# Supplementary material for: Cross-lineage protection by human antibodies binding the influenza B hemagglutinin
Source: Nat Commun. 2019 Jan 18;10:324. doi: 10.1038/s41467-018-08165-y (PMC6338745; doi:10.1038/s41467-018-08165-y)
Supplement: Supplementary file 4 — Supplementary Data 1 [file 41467_2018_8165_MOESM4_ESM.xlsx]

## Sheet: Heavy Chain
mAb Name	Sorted Population	Clonal relatives	IGHV Gene	IGHV homology (%)	IGJV Gene	IGDV Gene	CDR-H3 LENGTH	CDR-H3	VDJ SEQUENCE
K77-1F09	PHU	1	IGHV1-18*01 F	94.44	IGHJ4*02 F	IGHD3-10*01 F	16	CARVPLSFGEPTYYFDYW	caccttcaactggtgcagtctggagttgaagtgaagaggcctggggcctcagtgaaggtctcctgcaaggcttctggttacacctttacccactatgctgtcagctgggtgcgacaggcccctggacaagggcttgagtggatgggttggatcagcacttacaatggttacacaaactatgcacagaagttccagggcagagtcaccttgaccacagacacatccacgagcacagcctacatggagctgaggagcctgagatctgacgacacggccgtgttttactgtgcgagagtcccgctatcgttcggggagcctacttactactttgactactggggccagggaaccctggtcaccgtctcctcag
K77-2B10	CR-Y	1	IGHV1-18*01 F	90.62	IGHJ6*02	IGHD3-22*01 F	16	CATDMHYYDSNGPVMDVW	aggttccagctgctgcagtctggagctgagatgaagaagcctggggcctcagtgaaggtctcctgcaagggctctggttacaactttaacatctatggaatcagttggttgcgacaggccccgggacaagggattgagtggatgggatggatcagcggttccaatggtgacacaaagtatgcacaaaaactccagggcagaaccaccatgaccagagacacatccacgagcacagcctacatggagctgaggagcctgagatctgacgacacggccatatattactgtgcgactgacatgcattactatgatagtaatggccccgtgatggacgtctggggccaagggaccatggtcaccgtctcctct
K77-1E07	CR-Y	1	IGHV1-18*01 F	96.18	IGHJ6*02 F	IGHD5-12*01 F	21	CARDTPIRYGGYDHSYYYGMDVW	caggttcagctggtgcagtctggagctgaggtgaagaagcctggggcctcagtgaaggtctcctgcaaggcttctggttacacgtttagccactatggtatcagttgggtgcgacaggcccctggacaagggcttgagtggatgggatggatcagcgctcacaatggtaacacaaaaaatgcacagaagttccagggcagagtcaccatgaccacagacacatccacgagtgcagcctacatggagctgaggagcctgagatctgacgacacggccgtgtattactgtgcgagagatactccaattaggtatggtggctacgatcacagctactactacggtatggacgtctggggccaagggaccacggtcaccgtctcctca
K77-2D11	CR-E	1	IGHV1-18*01 F	93.4	IGHJ6*02 F	IGHD3-10*01 F	25	CARDSYYGSGTYTPMNLYNYYYHMDVW	caggtgcagctggtgcagtctggagctgacgtgaagaagcctggggcctcagtgaaggtctcctgcaaggcttctggttatacttttactagttatggtatcacctgggtgcgacaggcccctggacaagggcttgagtgggtgggatggatcagcggttacaacggcaacacaaagtatgcacagaacctccagggcagagtcaccatgacctcagacacatccacgagcacagcctacatggaattgaggagcctgagatctgacgactcggccgtttactactgtgcgagagattcttactatggttcggggacttatactccaatgaacctttacaactattattaccatatggacgtctggggccaagggaccacggtcaccgtctcctca
K77-2E03	CR-E	1	IGHV1-18*04 F	96.88	IGHJ6*02	IGHD6-13*01 F	13	CARRFSTSWFFMDVW	caggttcagctggtgcagtctggagttgaggtgaagaagcctggggcctcagtgaaggtctcctgcaaggcttctggttacacctttatcagctacgctatcagttgggtgcgacaggcccctggacaagggcttgagtggatggggtggatcagcgcttacagtggtgacacaaactatgcacagaagttccaggacagagtcaccatgaccacagacacatccacgagcacagcctacatggagctgaggagcctgagatctgacgacacggccgtgtattactgtgcgagacggtttagcaccagctggttctttatggacgtctggggccaagggaccacggtcaccgtctcctca
K77-1G10	CR-E	1	IGHV1-2*02 F	94.79	IGHJ4*02 F	IGHD1-20*01 F	11	CVTLYNWNDINLW	caggtgcaggtggtgcagtctggggctgaggtgaagaggcctggggcctcagtgaaggtctcctgtgaggcttctggctacaccatcaccggctactatgtgcactgggtgcgacaggcccctggacaggggcttgagtggatgggatggatcaaccctaacagtggtggcacaaagtatgcacagaagtttcaggacagggtcaccatgaccagggacacgtccatcagtacagcctacatggagttgagcaggctgaaatctgacgacacggccctgtattattgtgtgaccttgtataactggaacgacattaacttgtggggccagggaaccctggtcaccgtctcctcag
K77-1D07	BRIS	1	IGHV1-2*02 F	92.36	IGHJ6*02	IGHD3-22*01 F	12	CARKIYEDHAMDVW	caggtgcagttggtgcagtctggggctgaggtgaagaagcctggggcctcagtgaaagtctcctgcaaggcttccggatatatcttcaccgactactttatacactgggtgcgacaggcccctggtcgagggcttgagtcgatggggtggatcaaccctaacactggtggcacactctatgcacagcaatttcagggcagggtcaccgtgaccagggacacgtccatcaacacggcctacatggaactgagcaggctgagatctgacgacacggccgtgtatttctgtgcgagaaaaatctacgaagatcacgctatggacgtctggggccaagggacaatggtcaccgtctcctca
K77-2F05	BRIS	6	IGHV1-2*04 F	96.53	IGHJ6*02 F	IGHD6-13*01 F	12	CARDDGYSTGADVW	caggtgcatctggtgcagtctggggctgaggtgaagaagcctggggcctcagtgaaggtctcctgcaaggcttctggatacaccttcaccgactactatatgcactgggtgcgacagtcccctggacaagggcttgagtggatgggatggatcaaccctaaaactggtggcacaaactatgcacagaaatttcagggctgggtcaccatgaccagggacacgtccatcaaaacagtctacatggagctgagcagactgagatctgacgacacggccgtgtattactgtgcgagagatgacggatatagcacgggtgcggacgtctggggccgagggaccacggtcaccgtctcctca
K77-2H11	BRIS		IGHV1-2*04 F	94.79	IGHJ6*02 F	IGHD6-13*01 F	12	CARDDGYSTGADVW	aaggtgcatctggtgcagtctggggctgaagtgaagaagcctggggcctcagtgaaggtctcctgtaaggcttctggatacaccttcagcgactactatatgcactgggtgcgacagtcccctggacaaggggttgagtggatgggatggatcaaccctaaaactggtggcacaaactatgcacagaaatttcagggctgggtcaccatgaccagggacacgtccatcaaaacagtctacatggagctgagcagactgagatctgacgacacggccgtgtattactgtgcgagagatgacggatatagcacgggtgcggacgtctggggccgagggactacggtcaccgtctcctca
K77-1D08	BRIS		IGHV1-2*04 F	98.26	IGHJ6*02 F	IGHD2-21*02 F	12	CARDDGYTTGADVW	caggtgcatctggtgcagtctggggctgaggtgaagaagcctggggcctcagtgaaggtctcttgcaaggcttctggatacaccttcaccggctactatatgcactgggtgcgacaggcccctggacaagggcttgagtggatgagatggatcaaccctaacagtggtggcacaaattatgcacagaagtttcagggctgggtcaccatgaccagggacacgtccatcagcacagcatacatggagctgagcaggctgagatctgacgacacggccgtgtattactgtgcgagagatgacgggtataccacgggtgcggacgtctggggccaagggaccacggtcaccgtctcctca
K77-1E10	BRIS		IGHV1-2*04 F	95.49	IGHJ6*02 F	IGHD2-21*02 F	12	CARDDGYTTGADVW	caggtgcatctggtgcagtctggggctgaggtgaagaagcctggggcctcagtgaaggtctcctgcaaggcttctggatacaccttcaccgactactatatgcactgggtgcgacagtcccctggacaagggcttcagtggatggggtggatcaaccctaaaactggtggcacacactatgcacagaaatttcagggctgggtcaccatgaccagggacacgtccatcaaaacagtctacatggagctgagcagactgagatctgacgacacggccgtgtattactgtgcgagagatgacggatataccacgggtgcggacgtctggggccgagggaccacggtcaccgtctcttca
K77-1G04	BRIS		IGHV1-2*04 F	94.1	IGHJ6*02 F	IGHD2-21*02 F	12	CARDDGYTTGADVW	caggtgcatctggtgcagtctggggctgaggtgaagaatcctggggcctcagtgaaggtctcttgcaaggcttctggatacaccttcaccgaatactatatgcactgggtgcgacagtcccctggacaagggcttgagtggatgggatggatcaaccctaaaactggtggcacaaattatgcacagaaatttcaggggtgggtcaccatgaccagggacacgtccatcaaaacagtatacatggagctgagcagactgagatgtgacgacacggccgtgtattactgtgcgagagatgacggatataccacgggtgcggacgtctggggccgagggaccacggtcaccgtctcctca
K77-1E11	BRIS		IGHV1-2*04 F	90.97	IGHJ6*02 F	IGHD6-13*01 F	12	CGRDDGYSTGADVW	caggggcatctggtgcagtctgggggggaagtgaagaatcttggggcctcagtgaaggtttcctgtaaggcttctggatacaccttcagcgactactatatgccctgggtgcgacagtcccctggacaaggggttgagtggatgggatggatcaaccctaaaactggtggcacaaattatgcacagaaatttcaggggtgggtcgccatgaccagggacacgtccatcataacagtatacatggagctgagcagactgagatgtgacgacacggccgtgtattactgtgggagagatgacggatatagcacgggtgcggacgtctggggccgagggaccacggtcaccgtctcctca
K77-2A11	PHU	1	IGHV1-3*01 F	89.58	IGHJ6*02 F	IGHD3-22*01 F	24	CAREEYYDSDRYYQSEDQYYYGMDVW	caaatccaactcgtgcagtctggggctgaagtgaagaagcctggggcctcagtgaaggtttcctgtgaggcttctgggcacagcttcagtagtcttgctatacattgggtgcgccaggcccccggacacagccttgagtgggtggggtggatcaacgctggcaatggtcacacacgatattcacagaagttccaggatagagtcaccattaccggagacacatccgcgagcacagcctacatggagttgagcaggctgagatcagaagacacggctgtctattactgtgcgagagaggagtactatgacagtgatcgttattaccaaagtgaggaccagtattactacggcatggacgtctggggccaagggaccacggtcaccgtctcctca
K77-1F06	CR-Y	2	IGHV1-46*01 F, or IGHV1-46*03 F	92.01	IGHJ6*02 F	IGHD2-8*02 F	17	CARDLREMDVPGPYGMDVW	caggtgcttctggtgcagtctgggcctgaggtgaagaagcctggggcctcagtgaaagtttcctgcaaggcctctggatacaccttcaccgcctcctatatgcactgggtgcgacaggcccctgggcaagggcttgagtggatgggagtaatcaacccccggcatggtaacatagcctacgcaaagaagttcctgggcagagtcaccatgaccagggacacgtccacgagcacagtctacatggaactgaccagcctgagatctgaggacacggccgtgtattactgtgcgcgagatctcagggagatggatgtccctgggccctacggtatggacgtctggggccaagggaccacggtcatcgtctcttca
K77-1G06	CR-Y		IGHV1-46*01 F, or IGHV1-46*03 F	93.06	IGHJ6*02 F	IGHD2-8*02 F	17	CARDLREMDVPGPYGMDVW	caggtgcagctggtgcagtctggggctgaggtgaagaagcctggggcctcagtgaaagtttcctgcaaggcctctggatacaccttcaccgcctcctatatgcactgggtgcgacaggcccctgggcaagggcttgagtggatgggagtaatcaaccctaggcatggtaacatagcctacgcaaagaagttcctgggcagagtcaccatgaccagggacacgtccacgaacacaatctacatggaactgaccagcctgagatctgaggacacggccgtgtattactgtgcgcgagatcttagggagatggatgtccctgggccctacggtatggacgtctggggccaagggaccacggtcaccgtctcctca
K77-2H03	CR-E	1	IGHV1-46*01 F, or IGHV1-46*03 F	95.49	IGHJ6*02 F	IGHD5-12*01 F	18	CARRGFIVTSHLYYYGMDVW	caggtgcagctggtgcagtctggggctgaggtgaggaagcctggggcctcagtgaaggtttcctgcagggcatctggatacaccttcaccagctaccatttgcactgggtgcgacaggcccctggacaagggcttgagtggatgggaataatcaacctgagtggtggtagcattacctacgcacagaagtttcagggcagagtcaccatgaccagggacacgtccacgagcacagcctacatggagttgagcagcctgagatctgacgacacggccgtgtattactgtgcgagaagagggttcatagtgactagtcacttatactactacggtatggacgtctggggccaagggaccacggtcaccgtctcccca
K77-1F11	PHU	1	IGHV1-46*01 F, or IGHV1-46*03 F	92.01	IGHJ6*02 F	IGHD3-10*01 F	18	CARRGSYISGHYTYYGMDVW	caggtgcagctggtgcagtctgcggctgaagtgaagaagcctggggcctcagtgaaggtttcctgcaaggcatctggatactccttcaccagttaccaggtgcactgggttcgccaggcccctggacaagggctagagtggatgggaatgatcatccctactcctggtagtataaactacgcacagaagttccagggcagagtcaccatgaccagggacacgtccacgaacacagtctacatggaggtgagcggcctgagatctgacgacacggccgtctattactgtgcgagacgtggttcctatatttcgggtcactacacctactacggtatggacgtctggggccaagggaccacggtcaccgtctcctca
K77-2E05	PHU	1	IGHV1-46*01 F, or IGHV1-46*03 F	91.32	IGHJ6*02 F	IGHD1-1*01 F	18	CARVGVQVERELRYYGMDVW	caggtgcagctggtgcagtctggggctgaggtgaagaggcccggggcctcggtgaaggtttcttgtaaggcatctggatacaccttcaccagtcattatgtgacctgggtgcgacaggcccctggacaagggctcgagtggatgggaccaatcatccctagtgccggcagcataagttacgcacagaagtttcagggcagagtcgtcatgaccagggacacgtccacgagcacagtctacatggagctgagcagcctgagatctgaggacacggccgtgtactactgcgcgagagtgggtgtgcaagtggagcgagagctgcgctactacggtatggacgtctggggccaagggaccacggtcaccgtctcctca
K77-1B07	CR-Y	1	IGHV1-46*01 F, or IGHV1-46*03 F	93.06	IGHJ6*02 F	IGHD3-10*01 F	19	CARRGVVITSEGYHYYGLDVW	caggtgcagctggtgcagtctggggctgaggtgaagaagcctggggcctcagtgaaggtctcctgcaaggcatctgactacagcctcaccaactactatttgcactgggtgcgacagccccctggacaagggcttgagtggatgggaataatccaccctaatggcattaccacaacctacgcacagaagttcctgggcagagtcaccatgaccagggacacgtccacgagcacagtctacatggaactgaccagcctgagatctgacgacacggccgtgtattattgtgcgagaaggggagtggtcatcacatcggagggctaccactactacggtctggacgtctggggccaagggaccacggtcaccgtctcctca
K77-2E07	CR-Y	1	IGHV1-46*01 F, or IGHV1-46*03 F	87.5	IGHJ6*02	IGHD5-18*01 F	20	CARGRAEETWTQRWPPYSLDVW	caggtgcagctggtgcagtctggggatgaagtgaagaagcctggggcctcaatgaaggtttcctgcaggtcttctggcttcaccctcaccaccttctacatgcactgggtgcgacaggcccctggacaagggcttgagtgggtgggactaatccaccccaatgggatcaccacaacctacgcacagaacttcctgggccgagtcgccatgaccagggacacctccacgaatacagtctacatggacttgagaagcctgagatctgacgacacggccgtctatttctgtgcgagagggagggcagaggagacttggacacagagatggcccccctactctctggacgtctggggccaagggaccagggtcaccgtctcgtca
K77-2D01	PHU	1	IGHV1-46*01 F, or IGHV1-46*03 F	93.4	IGHJ6*02	IGHD6-19*01 F	21	CAKVGIAVTGRGPHFYYYGLDVW	caggtgcagctggtgcagtctggggctgaggtgaagaagcctggggcctcagtgaaggtttcctgcaaggcatctggatacaccttcaccgatcatcatatgcactgggtgcgacaggcccctggacaagggcttgagtggatgggaatgatcaatcctagcgctgctagcataacctacgcaccgaggtttctgggcagagtcaccatgaccagggacacgtccacgagcacagtctacatggagttgagcagcctgagacctgaggacacggccgtgtattactgtgcgaaagtagggatagcagtgactggtcgtggtccgcacttttactactacggtttggacgtctggggccaggggaccacggtcaccgtctcctca
K77-1E05	CR-E	1	IGHV1-46*01 F, or IGHV1-46*03 F	95.14	IGHJ5*02 F	IGHD3-10*01 F	9	CARGLPDFDPW	caggtgcagctggtgcagtctggggctgaggtgaagaagcctggggcctcagtgaaggtttcctgcaaggcatctggatacacgttcaccagctaccatatacactgggtgcgacaggctcctggacaagggcttgagtggatgggaataatcaaccctagtggtggtagcacaagctacgcgcagaagttccagggcagagtcactatgaccagggacaggtccacgcgcacaacttacatggagttgagcggcctgagatttgaggacacggccgtgtattactgtgcgagagggctcccggatttcgacccctggggccagggaaccctggtcaccgtctcctcag
K77-2C09	CR-Y	1	IGHV1-46*02 F	94.44	IGHJ6*02 F	IGHD5-18*01 F	17	CATDIAIVPTAPFYGMDGW	caggtgcagctggtgcagtcgggggcagaggtgaagaagcctggggcctcagtgaaggtttcctgcaaggcatctggatacaccttcaacaaatattatatgcactgggtgcggcaggcccctggacaaggccttgagtggatgggagtcatcaaccctagcggtggcagcacaacttacgcacagaagttccagggcagagtcaccatgaccagggacacgtccacgagcacagtcttcatggacctgagcagcctgagatctgaggacacggccgtctattactgtgcgacggatattgcaatagtgccgactgccccattctacggtatggacggctggggccaagggaccgcggtcactgtctcctca
K77-2D05	PHU	1	IGHV1-69*01 F, or IGHV1-69D*01 F	89.93	IGHJ4*02 F	IGHD6-13*01 F	12	CASGGTSWYDFDYW	caggtgcagctggtgcagtctggggctgaggtgaagaagcctgggtcctcggtgaaagtctcctgcaaggtttctggaggctccttcagcagttatgctgtcagctgggtgcgacaggcccctgggcaaggacttgtgtggatgggagggatcatccccatctttggcacattaaactacgcacagagattcgagggcagagtcacgataaccgcggacgattccgcgcgcacagtgaacatggaactgcgcaccctgacatctgacgacacggccttctattactgtgcgagcggtggcaccagttggtacgactttgattattggggcccgggaaccctggtcaccgtctcctcag
K77-1A11	PHU	2	IGHV1-69*01 F, or IGHV1-69D*01 F	93.4	IGHJ6*02	IGHD3-10*01 F	17	CARVPYYYASGLYGAMDVW	caggtgcagctggtgcagtctggacctgaggtgaagaagcctgggtcctcggtgaaggtctcctgcagggcttctggagtcaccttcagcaaatttggtgtcagctgggtgcgacaggcccctggacagggccttgagtggatgggagggatcatccctttctttggtacaccaaactacgcacaaaagttccagggcagagtctcgattaccgcggacgaatccacgagcgcagtctacatggacctgagcagcctgaaatctgaggacacggccgtgtattactgtgcgagagtcccttattattatgcttcgggactttatggcgctatggacgtctggggccaagggaccacggtcaccgtctcctca
K77-1H01	CR-Y		IGHV1-69*01 F, or IGHV1-69D*01 F	95.14	IGHJ6*02	IGHD3-10*01 F	17	CARVPYYYASGLYGAMDVW	caggtgcagttggtgcagtctggggctgaggtgaagaagcctgggtcctcggtgaaggtctcctgcaaggcttctggaggcaggttcagcaactatggtatcagctgggtgcgacaggcccctggacaaggccttcagtggatgggaggggtcatccctttctttggtacacctaactatgcacagaagttccagggcagagtcacgattaccgcggacgaatccacgagcgcagcctacatggagctgagcagcctcagatctgaggacacggccgtgtattactgtgcgagagtcccttattactatgcttcgggcctttatggcgctatggacgtctggggccaggggaccacggtcaccgtctcctca
K77-2B12	PHU	1	IGHV1-69*01 F, or IGHV1-69D*01 F	96.18	IGHJ6*01 F	IGHD3-10*01 F	27	CARENQGLTYYSGSGSFYSKPRSYGMDVW	caggtgcagctggtgcagtctggggctgaggtgaagaagcctgggtcctcggtgaaggtctcctgcaaggcttctggaggcacctccagtgactatgctatcagttgggtgcgacaggcccctggacaggggcttgagtggatgggagggatcatccctatcttaggtacagcaagttacgcacagaagttccagggcagagtcacgattaccgcggacgaatccacgagcacagtctacatggagctgagcagcctgagatctgaggacacggccatgtattactgtgcgagagagaatcagggactaacgtattactctgggtcggggagtttttattcgaaacccaggagctacggtatggacgtctgggggcaagggaccacggtcaccgtctcc…
K77-2C12	BRIS	1	IGHV1-69*04 F	93.06	IGHJ6*02	IGHD1-1*01 F	16	CARGPGAGTIYYRGLDVW	caggtccagctggtgcagtctggggctgaagtgaagaagcctaggtcctcggtgaaggtctcctgcaaggcttctggaggcaccttcagcagttatgctgtcaactgggtgcgacaggcccctggacaagggcttgagtggatgggaaggatcatccctatgcttggtatcgcagactacgcacagaagttccagggcagagtcacgattaccgcggacacatcagcgaggacagtctacatggagttgagcagtctgggatctgacgacacggccattttttactgtgcgagagggcctggagctggaacgatatattaccgcggtttggacgtctggggccaagggaccacggtcaccgtctcttca
K77-1H04	PHU	1	IGHV1-69*06 F	91.67	IGHJ4*02 F	IGHD3-9*01 F	18	CASDSSSRYYDILTGPFHYW	caggtgcgactggtgcagtctggggctgaggtgaagaggcctgggtcctcggtgaaggtctcctgcgaggcttctggaggcaccttcaacagttacagtatcagttgggtgcgacaggcccctggacaagggcttgagtggatgggaggaatcatccctatctttgatacaccaaactacgcacagaagttccagggcagagtcacgattaccgcggacaaatctacgaccactgtgtacatggaactgagcagcctgagatcggaggactcggccatttattattgtgcaagtgattcctcatctagatattacgatattttgactggaccgtttcactactggggccagggaaccctggtcatcgtctcgtcag
K77-1D05	PHU	1	IGHV1-69*09 F	87.85	IGHJ6*02 F	IGHD5-12*01 F	22	CATGFDCRTNNCPNYFVYNHEDLW	caggtgcagccggtccagtctggggctgaggtgaagaggcctgggtcctcggtgagggtctcctgcaagggctctggcgacatctttcgtaattatgctctcacctgggtgcgacaggcccctggacaaggccttgagtggatgggaaggatcatccctctcattggaataacaaactacgcacagaagttccagggcagactcacaattaccgcggacacatccacgagcacaacttacatggaactaagcagcctgacttctgaagacacggccacatattattgtgcgactggcttcgattgtaggactaataactgccccaattatttcgtctacaatcatgaagacctctggggccaagggaccgcggtcacagtcggcgca
K77-2E06	PHU	1	IGHV3-11*06 F	88.54	IGHJ4*02 F	IGHD2-8*01 F	24	CAREVAKGDYYDTDGFYHGSVYYDLW	taggtgcagctggtggagtctgggggaggcgtggtcaagcctggggggtccctaagactctcctgtgtggcctctggattcagtttcagtgaccactacatgagctggatccgccagtctccagggaaggggctcgaatggatttcatacatcagcactagcggcagtcacacagtctacacagactctgtaaagggccgcttcaccatctccagagacaatgccaagaattcactatatctgcgcatgagtagcctgagagccgaggacacggctgtctattactgtgcgagagaggtggctaagggagactactatgatactgatggcttttaccacgggagcgtctattatgacctctggggcccgggaaccctggtcaccgtctcctcag
K77-1D12	BRIS	3	IGHV3-15*01 F, or IGHV3-15*02or IGHV3-15*04 F	94.22	IGHJ4*02 F	IGHD2-15*01 F	20	CATDVGVVGYWSGGYYYERDFW	gaagtgcagctggtggagtctgggggagacttggtaaagccgggggggtccctcagagtctcctgtgtaggctctggattcactttcaatgacgcctggatgaactgggtccgccaggctccagggaaggggctggaatgggttggccgtattcaaagcaaaactgatggtgggacaacagagtacgctgcacccgtgaaaggcagattcaccatctcaagagatgattcacaaaacacgctgtatctgcagatgaacagcctgaaaatcgaggacacagccgtgtattattgtgccacagatgtgggggtcgtagggtattggagtggtggttactactacgaacgtgacttctggggccagggaaccctggtcaccgtctcctcag
K77-1E04	BRIS		IGHV3-15*01 F, or IGHV3-15*04 F	96.26	IGHJ4*02 F	IGHD2-15*01 F	20	CTTDVGVVGYCSGGYCYERDYW	gaagtgcagctggtggagtctgggggaggcttggttaagcctggggggtcccttagactctcctgtgcagcctctggattcactttcagtcacgcctggatgaactgggtccgccaggctccagggaaggggctggagtgggttggccgtattcaaagcaagactgatggtgggacaacagactacgctgcacccgtgaaaggcagattcaccatctcaagagatgattcaagagacacgctgtatctgcaaatgaacagcctgaaaaccgaggacacagccgtctacttctgtaccacagatgtgggggtcgtaggatattgtagtggcggttactgctacgaacgtgactactggggccagggaaccctggtcaccgtctcctcag
K77-1E12	BRIS		IGHV3-15*02 F	96.26	IGHJ4*02 F	IGHD2-15*01 F	20	CATDVGVVGYCSGGWCYQRDYW	gaagtgcagctggtggagtctgggggagccttggtaaagtctggggggtcccttagactctcctgtgcagcctctggattcactttcagtggcgcctggatgaactgggtccgccaggctccagggaaggggctggagtgggttggccgtattaaaagtaaaactgatggtgagacaacagagtacgctgcacccgtgaaaggcagattcaccatctcaagagatgattcagaagccacgctgtatctgcaaatgaacagcctgaaaaccgaggacacagccgtgtattactgtgccacagatgtgggggtcgtaggatattgtagtggtggctggtgctaccaacgtgactactggggccagggaaccctggtcatcgtctcctcag
K77-1B02	CR-E	1	IGHV3-20*01 F	96.53	IGHJ4*02 F	IGHD6-13*01 F	16	CARDSQQGIAAAGIFHYW	gaagtgcagctggtggagtctgggggaggtctggaacggcctggggggtccctgagactctcctgtgcagcctcgggattcacctttgatgatcatggcatgagctgggtccgccaagctccagggaaggggctggagtgggtctctggcattaactggaatggtggtagcacaggttatgcagactctgtgaagggccgattcaccatctccagagacaacgccaagagctccctgtttctgcaaatgaacagtctgagagccgaggacacggccttgtattactgtgcgagagattcacaacaaggtatagcagcagctggcatctttcactactggggccagggaaccctggtcaccgtctcctcag
K77-2F03	PHU	2	IGHV3-20*01 F	94.1	IGHJ6*02 F	IGHD6-6*01 F	20	CARARRASSSMDYYYYYGMDVW	gaagtgcagctggtggagtctgggggaggtgtggtacggccgggggggtccctgagactctcctgtgcagcctctggattcacctttgatgattatggcatgaactgggtccgccaagctccagggaaggggctggagtgggtctctagtattaattggcatggtaatagtcacgattatgcagactctgttaagggccgattcaccatctccagagacaacgtcaagaactccctgtatctgcacatgaacagtctgagagccgaggacacggccttatattactgtgcgagagcgcgtcgggccagttcgtccatggattactactactattacggtatggacgtctggggccaagggaccacggtcaccgtctcctca
K77-1G12	PHU		IGHV3-20*01 F	92.36	IGHJ6*02 F	IGHD6-6*01 F	20	CARARRASSSMDYYYYYGMDVW	gaagtgcagttggtggagtctgggggaggcgtagtacggccgggggggtccctgagactctcctgtgcagcctctggattcacctttgatgaatatggcatgaactgggtccgccaagctccagggaaggggctggagtgggtctctagtattaattggcatggaaatagtcgcgattattcagactctgtgaagggccgattcaccatctccagggacaacgccaagaactccctgtatctgcaaatgaacagtctgagagccgaggacacggccttatactactgtgcgagagcgcgtcgggccagttcgtccatggattactactattattacggtatggacgtctggggccaagggaccacggtcaccgtctcctca
K77-2G04	PHU	1	IGHV3-20*01 F	90.62	IGHJ6*02 F	IGHD5-18*01 F	20	CARNRQPDTSMDYFYYFGMNVW	gaagtgcagctggtgcaatctgggggaggtgtggtacggcctggggggtccctgagactctcctgtgcaggctctggattcgcctttgatgaatatggcatgacctgggtccgccaagttcccggtaaggggcttgagtgggtctctaatatcaattggcacggtaatagcgcagcttatgcagactctgtgaagggccgcttcaccatctccagagacaacgccagaaattccctgtatctgcaaatgaacaggctgagagccgaggacacggccttatattactgtgcgagaaatcggcaaccggatacaagtatggattacttctattacttcggtatgaacgtctggggccaagggaccacggtcactgtttcttca
K77-1F10	BRIS	1	IGHV3-21*01 F	95.09	IGHJ6*02 F	IGHD6-6*01 F	16	CARVHGSSLEYHYGMDVW	gaagtgcagctggtggagtctgggggaggcccggtcaagcctggggggtccctgagagtctcctgtgcagcctctggattcaccttccgtaactatagcatgagctgggtccgccaggctccagggaaggggctggagtgggtctcatccattagtagcgctagttacatttactacgcagactcaatgaagggccgattcaccatctccagagacagcgccaagaactcactgtatctgcaaatgaacagcctgagacccgaggacacggctgtctattactgtgcgagagttcatggcagctcgttagagtaccactacggaatggacgtctggggccaagggaccacggtcaccgtctcctca
K77-2F06	BRIS	2	IGHV3-21*01 F	97.54	IGHJ6*02 F	IGHD3-10*01 F	18	CARDRGSGTYPYYHYGMDVW	gaggtgcagctggtggagtctgggggaggcctggtcaagcctggggggtccctgagactctcctgtgcggcctctggattcaccttcagtaactttagcatgaactgggtccgccaggctccagggaaggggctggaatgggtctcatccattagtagtactagttacatatactacgcagactcagtgaagggccgattcaccatctccagagacaacgccaagaactcactgtatctgcaaatgaacagcctgagagccgaggactcggctgtatattactgtgcgagagatagaggttcggggacttatccctactaccactacggtatggacgtctggggccaagggaccacggtcaccgtctcctca
K77-2H02	BRIS		IGHV3-21*01 F	97.89	IGHJ6*02 F	IGHD3-10*01 F	18	CARDRGSGTYPYYHYGMDVW	gaggtgcagctggtggagtctgggggaggcctggtcaagcctggggggtccctgagactctcctgtgcggcctctggattcaccttcagtaactttagcatgaactgggtccgccaggctccagggaaggggctggagtgggtctcatccattagtagtactagttacatatactacgcagactcagtgaagggccgattcaccatctccagagacaacgccaagaactcactgtatctgcaaatgaacagcctgagagccgaggactcggctgtatattactgtgcgagagatagaggttcggggacttatccctactaccactacggtatggacgtctggggccaagggaccacggtcaccgtctcctca
K77-1C10	PHU	1	IGHV3-21*01 F	89.24	IGHJ4*02 F	IGHD3-22*01 F	16	CAREGPGEIVVVTCYDHW	gaggtgcagctggtggagtctgggggaggcccggtcaagccgggggggtccctgagactctcctgtgtaggctctggattcaccttcagttattttagtatgaattgggtccgccaggctccagggaaggggctggagtgggtctcatctataagtagtgctagtaatttcatagagtatgcagagtcagtgaggggccgattcaccgtctccagagacaacgcaaagaacgcagtgtatctgcaaatggacaacctgagggccgacgacacggctgtttactactgtgcgagagaggggcccggagagatagtcgtggtaacgtgctatgaccactggggccagggaaccctggtctccgtctcctcag
K77-2A12	CR-E	1	IGHV3-23*01 F, or IGHV3-23D*01 F	89.93	IGHJ4*02 F	IGHD3-10*01 F	11	CAKHYDLTCPDYW	gaggtgcagttattggagtctgggggaggcttggtacagcctggggggtccctgagactgtcttgcgcggcctctggattcagctttagcaactctgtcatgagctgggtccgccaggctccagggaagggactggagtgggtctctggtattagcggaagtggcggcaccacatactacccagactccctgaaggcccgcttcaccatatccagagacaattccaagaacacgctgtatctgcagatgctcagcctgagagccgacgacacggccttttattactgtgcgaaacattatgacctaacctgcccggactattggggccggggagccctggtcatcgtctcctcag
K77-1F07	BRIS	1	IGHV3-23*01 F, or IGHV3-23D*01 F	95.49	IGHJ4*02 F	IGHD6-19*01 F	14	CASPHGSDWYGRFDYW	gaagtgcagttgttggagtctgggggaggcttggtgcagcctggggggtccctgagactctcctgtgcagcctctggattcatctttagcgactgtgccatgagctgggtccgccaggctccagggaaggggctggagtgggtctcagctattagtggtggtggtgtaaccacagactacgcagactccgtgaagggccggttcaccatctccagagacaattccaagaacacgctgtatctgcaaatgaacagcctgagagccgaggacacggccctatattactgtgcgagtccccatggcagtgactggtacgggcgatttgactactggggccagggaaccctggtcaccgtctcctcag
K77-2B01	BRIS	1	IGHV3-23*01 F, or IGHV3-23D*01 F	91.67	IGHJ4*02 F	IGHD3-22*01 F	16	CAGAYYDSSGHPSILDYW	gaagtgcaggtgttggagtctgggggaggcttggtacagcctggggggtccctgagactctcctgtgcagcctctggattcacctttagtaactttgccatgagctgggtccgccaggctccagggaaggggctaggttgggtcgcagacattagtggtagtggtgacactacacactacgcagactccgtgaagggccgtttcaccatctccagagacaacttcaagaacacggtatatctgcaaatgaacagcctgagagtcgaagacacggccgtgtattactgtgcgggggcctactatgatagtagcggtcacccttctatccttgactactggggtcggggaaccctggtcaccgtctcctcat
K77-2C11	BRIS	1	IGHV3-23*01 F, or IGHV3-23D*01 F	92.71	IGHJ5*02 F	IGHD6-19*01 F	16	CVREAGADIFHYSWLDPW	gaagtgcagttgttggagtctgggggaggcatggtacagcctggggggtcccggagactctcctgtgcagcctctggattcacttttagcagctatgccatgagctgggtccgccaggctccagggaaggggctggaatgggtctcatctattaatagtaccgctggtaacacacactacgtagcctccgtgaagggtcggttcaccacctccagagacaatttgaagaacacgctgtatctgcaaatgaacagcctgagagccgaggacacggccgtatatttctgtgtgagagaagctggggccgatattttccactacagttggctcgacccctggggccagggaaccctggtcaccgtctcctcgg
K77-1H12	PHU	1	IGHV3-23*01 F, or IGHV3-23D*01 F	86.11	IGHJ6*02	IGHD3-22*01 F	17	CAKEAYFYDSSGPGGMDVW	gagatgcgacttttggagtctgggggagacttggtacagcctggggggtccctgagactctcctgtacagcctctgaattcaaccctagtgtctatgccatgacctgggtccgccaggctccagggaaggggcttgagtgggtctcacgtattagtgcgagtggcagtgaaacactctacgcagactccgtgaagggccggttcagaatcgccagagacaactccaagaacaccctgtatctgcagatcaatgccctcagagtcgaggatacggccgtatattattgtgcgaaagaggcctatttttatgacagtagcggccccgggggtatggacgtctggggccaagggaccacggtcatcgtctcctca
K77-1A05	PHU	1	IGHV3-23*01 F, or IGHV3-23D*01 F	94.79	IGHJ6*02 F	IGHD1-26*01 F	18	CAKPPSGSYFPSTDYAMDVW	gaggtgcagttgttggagtctgggggaggcttggtacagcctggggggtccctgagactctcctgtgcagcctctggattcacctttagcaactatgccatgagctgggtccgccgggctccagggaagggactggaatgggtctcagctattagtggtggtggtactggcacatactacgcagactccgtgaggggccggttcaccgtctccagagacaattccaagaccacgctatatctgcaaatgagcagcctgagagccgaggacacggccctatattactgtgcgaaaccccctagtgggagctacttcccctctactgactacgctatggacgtctggggccaagggaccacggtcaccgtctcctca
K77-1C05	PHU	2	IGHV3-23*01 F, or IGHV3-23D*01 F	86.81	IGHJ3*02 F	IGHD3-22*01 F	18	CAKQLYYYDSSGNSDAFDIW	gaggtgcagcttttggagtcggggggaggcttggtacagccgggggggtccctgagactctcctgtacagcctctggattcatctccagtccctacgccatgacctggatccgccaggctccagggaagggtcttgagtggatctcaaccatcagtaatgatggaggtagcacagattatgcagactccgtgaagggccgattcaccatctccagggacaattccaagaacaccatgtttctgcaaatgaatggcctgagagccgaggacacggcccgctatttctgtgcgaagcaactctattactatgatagcagtggcaatagtgatgcttttgatatctggggccaaggaacgatggtcaccgtctcttcag
K77-2E12	PHU		IGHV3-23*01 F, or IGHV3-23D*01 F	91.32	IGHJ3*02 F	IGHD3-22*01 F	18	CAKQLYYYDSSGNSDAFDIW	gaggtgcagctattggagtcggggggaggcttggtacagcctggggggtccctgagactctcctgtgcagcctctggattcacctttagtccctacgccatgacctgggtccgccaggctccagggaagggtctggagtgggtctcaagtattactaatagcggaagtggcacatactacgcagactccgtgaagggccggttcaccatctccagagacaattccaagaacacgatgtttctgcaaatgaatagtctgagagccgaggacacggcccgctatttctgtgcgaagcaactttactactatgatagcagtggcaatagtgatgcttttgatatctggggccaaggaacaatggtcaccgtctcttcgg
K77-1A09	CR-E	1	IGHV3-23*01 F, or IGHV3-23D*01 F	91.32	IGHJ3*02 F	IGHD3-22*01 F	20	CAKDRRRVYMIVVVVLDAFDIW	gaagtgcagctgttggagtctgggggaggcttggtacagccgggggggtccctgagactctcctgtacagcctctggattcaccttcagcgaacatgccatgagttgggtccgccaggctccagggaaggggctggagtgggtctcaggcattagtaatagtggtgatcagacatactacgcagactccgtgaagggccggttcaccatctccagagacaattccaagaacacactgtacttacaaatagacaacctgagagccgaggacacggccgtttattactgtgcgaaagaccgcagacgcgtctatatgatagtggtggttgttttagatgcatttgatatctggggccgagggacaatggtcaccgtctcttcag
K77-1D03	PHU	1	IGHV3-23*01 F, or IGHV3-23D*01 F	94.79	IGHJ6*02 F	IGHD3-3*01 F	21	CAKVSSDFTIYGEGYYYYDMDVW	gaggtgcagttgtttgagtctgggggagacttgatacagcctggggggtccctgagactctcctgtgcagcctttgcattcacctttagcagttatgccatgacatgggtccgccaggctccagggaaggggctggagtgggtctcaggtattagtggtagtggttataggacacactacgcagactccgtgaagggccggttcaccatctccagagacaattccaagaacacgctgtatctgcaaatgaacagcctgagaggcgaggacacggccgtatattactgtgcgaaagtctcttccgattttacgatttatggcgagggttattattactacgatatggacgtctggggccaagggaccacggtcaccgtctcctca
K77-1C01	BRIS	4	IGHV3-30*02 F, or IGHV3-30-5*02 F	93.06	IGHJ4*02 F	IGHD3-16*01 F	15	CANAADEWGEGLQHDYW	caggtgcatctggtggagtcggggggaggcgtggtccagcctggggggtccctgagactctcctgtgcagcgtctggattcagctttagttcccatgacatgcactgggtccgccaggctccaggcaaggggctggagtgggtggcttttatacgttatgatggaagtaatgaatactatgcagactccgtggagggccgattcgccgtctccagagacaattccaagaacacactgtctctgcaaatgaacgccctgagaagtgaggacacggctgtgtattactgtgcgaatgccgccgacgaatggggggaaggcctacaacatgactattggggccagggaaccctggtcaccgtctcctcag
K77-2A08	CR-E		IGHV3-30*02 F, or IGHV3-30-5*02 F	92.01	IGHJ4*02 F	IGHD3-16*01 F	15	CANAADEWGGGLQHDYW	gaggtgcagctggtggagtcggggggaggcgtggtccagcctggggggtccctgagactctcctgtgcagcgtctggattcagctttagttcccatgacatgcactgggtccgccaggctccaggcaaggggctggagtgggtggcttttatacgctatgatggaagtaatgaatactatgcagactccgcggagggccgattcgccgtctccagagacaattccaagaacacactgtctctgcaattgaactccctgagaagtgacgacacggctgtgtattactgtgcgaatgccgccgacgaatgggggggaggcctacaacatgactattggggcccgggaaccctggtcaccgtctcctcag
K77-2C05	CR-E		IGHV3-30*02 F, or IGHV3-30-5*02 F	91.67	IGHJ4*02 F	IGHD3-16*01 F	15	CANAADEWGGGLQHDYW	taagtgcagctggtggagtcggggggaggcgtggtccagcctggggggtccctgagactctcctgtgcagcgtctggattcagctttagttcccatgacatgcactgggtccgccaggctccaggcaaggggctggagtgggtggcttttatacgctatgatggaagtaatgaatactatgcagactccgcggagggccgattcgccgtctccagagacaattccaagaacacactgtctctgcaattgaactccctgagaagtgacgacacggctgtgtattactgtgcgaatgccgccgacgaatgggggggaggcctacaacatgactattggggcccgggaaccctggtcaccgtctcctcag
K77-2D08	BRIS		IGHV3-30*02 F, or IGHV3-30-5*02 F	91.67	IGHJ4*02 F	IGHD3-16*01 F	15	CANAADEWGGGLQHDYW	gaggtgcagctggtggagtcggggggaggcgtggtccagcctggggggtccctgagactctcctgtgcagcgtctggattcagctttagttcccatgacatgcactgggtccgccaggctccaggcaaggggctggagtgggtggcttttatacgctatgatggaagtaatgaatactatgcagactccgcggagggccgattcgccgtctccagagacaattccaagaacacactgtctctgcaattgaattccctgagaagtgacgacacggctgtgtattactgtgcgaatgccgccgacgaatgggggggaggcctacaacatgactattggggcccgggaaccctggtcatcgtctcctcag
K77-1D04	CR-E	1	IGHV3-30*02 F, or IGHV3-30-5*02 F	92.01	IGHJ4*02 F	IGHD2-15*01 F	18	CANSALGYCSGENCPKFDFW	gaagtgcagctggtggagtctgggggaggcgtggtccagccgggggggtccctgagactctcctgtggagcgtctggattcaccttcagtgactatggcatgcactgggtccgccaggctccaggcaagggactggagtgggtgacatatatacgctatgatggaagtaatgaattctatgcagactctgtgaagggccgattcaccgtctccagagacaactccaagaatacgttgtatctggaaatgcacagcctgagacctgaagacacggctgtttatttctgtgcgaatagtgcattgggatattgtagtggagagaactgccccaaatttgacttctggggccagggaaccctggtcaccgtctcctcag
K77-1C12	CR-E	1	IGHV3-30*02 F, or IGHV3-30-5*02 F	95.83	IGHJ4*02 F	IGHD6-13*01 F	21	CANEPDPQSGGLRNDGVVHHDHW	gaggtgcagctggtggagtctgggggaggcgtggtccagcctggggggtctctgagactctcctgtgcagcgtctggattcaccttcagtaactatggcatgcactgggtccgccaggctccaggcaaggggctggagtgggtggcgtttatacggtatgatggaagtaatgaatactatggagactccgcgaagggccgattcaccatctccagagacaattccaagaacacgctgtatctgcaattgatcagcctgagacctgacgacacggctgtttattactgtgcgaacgaacctgatccgcaaagtgggggtttgcgaaatgatggggtcgtgcatcatgaccactggggccagggaaccctggtcaccgtctcctcag
K77-2D02	CR-Y	5	IGHV3-30*03 F, or IGHV3-30*14or IGHV3-30*18or IGHV3-30*19or IGHV3-30-5*01 F	90.28	IGHJ4*02 F	IGHD1-1*01 F	11	CARVKDSYYLEYW	gaggtgcagttggtggagtctgggggaggcgtggtccagcctgggggggccctcagactctcctgtgcagcctctggattcacttttagtagttatggcatgcactgggtccgccaggctccaggcaaggggctggagtgggtggcatatatatcatatgatggaagtgaaaaaacgtacgcagaccccctgaagggccgattcaccatcgccagagacagatccacgaacacgctgtatcttcaaatgaacagactgagacctgaagacacggcagtgtatcactgtgcgagagtgaaagactcatactacttggaatactggggccagggaaccctggtcaccgtctcctcag
K77-1F02	CR-Y		IGHV3-30*03 F, or IGHV3-30*18or IGHV3-30-5*01 F	93.4	IGHJ4*02 F	IGHD3-3*01 F	11	CARVMDSYYFDYW	caggtgcacctggtggagtctgggggaggcgtggtccagcctgggaggtccctgagactctcctgtgcagcctctggattcaccttcagcagctatggtttgcactgggtccgccaggctccaggcaaggggctggagtgggtggcatttatatcatatgatggaagtgagaagaattatgcagactccgtgaagggccgattcaccgtctcccgagacaagtccaagaacacactgtatctgcaactggacagcctgagaactgacgacacggctgtttattactgtgcgagagttatggactcgtactactttgactactggggccagggaaccttggtcaccgtctcctcag
K77-2E08	CR-Y		IGHV3-30*03 F, or IGHV3-30*18or IGHV3-30-5*01 F	90.62	IGHJ4*02 F	IGHD1-7*01 F	11	CARVMNSYYFDPW	caggtgcacctggtggagtctgggggagccgtggtccagcctgggaagtccctgagactctcctgtgcagcctctggattcactttccgcagctatggtctacactgggtccgccaggctccaaacaaggggctggactgggtggcatttatttcagatgatggaaatgacaaatattttgcagactccgtgaagggccgattcagcatctccagagacaattccaagaagacagtgtctctgcacatgaacagcctgagagctgcggacacggctgtgtattactgtgcgagagttatgaactcgtactattttgacccttggggccagggaaccctggtcaccgtctcctcag
K77-2C08	CR-Y		IGHV3-30*03 F, or IGHV3-30*18or IGHV3-30*19or IGHV3-30-5*01 F	90.28	IGHJ4*02 F	IGHD2-21*02 F	11	CVRVMDSYYFDYW	gaagtgcagttggtggagtcggggggaggcgtggtccagcctgggaggtccctgagagtctcctgtacagcctctggattcaccttcagtagttatggcatgcactgggtccgccaggctccaggcaaggggctggagtgggtggcatttatatcatatgatggcagtgagagatattacgcagactccgtgaggggccgactcaccatctccagagacaaatcgaagaatacattgtatctggacatgaacagcctgagacttgaggacacggctctctattattgtgtgagagtcatggactcctactactttgactactggggcccgggaacgctggtcaccgtctcctcag
K77-1F05	CR-Y		IGHV3-30*19 F	90.28	IGHJ4*02 F	IGHD2-21*02 F	11	CARVMDSYYFDYW	gaagtgcagctggtggagtctgggggaggcgtggtcctgcctgggaggtccctgagactctcctgtgcagcgtctggattcaccttcaggagttatggcatgcactgggtccgccaggctccaggcaaggggctggagtgggtggcatttatatcggatgatggatatgaaaaagactacgcagacagcacgaagggccgattcaccatctcccgagaggactccaagaaaacgctgtatctgcagatgaacagcctgagacctgaggacacggcgacgtatcactgtgcgagagttatggactcatattactttgactactggggccagggaaccccggtcatcgtctcttcag
K77-2B04	CR-Y	3	IGHV3-30*03 F, or IGHV3-30*18or IGHV3-30*19or IGHV3-30-5*01 F	94.1	IGHJ4*02 F	IGHD2-15*01 F	11	CARGFDSYYFDYW	gaggtgcagctggtggagtctgggggaggcgtggtccagcctcggaggtccctgagactctcctgtgcagcctctggattcaccttcagtagctatggcatgcactgggtccgccaggctccaggcaaggggctggagtgggtggcttttatttcatatgatggaagtgataaaaactacgcagactccgtgaagggccgattcaccatctcaagagacaagtccaagaacacactgcatctacaaatggacatcctgagaactgaggacacggctgtgtatttctgtgcgagaggcttcgactcatactactttgactactggggccagggaacgttggtcaccgtctcatctg
K77-1A02	CR-Y		IGHV3-30*04 F, or IGHV3-30-3*03 F	95.14	IGHJ4*02 F	IGHD2-21*01 F	11	CARGFQSYYFDYW	gaggtgcagctggtggagtctgggggaggcgtggtccagcctgggaggtccctgagactttcctgtggagcctctggattcaccttcagtagctatggtctgcactgggtccgccaggctccaggcaaggggctggagtgggtcgcatttatatcatatgatggaagtgataaggtctacgcagactccgtgaagggccgattcaccatctccagagacaaatccaagaacacactgtatctgcaaatgaacagcctgagagctgaggacacggctgtgtatttctgtgcgagaggatttcaatcgtactactttgactactggggccagggaaccctggtcaccgtctcctcag
K77-2G07	CR-Y		IGHV3-30*19 F	93.75	IGHJ4*02 F	IGHD3-3*01 F	11	CARTFDSYYIDYW	gaggtgcaactggtggagtctgggggaggcgtggtccagcctgggacgtccctgagactctcctgtgcagcgtctggattcaccttcggtagctatggcatgcactgggtccgccaggctccaggcaaggggctggagtgggtggcatttatatcatatgacagaagtgataaaacctacggagactccgtgaagggccgattcaccatctccagagacaactccaagaacacgttgtatctacagatgaatagcctgagatctgaggacacggctgtttattactgtgcgagaacgttcgattcgtactacattgactactggggccggggaaccctggtcaccgtctcctcag
K77-2B07	CR-Y	1	IGHV3-30*03 F, or IGHV3-30*18or IGHV3-30*19or IGHV3-30-5*01or IGHV3-33*01or IGHV3-33*05or IGHV3-33*06 F	90.97	IGHJ4*02 F	IGHD3-22*01 F	12	CARDTTGYSSFDYW	gaagtgcagctggtggagtctgggggaggcgtggtccagcctgggaggtctctgagactctcctgtgtagcgtctggatttaccttcggcagctatggcgtgcactgggtccgccaggctccaggcaaggggctggagtgggtggcaattatatcgtttgatgggagtgaaatacactatgcagactccgtgaagggccgattcaccatctcgagacacaattccaagaacacgctatatctccaaatgaacagcctgacagttggggacacggctatttattactgtgcgagagatactactggttattcctcctttgattactggggccagggaaccctggtcaccgtctcctcag
K77-2F10	CR-E	1	IGHV3-30*04 F, or IGHV3-30-3*01or IGHV3-30-3*03 F	93.06	IGHJ4*02 F	IGHD5-18*01 F	12	CARDEDSYGRLGYW	gaggtgcagctggtggagtctgggggaggcgaggtccagccgggggggtccctgagactctcctgtgcagccgctggatttaccttcagttcttactctatgcactgggtccgccaggctccaggcaaggggctggagtgggtggcacttatatcatatgatggaagaaacaaagactacgcagactccgtgaagggccgattcaccatctccagagacaaatccaagaacactctgtatctgcaagtgaacagcctgagaactgaggacacggctgtgtattattgtgcgagagatgaggacagttatggccgactcggctactggggccagggaaccctggtcaccgtctcctcag
K77-1H05	CR-Y	2	IGHV3-30*04 F, or IGHV3-30-3*03 F	92.36	IGHJ4*02 F	IGHD1-1*01 F	11	CARTHLSYNFDYW	caggtgcacctggtggagtcggggggaggcgtggtccagcctgggatgtcccttagactctcctgtgcaacctccggattcaccttcagaagctactctatgcactgggtccgccaggctcccggcaaggggctggagtgggtggcatttatatcagatgatggacgtgatacatactacgcagactccgtgaagggccgattcaccctctccagagacacttccaggagcaccctgtatctgcaaatgaacagcctgagagctgaggacacggctctttattactgtgcgagaacacatctctcctacaactttgactactggggccagggaaccctggtcattgtctcctcag
K77-1F08	BRIS		IGHV3-30*04 F, or IGHV3-30-3*03 F	93.4	IGHJ4*02 F	IGHD2-21*01 F	11	CARTYLSYYFDYW	gaggtgcagctggtggagtctgggggaggcgtggtccagcctgggaagtccctgagactctcctgtgcaacctctggattcaccttcggtagttatggtatccactgggtccgccaggctccaggcaaggggctggagtgggtggcttttatatcatatgatggagataataaatactacgcagactccgtgaagggccgcttcatcatctccagagacacttccaagaacacactgtttctgcaaatgaacagcctgagaactgaagacacggctgtgtattattgtgcgagaacatatctctcctactactttgactactggggccagggaaccctgctcatcgtcttctcag
K77-2H10	CR-Y	1	IGHV3-30*19 F	92.71	IGHJ4*02 F	IGHD5-24*01 ORF	11	CARTYVSYYIDYW	gaggtgcagttggtggagtctgggggaggcgtggtccagcctgggaggtccctcagactctcctgtgcagcgtctggcttcaccttcagtagttatggcttccactgggtccgccaggctcccggcagggggctggagtgggtggcttttatatcatatgatgggagtgagaaattatacgcagactccgtgaagggccgattcaccatctccagagacaaatccaagaacaccctgtatctgcaaatgaacagcctgagacctgcggacacggctgtatattactgtgcgagaacatatgtctcctattacattgattattggggccagggaagtctggtcaccgtctcctcag
K77-2A05	CR-Y	1	IGHV3-30*04 F, or IGHV3-30-3*03 F	90.62	IGHJ4*02 F	IGHD3-22*01 F	12	CARDRSGYFQVDYW	gaggtgcagttggtggagtctgggggaggcgtggtccagcctgggaggtccctgagactctcctgtgcagcctctggattcaccttcgctagttatggtttacactgggtccgccaggctccaggcaagggactggagtgggtggctcatgtctcatctgaaggaagtgagaaatactacgcagactccgtgaagggccgattcaccatctccagagacaatcccaaaaataaactgtatctgcagatgaccagcctgagagctgaagacacggctgtttattactgtgcgagagacagaagtggttatttccaagtggactactggggccagggaaccctggtcaccgtctcctcag
K77-2C06	CR-Y	2	IGHV3-30*04 F, or IGHV3-30-3*03 F	92.36	IGHJ4*02 F	IGHD3-22*01 F	12	CARDSSAYYTFDWW	gaagtgcagctggtggagtctgggggaggcgtggtccagcctgggaagtccctgagactctcctgtgcagcctctggattcaccttcagtagctattctctacactgggtccgccaggctccaggcaaggggctggagtgggtggcggttatctcgtatgattcaagtgaaaaatactatgcagactccgtgaagggccgattcaccatcttcagagacaaatctaaggacacgctgtttctgcaaatgaacaccctgagacctgaggacacggctgtctattactgtgcgagagacagtagcgcttattatacatttgactggtggggccagggaacactggtcaccgtctcctcag
K77-1G05	CR-E		IGHV3-30*04 F, or IGHV3-30-3*03 F	97.22	IGHJ4*02 F	IGHD3-22*01 F	12	CARDSTGYYSFDYW	gaagtgcagctggtggagtctgggggaggcgtggtccagcctgggaggtccctgagactctcctgtgcagcctctggattcaccttcagtagttattctctggactgggtccgccaggctccaggcaaggggctggagtgggtggcagttatatcatatgatggaagtgataaatacttcgcagactccgtgaagggccgattcaccatctccagagacaattccaagaacacgctgtatctgcaaatgaacagcctgagagctgaggacacggctgtgtattactgtgcgagagatagtactggttattactctttcgactactggggccagggaaccctggtcaccgtctcctcag
K77-2B06	CR-E	1	IGHV3-30*04 F, or IGHV3-30-3*03 F	94.79	IGHJ6*02 F	IGHD2-15*01 F	13	CAREKGEEEAGMDVW	gaggtgcagctggtggaatctgggggagccttggtccagcctgggaggtccctgagactctcctgtgcagtctctggattcaccttcagtacctatgcaatgcactgggtccgccaggctccaggcaaggggctggagtgggtggcaattatttcatatgatggaagtaataaattttacgtagactccgtgaagggccgattcaccatctccagagacaattccaagaacacggtgtatctgcaaatgaacagcctgagagctgacgacacggctgtatattactgtgcgagagaaaaaggtgaagaggaggccggtatggacgtctggggccaagggaccacggtcaccgtctcctca
K77-1C02	CR-E	2	IGHV3-30*04 F, or IGHV3-30-3*03 F	90.97	IGHJ6*02 F	IGHD1-26*01 F	15	CARVVTENVYYSGMAVW	gaggtgcagttggtggagtcggggggaggcgtggtccaacccgggaggtccctgagactcgcctgtgtagcctctggattcaccttcaatagacacgctatgcactgggtccgccaggctccaggcaaggggctggagtgggtggcagttatatcatatgatggaactaacaagtactacgcagattccgtgaagggccgatgcaccatctccagagacaattccaagaatacgttgtatctgcaaatgaatagtctgcgaggggaggactcggctgtcttttactgtgcgagagtcgtgactgagaacgtctactattccggtatggccgtctggggccaagggaccacggtcaccgtctcctca
K77-1G02	CR-E		IGHV3-30*04 F, or IGHV3-30-3*03 F	96.18	IGHJ6*02 F	IGHD3-16*01 F	15	CARVVTENVYYSGMAVW	gaagtgcagctggtggagtctgggggaggcgtggtccagcctgggaggtccctgagactctcctgtgcagcctctggattcaccttcagtcgccatgctatgcactgggtccgccaggctcccggcaaggggctggagtgggtggcagttatatcatatgatggaagtaataaatactacgcggactccgtgaggggccgattcaccatctccagagacaattccaagaacacgctgtatctgcaaatgaacagcctgagaggtgaggactcggctgtattttactgtgcgagagtcgtaactgagaacgtctactactccggtatggccgtctggggccaagggaccacggtcaccgtctcctca
K77-1A10	PHU	1	IGHV3-30*04 F, or IGHV3-30-3*03 F	94.44	IGHJ4*02 F	IGHD3-22*01 F	17	CASETTFYDISGYYPLGYW	gaagtgcagctggtggagtctgggggaggcgtggtccagcctgggaggtccctgagactctcctgtgcagcctccggattcatcatcagtccctatgctttgcactgggtccgccaggctccaggcaaggggctggggtgggtggcagttatatcacaggatggacgtaataaaaactacgcagactccgtgaagggccgattcaccatctctagagacaattccaagaacacgttgtatctgcaaatgaacagcctgagagttgaggacacggctgtgtattactgtgcgtccgaaacgactttttatgacattagtggttattaccctttaggctactggggccagggaaccctagtcaccgtctcctcag
K77-2F08	CR-Y	1	IGHV3-30*09 F	88.54	IGHJ4*02 F	IGHD1-7*01 F	11	CARTWNSYFFDQW	gaggtgcagctggtggagtctggggaaggcgtggtccaccctgggacctccctaagactctcctgtgcagcctctggattcaccttcggtagctatggtttgcattgggtccgccaggctccaggcaaggggctggaatgggtggcgtttatctcatatgacggaggtgagaaatcctacgcagactccctgaagggccggttcgccatctccagagacaaatccaagaacgttctatatctggaaatgaacaccctgagggctgaagacacggctctgtattcttgtgcgagaacctggaactcctatttctttgaccagtggggccagggaaccctggtcaccgtctcctcag
K77-1B10	BRIS	2	IGHV3-33*01 F, or IGHV3-33*06 F	93.4	IGHJ6*02 F	IGHD5-12*01 F	25	CAKDWGTFNSGHDFDSSSDYHYAMDVW	gaagtgcagttggtggagtctgggggaggcgcggtccagcctgggaggtccctgagactctcctgtgcaacgtctggattcacctacaataactttggcatgcactgggtccgccaggctccaggcaaggggctggagtgggtggcagttatttggtatgatggaagtaataaatactacgcagactccgtgaagggccgattcaccatctccagagacaattcgaggaacacgctttatctgcagatgaatagcctgagagtcgacgacacggctgtctattactgtgcgaaagattggggcaccttcaatagtggtcacgattttgactcgagctccgactaccactacgctatggacgtctggggccaagggaccatggtcaccgtctcctca
K77-1E01	BRIS		IGHV3-33*01 F, or IGHV3-33*06 F	93.06	IGHJ6*02 F	IGHD5-12*01 F	25	CAKDWGTFNSGHDFDSSSDYHYAMDVW	gaggtgcagttggtggagtctgggggaggcgcggtccagcctgggaggtccctgagactctcctgtgcaacgtctggattcacctacaataactttggcatgcactgggtccgccaggctccaggcaaggggctggagtgggtggcagttatttggtatgatggaagtaataagtactacgcagactccgtgaagggccgcttcaccatctccagagacaattcgaggaacacgctttatctgcagatgaatagcctgagagtcgacgacacggctgtctattactgtgcgaaagattggggcaccttcaatagtggtcacgattttgactcgagctccgactaccactacgctatggacgtctggggccaagggaccatggtcaccgtctcctca
K77-2G01	BRIS	1	IGHV3-43*01 F	92.71	IGHJ4*02 F	IGHD6-19*01 F	11	CAKESSGWYFDSW	gaagtgcagctggtggagtctgggggagccgtggtgcagcctggggggtccctaagactctcctgtgtagcctctggattcacctttgatgattacaccatgcactgggtccgtcaagctccggggaagggtctggagtgggtctctcttatcagttgggacggtggtggcacacactatgcagactctgtcaagggccgattctccatctccagagacaacaggaagaaatccctgcatctgcaaatgagcagtctgcaaacagacgacaccgccttctattactgtgcaaaagagagcagtggctggtactttgactcctggggccagggagccctggtcaccgtctcctcag
K77-2C10	PHU	4	IGHV3-43D*01 F	97.19	IGHJ3*01 F, or IGHJ3*02 F	IGHD4-23*01 ORF	18	CAKDSGRAVVNYVPEAFDFW	gaagtgcagctggtggagtctgggggagtcgtggtacagcctggggggtccctgagactctcctgtgcagcctctggattcagctttgatgattatgccatgcactgggtccgtcaagctccggggaagggtctggagtgggtctcttctattaattgggatggtggtatcttctatgcagactctgtgaagggtcgattcaccatctccagagacgacagcaaaaactccctatatctgcaaatgaacagtctgagagctgaggacaccgccttgtattactgtgcaaaagattctgggcgcgcggtggtaaattacgtccctgaagcttttgatttctggggccaagggacagtggtcaccgtctcttcag
K77-1H02	PHU		IGHV3-43D*01 F	95.44	IGHJ3*01 F, or IGHJ3*02 F	IGHD4-23*01 ORF	18	CARDSGRAVVNYVPEAFDFW	gaagtgcagctggtggagtctgggggagtcgtggtacagcctggggggtccctgagactctcctgtgcagcctctggattctcctttgatgattatgccatgcactgggtccgtcaggctccggggaagggtctggagtgggtctcttctatcaattgggatggtggtatcttctatgcagactctgtgaagggtcgcttcaccgtctccagagacgacagcaaaaacaccctgtatctgcaaatgaacagtctgagagctgaggacaccgccttatattactgtgcaagagattctgggcgcgcggtggtaaattacgtccctgaagcgtttgatttctggggccaagggacagtggtcaccgtctcttcag
K77-1H09	PHU		IGHV3-43D*01 F	94.39	IGHJ3*01 F, or IGHJ3*02 F	IGHD4-23*01 ORF	18	CVKDSGRAVVNYVPDAFDFW	gaagtgcagctggtggagtctgggggagccgtggtacagccgggggggtccctgagactctcctgtgcagcctctggattcacctttgatgattatgccatgcactgggtccgtcaagctccggggaagggtctggagtgggtctctcttattaattgggatggtgttgtgtactatgcagactctgtcaagggtcgattcaccatctccagagacgacagcaagaactccctctatctgcaaatgggcagtctgagacctgaggacaccgcctactattactgtgtaaaagattcagggcgcgcggtggtaaattacgtccctgatgcttttgatttctggggccaagggacaatggtcaccgtctcttcag
K77-2F04	PHU		IGHV3-43D*01 F	95.09	IGHJ3*01 F, or IGHJ3*02 F	IGHD4-23*01 ORF	18	CVKDSGRAVVNYVPEAFDFW	gaagtgcagctggtggaatctgggggagtcgtggtacagcctggggggtccctgagactctcctgtgcagcctctggattcacctttgatgattatgccatgcactgggtccgtcaagctccggggaagggtctggaatggctctctgttattaattgggatgattacacgtcctatgcagactctgtgaagggtcgattcaccatctccagagacaacagcaagtactccctgtacctgcaaatgaacagtctgagacctgaggacaccgccttgtattactgtgtaaaagattctgggcgcgcggtggtaaattacgtccctgaagcttttgatttctggggccaagggacaatggtcaccgtctcttcag
K77-1B01	BRIS	1	IGHV3-43D*01 F	94.44	IGHJ6*02 F	IGHD5-12*01 F	16	CVRDPGAGNYYYYGMDVW	gaagtgcagctggtggagtctgggggagtcgtggtacagcctggggggtccctgaacctctcctgtgcagcctctggattcacctttgatgactatgccatgcactgggtccgtcaaactccggggaagggtctggagtgggtctctcttattagttgggatggtggtcacacctactatgcagactctgtcaagggtcgattcaccatctccagagacaacagcaaaaatttcctgtatctggaagggcacagtctgagacctgaggacaccgccttatattattgtgtgagagatccgggggcagggaattactactactacggtatggacgtctggggccacgggaccacggtcaccgtctcctca
K77-2F02	BRIS	1	IGHV3-43D*01 F	93.75	IGHJ4*02 F	IGHD6-13*01 F	17	CARDQGSSWYSGKLGIDYW	gaagtgcagctggtggagtctgggggagtcgtggtacaacctggggggtccgtgagactctcctgtgcagcctctggattcacctttgatgactatgccatgcactgggtccgtcaagctccggggaagagtctggagtgggtctctcttattagttgggatggaggcaacacctactatgcagactctgtgagggctcgattcaccatctccagagacaacgacaaaaactccctgtatctgcaaataaacagttcgagacctgaggacaccgccctttattattgtgcaagagatcagggcagcagctggtactcgggcaaactggggattgactactggggccagggagccctggtcaccgtctcctcag
K77-2A09	PHU	1	IGHV3-43D*01 F	91.32	IGHJ6*02 F	IGHD3-10*01 F	18	CAKDDDPGNYGYFHYSLDVW	gaagtgcaggtggtggagtctgggggaaccgtggtacagccgggggggtccctgacactctcctgtacaacttctggattcacctttgataattttgccatgcactgggtccgtcaagctccggggaagggtctggagtgggtcgctcttgttggttgggatagtgctgtcatttactatgcagactctgtgcagggtcgattcaacatctccagagacaatagtaaaaactccctgtatctgcaaatgaacagtctgcgagctgaggacaccgccttatattactgtgcaaaagacgatgatccggggaattacggctacttccactacagcttggacgtctggggccaagggaccgcggtcaccgtcacctca
K77-1C03	BRIS	3	IGHV3-43D*01 F	96.88	IGHJ4*02 F	IGHD6-19*01 F	18	CAKDIGSDVYSSAWATFDYW	gaggtgcagctggtggagtctgggggagtcgtggtacagcctggggggtccctgagactctcctgtgcagcctctggattcacctttgatgattatgccatgcactgggtccgtcaacctccggggaagggtctgcagtgggtctctcttattagttgggatggtggtagcacctactatgcagactctgtgaagggtcgattcaccatctccagagacaacgacaaaaactccctgtatctgcaaatgaatagtctcagacctgaggacgccgccttgtattactgtgcaaaagatatcggatcggacgtttatagcagtgcctgggcgacctttgactactggggccggggaaccctggtcaccgtctcctcag
K77-2G02	BRIS		IGHV3-43D*01 F	95.83	IGHJ4*02 F	IGHD6-19*01 F	18	CAKDVGSDAYSGGWATIDYW	gaagtgcagctggtggagtctgggggaatcgtggtacagcctggggggtccgtgagactctcctgtgcagcctctggattcacctttgatgattatgccatgcactgggtccgtcaagctccggggaagggtctggagtgggtctctcttattagttgggatggtggtggcacctactacgcagactctgtgaagggtcgattcaccatctccagagacaataacaagaactccctgcacctgcaaatgaacagtctgagaggcgaggactccgccttgtattactgtgcaaaggatgtaggatcggacgcttatagcggtggctgggcgaccattgactactggggccagggaaccctggtcaccgtctcctcag
K77-2F12	BRIS		IGHV3-43D*01 F	94.79	IGHJ4*02 F	IGHD6-19*01 F	18	CVKDMGSDAYSSAWGTFGNW	gaagtgcagctggtggagtctgggggagtcgtggtacagccgggggggtccctgagactctcctgtgcagcctctggattcacttttgatgattatgccatgcactgggtccgtcaagctccggggaagggtctggagtgggtttctcttattagttgggatggtggaaacacctactatgcagactctgtgaagggtcgattcaccatctccagagacaacagcaaaaactctgtatatctacaaatgcacagtttgggacctgaggacaccgccctctattactgtgtaaaagatatggggtcggacgcttatagcagtgcctgggggacctttgggaactggggccagggaaccctggtcaccgtctcctcag
K77-2A07	PHU	2	IGHV3-43D*01 F	87.15	IGHJ6*02	IGHD3-10*01 F	18	CVRDDGSGSYGDHHFDLDVG	gaagtgcagcaggtggagtctgggggaatcggggtacggccgggggggtccctgacactctgttgtacaacctctggattcacctttgatgctcatgccatgcactgggtccatcaagctccggggaagggtctggagtgggtatgtgttatgggatgggatagtgctgtcaccttctacgcggactctgtgaggggtcgatttaacatctccagagacaacagcaaaaactccctgtatttgcaaattaacagtctgagactagaagacaccgccttatattattgtgtgagagacgatggttcggggagttacggcgatcatcacttcgatttggacgtcgggggccgagggaccattgtcatcgtctcctca
K77-2B03	BRIS		IGHV3-43D*01 F	90.28	IGHJ6*02	IGHD3-10*01 F	18	CVRDDGSGSYGYHHFDLDVW	gaagtgcagctggtggagtctgggggaatcgtggtacggccgggggggtccctgacactctcttgtacaacctctggattcacctttgatgctcatgccatgcactgggtccgtcaagctccggggaagggtctggagtgggtctctcttattggatgggatagtgctgtcaccttctacgcggactctgtgaggggtcgatttaacatctccagagacaacagcaaaaactccctgtatctgcaaattaacagtctgagacttgaagataccgccttatattattgtgtgagagacgatggttcggggagttacggctatcatcacttcgatttggacgtctggggccgagggaccatggtcatcgtctcctca
K77-1A06	CR-Y	1	IGHV3-48*04 F	94.44	IGHJ4*02 F	IGHD2-8*01 F	11	CARDFMSYFFDYW	gaagtgcagctggtggagtctgggggaggcttggtccagcctggggggtccctgagactctcctgtgcggcctctggattcaccttcagtagttatggcatgaactgggtccgccaggctccagggaaggggctggagtggatttcagacatcagtagtgatagaagtaccatatactacacggactctgtgaagggccgattcaccatctccagaaacaacgccaagaactcactgtatctgcaaatgaacagcctgagagtcgacgacacggctgtgtattactgtgcgagagactttatgtcctatttctttgactactggggccagggaaccctggtcaccgtctcctcag
K77-1F01	CR-Y	1	IGHV3-48*04 F	95.83	IGHJ4*02 F	IGHD2-8*01 F	11	CARDFMSYFFDYW	gaagtgcagctggtggagtctgggggaggcttggtccagcctggggggtccctgagactctcctgtgcggcctctggattcaccttcagtagctatggcatgaactgggtccgccaggctccagggaaggggctggagtggatttcagacatcagtagtgatagaagtaccatatactacgcagactctgtgaagggccgattcaccatctccagagacaacgccaagaactcactgtatctgcagatgaacagcctgagagtcgaggacacggctgtgtattactgtgcgagagactttatgtcctatttctttgactactggggccagggaaccctggtcaccgtctcctcag
K77-2A10	CR-E	1	IGHV3-48*04 F	92.36	IGHJ4*02	IGHD1-14*01 ORF	14	CARDPDTPFIRAFDSW	gaagtgcagctggttgagtcgggggggggcttggtgcagcctggggggtccctgagactctcctgtgaagcctctggattcattttcagtacctacagcatgaactgggtccgccaggctccagggaaggggctggagtgggtctcatatattagtgatagtagtagaaccatatattatgcagactctgtgaagggccgattcaccatctccagagacaacaccaagaactcactgtttctgcaaatgaacaacctgagagccgaggacacggctctttattactgtgcgagagatccggacacacctttcatacgggcctttgactcctggggccagggaaccctggtcaccgtctcctcag
K77-1B06	BRIS	1	IGHV3-48*04 F	97.22	IGHJ6*02 F	IGHD3-10*01 F	15	CARVHGSGSYHHGMDVW	gaagtgcagctggtggagtctgggggaggcttggtacagcctggggggtccctgagactctcctgtgcagcctctggattcaccttcagtaactatagcatgaactgggtccgccaggctccagggaaggggctggagtgggtttcatacattagtagtagtagtgctaccatatacgacgcagactctgtgaagggccgactcaccatctccagagacgacgccaagaactcactgtttctgcaaatgaacagcctgagagccgaggacacggctgtgtattactgtgcgagagtccatggttcggggagttatcaccacggtatggacgtctggggccaagggaccacggtcaccgtctcctca
K77-1D01	CR-E	1	IGHV3-49*01 F, or IGHV3-49*03 F	89.12	IGHJ4*02 F	IGHD2-8*02 F	13	CSSNRIVGGTYTDYW	gaagtgcaggtggtggagtctgggggaggcctggtacagccagggcggtccctgagactctcctgtacagcctctggactcaccctcagcagttatgctcaaacctggttccgccaggctccagggaaggggctggagtgggtggctcacattagaagcggacctgcgggtgggacaacagaatacaccgcgtctgtgaaaggcagattcaccatctcaagagatgattccaaaagcatcgcctatctgcaaatgaacagcctgagaaccgacgacgcggccgtctattattgttcgtcgaatagaattgttggtggtacctacactgactactggggccagggaaccctggtcaccgtctcctcag
K77-1G03	CR-E	1	IGHV3-64D*06 F	91.32	IGHJ6*02	IGHD3-16*02 F	15	CVKGSYGDYDYYGMDVW	gaagtgcagctggtggagtcggggggaggcttggtccagcctggggggtccctgagactctcctgttcagtctctggattcaggttcagtgaatatgctatgcattgggtccgccaggcgccagagaagggactggaatatgtttcatctatcaataataatgggggtaagacattttacgcagactccgtgaagggcagattcaccatctccagagacaattcgaagaagacgctgtatcttcaaatgagcagtctgagagttgacgacacggctatatattactgtgtgaaaggaagttatggtgactacgactactacggcatggacgtctggggcccagggaccacggtcaccgtctcctca
K77-1E02	PHU	1	IGHV3-64D*06 F	88.89	IGHJ6*02	IGHD3-9*01 F	17	CVKDSTYYDATASYVMDVW	gcaatacaactggtggaatctgggggaggcttggtccagcctggggggtccctgagactctcctgctcagcctctggattcaccttcagtgtttatgctatgcactgggtccgccaggctccagggaagggactggaatatgtttcacgtatttctaataatggggattccacatattacatagactccgtgaagggccgattcaccgtctccagagacaactccaagagcacgttgtttcttcaaatgagtagtctgagaggtcaggacacggctgtttattattgtgtgaaagattcgacttactatgacgctactgcttcttatgtcatggacgtctggggccaagggaccacggtcaccgtctcctca
K77-2H12	CR-E	1	IGHV3-7*03 F	94.1	IGHJ4*02 F	IGHD4-17*01 F	14	CARDFSDFGDLYFDYW	gaagtgcagctggtggaatcggggggaggcttggtccagcctggggggtccctgagactctcctgtgcagcctctggattcaccttcactaactattggatgacctgggtccgccaggctccaggcaaggggctggagtgggtggccaacataaagcaagatggaagtgacaaaaactatgtggactctttgaagggccggttcaccatctccagagacaacgccaagaagtcactgtttctgcaaatgaacagcctgggggccgaggacacggccgtctattactgtgcgagagacttcagtgacttcggtgacctttactttgactactggggccagggagccctggtcaccgtctcctcag
K77-1E06	BRIS	1	IGHV3-7*03 F	91.32	IGHJ6*02	IGHD2-21*01 F	14	CARDWFGRELGAMDIW	gaagtgcaggtggtggagtctgggggacgcttggtccggcctggggggtccctgagactctcttgtgcagcctctggattcattttgagtaatttttggatgacctgggtccgccaggctccagggaaggggctggaattcgtggccaacataaaacaagatggcagtctgaaatactatgtggactctgtgaagggccgattcaccatctccagagacaacgccatgaactcagtgtatctgcaaatgaatagcgtgagagccgaggactcggccgtgtattattgtgcgagagactggttcggtcgtgagttaggcgctatggacatctggggccaagggaccacggtcaccgtctcctca
K77-2E01	PHU	3	IGHV3-7*03 F	94.1	IGHJ4*02 F	IGHD3-22*01 F	18	CASEVYYYDRSGYYDALGFW	gaagtgcagttaatagagtctgggggaggcttggtccagccgggggggtccctgagactctcctgtgcagcctctgaattcaacttcagtccctattggttgaactgggtccgccaggctccagggaagggactggagtgggtggccaacataaagcaagatggaagtgagaaatactatgtggactctgtgaagggccgattcaccatctccagagacaacgccaagaactcactgtatctccaaatgaacagcctgagagccgacgacacggccgtgtattattgtgcgagcgaagtgtattactatgataggagtggttactacgatgcccttggcttctggggcccgggaaccctggtcaccgtctcctcag
K77-1E08	PHU		IGHV3-7*03 F	94.44	IGHJ4*02 F	IGHD3-22*01 F	18	CASEVYYYDRSGYYDALGFW	gaagtgcagctcgtagagtctgggggaggcttggtccagccgggggggtccctgagactctcctgtgcagcctctgaattcaactttagtccctattggttgagctgggtccgccaggctccagggaaggggctggagtgggtggccaacataaaacaagatggaagtgagaaatactatgtggattctgtgaagggccgattcactatctccagagacaacgccaagaactcactgtatctacaaatgaagagcctgagagccgaggacacggccgtctattattgtgcgagcgaagtctattactatgataggagtggttattatgatgcccttggcttctggggcccgggaaccctggtcaccgtctcctccg
K77-1H08	PHU		IGHV3-7*03 F	94.44	IGHJ4*02 F	IGHD3-22*01 F	18	CASEVYYYDRSGYYDALGFW	gaagtgcagttggtagagtctgggggaggcttggtccagccgggggggtccctgagactctcctgtgcagcctctgaattcaacttcagtccctattggttgaactgggtccgccaggctccagggaagggactggagtgggtggccaacataaagcaagatggaagtgagaaaaattatgtggactctgtgaagggccgattcaccatctccagagacaacgccaagaactcactgtatctgcaaatgaacagcctgagagccgaggacacggccgtctattattgtgcgagcgaagtgtattactatgataggagtggttattacgatgcccttggcttctggggcccgggaaccctggtcaccgtctcctcag
K77-1A04	BRIS	4	IGHV3-7*03 F	95.14	IGHJ6*02 F	IGHD3-22*01 F	20	CARALIDDRSGPYDFYFGMDVW	gaggtgcagctggtggaatctgggggaggcttggtccagcctggggggtccctgagactctcctgtgcagcctctggactcgcctttagtagcgattggatgagctgggtccgccaggctccagggagggggctcgagtgggtggccaacataaagcgagatggaagtgagaaatcctatgtggactctgtgaagggccgattcaccatctccagagataatgccaagaagtcactgtctttgcaaatgaacagcctgagagccgaggacacggccgtttattactgtgcgagagccctgattgatgatagaagtggaccatatgacttctatttcggtatggacgtctggggccaagggaccaaggtcatcgtctcctca
K77-2G12	BRIS		IGHV3-7*03 F	94.79	IGHJ6*02 F	IGHD3-22*01 F	20	CARALIDDRSGPYDFYFGMDVW	gaagtgcagctggtggaatctgggggaggcttggtccagcctggggggtccctgagactctcctgtgcagcctctggactcgcctttagtagcgattggatgagctgggtccgccaggctccagggagggggctcgagtgggtggccaatataaagcgagatggaagtgagaaatcctatgtggactctgtgaagggccgattcaccatctccagagataatgccaagaactcactgtctttgcaaatgaacagcctgagagccgaggacacggccgtttattactgtgcgagagccctgattgatgataggagtggaccatatgacttctatttcggtatggacgtctggggccaagggaccaaggtcatcgtctcctca
K77-1B11	BRIS		IGHV3-7*03 F	91.67	IGHJ6*02	IGHD1-1*01 F	20	CARALTDDTSGPYNHYFGLDVW	gaagtgcaggtggtggagtcggggggaggcttggtccaacctggggggtccctgagactctcctgtgcagcctctggattcgccttcagaacgttttggatgagctgggtccgccaggctccagggaaggggccggagtgggtggccaacataaagaaagatggaagtgagaaatactacgtggactctgtgaagggccgattcaccatctccagagacaacgccaggaactcagtatacttggaaatgaatggtctgagagccgaggacacggccatgtattattgtgcgagagccttgactgatgacactagtggaccgtacaaccactacttcgggttggacgtctggggccaggggaccacggtcaccgtctcctca
K77-2H07	BRIS		IGHV3-7*03 F	93.06	IGHJ6*02	IGHD1-1*01 F	20	CARALTDDTSGPYNHYFGLDVW	gaggtgcaggtggtggagtctgggggaggcttggtccaacctggggggtccctgagactctcctgtgcagcctctggattcgcctttagaacgttttggatgagttgggtccgccaggctccagggaaggggccggagtgggtggccaacataaagaaagatggaagtgagaaatactatgtggactctgtgaagggccgattcaccatctccagagacaacgccaggaactcagtatacttggaaatgaatggtctgagagccgaggacacggccatgtattactgtgcgagagccctgactgatgatactagtggaccgtacaaccactacttcgggttggacgtctggggccaggggaccacggtcaccgtctcctca
K77-2A06	BRIS	1	IGHV3-7*03 F	93.75	IGHJ3*01	IGHD3-9*01 F	22	CARDFRVLRYFDWNGSRAGTMDVW	gaagtgcagttggtggagtctgggggaggcttggtccagcctggggggtccctgagactctcctgtgcagcctctggattcagtttcagtgactattggatgagctgggtccgccaggctccagggaaggggctggagtgggtggccaacataaaccaagatggcattgttagatattatatggactctgtgaagggccgattcaccatctccagagacaacgccaagaactcactgaatctgcaaatgaacagtctgagagccgaggacacggccctgtattactgtgcgagagatttccgcgtattacgatattttgactggaacggatcgagggcggggactatggacgtctggggccaagggaccacggtcaccgtctcctcag
K77-1A12	PHU	1	IGHV3-74*01 F	94.1	IGHJ4*02 F	IGHD3-3*01 F	18	CASETHYYDIFSGYYPFGYW	gaagtgcagctggtggagtccgggggaggcttagttcagcctggggggtccctgagactctcctgtgcagcctctggattcaccctcagtgcctactgggtccactgggtccgccaagctccaggcaaggggctggtgtgggtctcacgtattaatagtgatgggagtgatacacactacgcggactccgtgaagggccgcttcaccatctccagagacaacgccaagaacgcggtttatctgcaaatgaacagtctgagagccgaggacacggctgtgtatttctgtgcaagtgagacccattattacgatattttcagtggttattatccctttggatattggggccagggaaccctggtcaccgtctcctcag
K77-2G11	CR-Y	1	IGHV4-31*03 F, or IGHV4-31*08 F	92.1	IGHJ4*02	IGHD3-9*01 F	21	CARVGLTHYDVLTAYYSGYSDTW	cagatgcacctgcaggagtcgggcccaggactggtgaagccttcacagaccctgtccctcacctgctctgtttctggtggctccatcaacaatggtggttactactggagctgggtccgccagcacccagggaagggcctggagtgggttgggtacgtctatcacagtgggaacacctactacaacccgtccctcaagagtcgaattagcatgtcagtggacacttccaacaaccggttctccctgaaactgaaccctgtgactgccgcggacacggccgtgtatttctgtgcgagagtggggcttacccattatgatgtcctgactgcttactatagtggctactccgacacctggggccagggaaccctggtcaccgtctcctcag
K77-1C08	CR-E	1	IGHV4-34*01 F	96.48	IGHJ6*02	IGHD1-26*01 F	18	CASRSSGSSYSRALYAMDVW	caggtgcagtccagcagtggggcgcaggactgttgaagccttcggagaccctgtccctcacctgcgctgtctatggtgggtccttcagtaattacttctggacctggatccgccagtccccagggaaggggctggagtggattggggaaatcaatcatagtggcaggaccaactacaacccgtccctcaagagtccagtcaccatatcagtagacacgtccaagaaccagttctccctgaagctgaactctgtgaccgccgcggacacggctgtgtattactgtgcgagtcgttccagtgggagttcctattctcgggccctatatgctatggacgtctggggccaagggaccacggtcgccgtctcctca
K77-2G06	CR-E	1	IGHV4-34*01 F	91.93	IGHJ5*02 F	IGHD3-3*01 F	20	CARAASNDVFWSGYKHIWFDPW	tggtgcaggctacagcagtggggcgcaggactggtgaagccttcggagaccctgtccctcacctgcgctgtttatggtgggtccttcagtgcctactactggagctggatccgccagcccccagggagggggctggagtggattggggaagtcaatcatagtggaaacaccaactacaacccgtccctcaagagtcgagtcaccatctcagtagacacgtccaagaggcaactctccctgaacctaagttctgtgaccgccgcggacacggctgtctattactgtgcgagagccgcgagtaatgacgttttttggagtggttataaacacatctggttcgacccctggggccagggaaccctggtcaccgtctccgcag
K77-2H08	BRIS	1	IGHV4-38-2*02 F	86.11	IGHJ4*02 F	IGHD1-26*01 F	13	CARERGGTYGYFDHW	caggtgcagctccaggagtcgggcccaggactggtgaagccttcggagacgctgtccctcacctgcagtgtctctggcaactccatcaccagcggttacttctggggctggatccgtcagaccccagggaagggactggaattcattgggagtatttctcataagggggagccctactacaacccgcccctcaagggtcgagtcgccgtgtcgagtgacacgtccaagaatgagttctccctgacgctggcttctgtgaccgccgcagacacggccatatattactgcgcgagagagaggggggggacgtacggttactttgaccactggggcccgggaagcctggtcaccgtctcctcag
K77-2F07	BRIS	1	IGHV4-39*07 F	95.86	IGHJ4*02 F	IGHD6-19*01 F	13	CAREKQWLTRIFDQW	caggtgcagctcaggagtcgggcccaggactggtgaagccttcggagaccctgtccctcacctgcactgtctctggtgtctccatcagcagtagtagttactactggggctggatccgccagcccccagggaaggggctggagtggattggcagtgtctattatactggggacacctactacaccccgtccctcaagagtcgagtcaccatatcagttgacacgtccaagaaccagttctccctgaagttgagttctgtgaccgccgcggacacggccgtgtatttctgtgcgagagagaagcagtggctgacacgcatttttgaccagtggggccagggagccctggtcatggtctcctcag
K77-2A03	BRIS	1	IGHV4-39*07 F	96.56	IGHJ4*02 F	IGHD5-12*01 F	13	CARERAWLRGPFDFW	ctggtgcagctgcaggagtcgggcccaggactggtgaagccttcggagaccctgtccctcacctgcactgtctctggtggctccatcagcagtagcacttactactggggctggatccgccagcccccagggaaggggctggagtggattgggagtatctattatactggggacacctactacaacccgtccctcaagagtcgagtcaccatatcagtagactcgtccaagaaccagttctccctgaagctgagttctctgaccgccgcggacacggccgtgtattactgtgcgagagagagggcgtggctacgtggcccctttgacttctggggccggggaaccctggtcaccgtctcctcgg
K77-1D09	BRIS	1	IGHV4-39*07 F	94.16	IGHJ4*02 F	IGHD3-10*01 F	14	CAREGPAWVRYSFDYW	caggtgcagctgcaggagtcgggcccaggactggtgaagccttcggagaccctgtccctcacctgcactgtctctgatggctccgtcagcagtagtagttacttctggggctggatccgccagcccccagggaagggactggagtggattgggagtatctattacactggggacaccgactacaacccgtccctcaagggtcgggtcaccatatcagtggactcgtccaagaaccagttctccctgaggctgagttctctgaccgccgcggacacggccgtgtattactgtgcgagagagggcccggcctgggtccggtactcctttgactactggggccagggatccctggtcaccgtctcctcag
K77-1C04	BRIS	3	IGHV4-39*07 F	96.22	IGHJ4*02 F	IGHD6-19*01 F	14	CAREGQWLDPNYFDYW	caggtgcagctgcaggagtcgggcccaggactggtgaagccttcggagaccctgtccctcacctgcactgtctctggtggctccatcagcagtagtcgttactactggggctggatccgccagcccccagggaaggggctggaatgcattgggactatctattatactggtaacacctactacaacccgtccctcaagagtcgagtcaccatatcggtagacacgtcgaagaaccagttctccctgaagctgagatctgtgaccgccgcggacacggccgtgtattactgtgcgagagaggggcagtggctggacccaaactactttgactactggggccagggagccctggtcaccgtctcctcag
K77-2B11	BRIS		IGHV4-39*07 F	94.16	IGHJ4*02 F	IGHD5-12*01 F	14	CARVAQWLRPGYFDYW	ctggtgcagtttcaggagtcgggcccaggactggtgaagccttcggagaccctgtccctcacatgcactgtctctggtggctccatcagcagtagtacttattactggggctggatccgccagcccccagggaaggggctggagtggattgggagtatctattatgatgggagcacctactacaacccgtccctcaagagtcgagtcaccatatcagtagacacgtccaaaagccggttctccctgaccctgagctctgtgaccgccgcggacacggccatcttttactgtgcgagagttgcacaatggctacgcccgggctattttgactactggggccagggaaccctggtcaccgtctcctcag
K77-1C06	BRIS		IGHV4-39*07 F	92.78	IGHJ4*02 F	IGHD6-19*01 F	14	CARVGQWLATNYFDYW	caggtgcagctgcaggagtcgggcccaggactggtgaagccttcggagactctgtccctcacctgcactgtctccggtggctccgtcaacgataataaatattattggggctggatccgccagcccccaggaaaggggctggagtggattgcgagtatctattatactgggaccacctactacaacccgtccctccagagtcgagtcaccatatcagtagacacgtccaagaaccacttctccctgaagctgatctccatgaccgccgcggacacggccgtgtattactgtgcgagagtgggacagtggctggcgactaattactttgactactggggccagggaaccctgatcaccgtctcctcag
K77-1G08	PHU	1	IGHV4-39*07 F	91.07	IGHJ4*02 F	IGHD3-10*01 F	20	CARDLAPYYYGSGTFYNIFDHW	ctggtgcagcctcaggagtcgggcccaggactggtgaagccttcggagaccctgtccctcacctgcactgtctctaatggctccattagcagtggtaatttctattggggctggatccgccagcccccagggaaggggctggaatggcttggggctatctattatactggaatcacctactacagtccgtccctcaagaggcgactcaccatatcagtggacacgtccatgaaccagttctccctgaggctgaactctgtgaccgccgcggacacggccgtgtattactgtgcgagagatctcgcgccttattactatggttcggggactttttataacatctttgatcactggggccaggggaccctaatcaccgtctcctcag
K77-2F01	BRIS	1	IGHV4-4*02 F	92.01	IGHJ4*02	IGHD6-6*01 F	17	CARVSTVAGHRSSYCLDSW	caggtgcagctgcaggagtcgggcccaggactggtgaagccttcggggaccctgtccctcacttgcgcagtctctggtgggtccatcagtagtagtcactggtggagttgggtccgccagcccccaggcaaggggctggaatggattggggaaatccaccatagtgggacctccaaccacaacccgtctgtcgagagtcgagtaaacatatcagtggacaagtccaagaaccacttctccctggagctgacctctgtgaccgccgcggacacggccgtgtatttttgtgcgagagttagcacggtggcggggcataggagctcgtactgcttggactcctggggccagggaaccctggtcgccgtctcctcag
K77-2D09	CR-Y	1	IGHV4-4*02 F	91.67	IGHJ4*01 F, or IGHJ4*02 F	IGHD4-17*01 F	19	CAKSCKPGSCYYGDYLNFDSW	ctggtgcagctgcaggagtcgggcccaagactggtgaagccttcggggaccctgtccctcacctgcgatgtctccggtgtctccatcctcagtcatcacttctggagttgggtccgccagcccccagggaagggactggactggattggggaaatctctcatagtgggaccaccaactacaacccgtccctcaagggtcgcgtcagcatctcattagacaagtccgagaaccagttctccctgaagctgagctctgtgaccgccgcggacacggccatgtactactgtgcgaagtcttgtaaaccaggtagttgctattatggtgactaccttaactttgactcctggggccacggaaccctggtcaccgtctcctcag
K77-2A04	CR-Y	1	IGHV4-4*02 F	92.71	IGHJ6*02 F	IGHD3-22*01 F	20	CGRDRYDSSGFYRGYYYGIDVW	caggtgcacctgcaggagtcgggcccaggactggtgaagccttcggggaccctgtccctcacctgcgatgtctctggtgtctccatcagaagtcctaactggtggagttgggtccgccagtccccagggaagggactggagtggattggagaaatctatcatagtgcagacaccaactacaacccgtccctcaagagtcgagtcaccatctcgctggacaagtccaagaatcagttctccctgaagttgatctctgtgaccgccgcggacacggccgtgtattattgtgggcgagaccggtatgatagtagtggtttttatcgcggctactactacggtatagacgtctggggccaagggaccacggtcaccgtctcccca
K77-1D10	BRIS	1	IGHV4-4*02 F	94.44	IGHJ4*02 F	IGHD3-22*01 F	21	CARVATLYYDDNTPYSSYYFDFW	caggtgcagctgcaggagtcgggcccaggcctggtgaagacttcggggaccctgtccctcacctgcgctgtctctggtggctccatgagtagtagtgactggtggagttgggtccgccagcccccagggaaggggctggagtggattggcgaaatccatcgtagtgggacctccaactacaacccgtccctccagactcgagtcaccatatcagtggacaagtccaagaaccagttctccctgaaactgacctctgtgaccgccgcggacacggccgtctattactgtgcgagggtggccaccctttactatgatgataatactccttactcatcgtactattttgacttttggggccagggaatcctggtccccgtctcctcag
K77-2B02	BRIS	2	IGHV4-59*01 F	96.84	IGHJ4*02 F	IGHD5-24*01 ORF	14	CAGGGGGYDSPFFDYW	ctggtgcagctgcaggagtcgggcccaggactggtgaagccttcggagaccctgtccctcacctgcactgtctctggtggctccatcagtagttacttctggaactggatccggcagcccccagggaagggactggagtggattgggtatatctattacactgggagcaccaactacaacccctccctcaagagtcgagtcaccatatcagtagacatgtccaagaaccagttctccctgagtatgagctctgtgaccgctgcggacacggccgtatattactgtgcggggggtggaggtggctacgattcgcccttctttgactactggggccagggaaccctggtcaccgtctcctcag
K77-1H10	BRIS		IGHV4-59*01 F	93.33	IGHJ4*02 F	IGHD2-21*02 F	14	CAGGGGGYDSPFFDYW	ctggtgcagctgcgggagtcgggcccaggactggtgaagccttcggagaccctgtccctcacctgcactgcctctggcggctccatcactagttactactggagctgggtccggcagcccccaggaaagggaccggagtggattggctatatctattatactgggtacaccaactacagcccctccctccggagtcgagtcaccatattagtagacacgtccaagaaccagttctccctgaacctgagctctgtgaccgctgcggacacggccgtttattactgtgcggggggtgggggtggctacgattcgcccttctttgactactggggccggggaaccctggtcaccgtctcctcag
K77-1B12	CR-Y	2	IGHV4-59*01 F	93.33	IGHJ4*02 F	IGHD3-10*01 F	16	CAKFRADHGSGSYYFDHW	ctggtgcagctgcaggagtcgggcccagaagtggtgaagccttcggagaccctgtccctcacctgcactgtctctggtggctccatcagtagttattcttggagttggatccggcagcccccagggaagggactggagttcattggatttatctattacagtgggagcacgtactacaacccctccctcaagagtccagtcaccatttcactagacacgtccaagaaccagttctccctgaagctgaactctgtgaccgctgcggacacgggcgtctattactgtgcgaaatttcgcgcggaccatggttcggggagttattactttgaccactggggccagggaaccctggtcaccgtctcctcag
K77-2D10	PHU		IGHV4-59*01 F	92.98	IGHJ4*02 F	IGHD3-10*01 F	16	CAKFRADHGSGSYYFDHW	ctggtgcagcttcaggagtcgggcccagaagtggtgaagccttcggagaccctgtccctcacctgcactgtctctggtggctccatcagtagttattcttggagttggatccggcagcccccagggaagggactggagttcattggatttatctattacagtgggagcacgtactacaacccctccctcaagagtccagtcaccatttcactagacacgtccaagaaccagttctccctgaagctgaactctgtgaccgctgcggacacgggcgtctattactgtgcgaaatttcgcgcggaccatggttcggggagttattactttgaccactggggccagggaaccctggtcaccgtctcctcag
K77-1C11	PHU	1	IGHV4-59*01 F	94.74	IGHJ6*02 F	IGHD5-12*01 F	20	CARDGRGYSGYDYYNYYGMDAW	caggtgcagctgcaggagtcggggccaggactggtgaagccttcggagaccctgtccctcagctgcactgtctctggtggctccatcagcacttacgactggagctggatccggcagtccccagggaagggactggagtggattgggtgtatctattatattgggaggaccgagtacaacccctccctcaagagccgagtcaccatatcagtagacacgtccaagaaccagttttccctgaagctgagttctgtgaccgctgcggacacggccgtgtattactgtgcgagagacggtcgtggatatagtggctacgattactacaattattacgggatggacgcctggggccaagggaccacggtcaccgtctcctca
K77-1E03	PHU	1	IGHV4-59*08 F	96.84	IGHJ3*02 F	IGHD3-22*01 F	13	CARRQGWFHNAFDIW	ctggtgcagctgcaggagtcgggcccaggactggtgaagccttcggagaccctgtccctcacctgcactgtctctgatggctccatcagtaattactactggagttggatccggcagcccccagggaagggactggagtggattgggtatatcttttacagtgggagcaccaactacaacccctccctcaagagtcgagtctccatatcagtagacacgtccaagaatcagttctccctgaagttgaggtctgtgaccgccgcagacacggccgtgtattactgtgcgagacgacaggggtggtttcacaatgcttttgatatctggggccaagggacaatggtcatcgtctcttcag
K77-1G11	PHU	1	IGHV4-59*08 F	95.44	IGHJ6*02	IGHD3-9*01 F	20	CARLPYYDVLTGLSTAYAMDVW	ctggtgcagctgcaggagtcgggcccaggactggtgaagccttcggagaccctgtccctcacctgcactgtctctggtggctccatcagtggttactactggaactggatccggcagcccccagggaggggactggaatggattggctatatctatcataatgggggcgccaactacaacccctccctcaagagtcgagtcaccatatcagcagacacgtccaagaaccagttctccctgaagctgagctctgtgaccgccgcagacacggccgtctattactgtgcgagactgccgtattacgatgttttgactggtttatctacagcttacgctatggacgtctggggccaagggaccacggtcaccgtctcctca
K77-2E02	BRIS	3	IGHV4-59*08 F	95.09	IGHJ6*02 F	IGHD2-2*01 F	23	CASAKRYCSSTSCYGLEYLFGMDVW	caggtgcagctgcaggagtcgggcccaggactggtgaagccctcggagaccctgtccctcacctgcactgtctctggtggctccagcagtagttactactggagttggatccggcagcccccagggaagggactggagtggattgggtatatctatgacaatgggaaaaccaaccacaaccccaccctcacgagtcgagtcaccatatcagcagacacgtccaagaaccagttctccctgaagctgagctctgtgacggccgcagacacggccgtctattactgcgcgagcgcgaaacgatattgtagtagtaccagctgctatggcttagagtacttattcggtatggacgtctggggccaagggaccacggtcaccgtctcctca
K77-1H06	BRIS		IGHV4-59*08 F	96.49	IGHJ6*02 F	IGHD2-2*01 F	23	CASARRYCSSTSCYGLEYYFGMDVW	caggtgcagctgcaggagtcgggcccaggactggtgaagccttcggagaccctgtccctcacctgcactgtctctggtggctccatcagtagtcactactggagttggatccggcagcccccagggaagggactggagtggattgggtatatctatgacagtgggaaaaccaaccacaaccccaccctcaagagtcgagtcaccatatcagcagacacgtccaagaaccagttctccctgaagctgagctctgtgacggccgcagacacggccgtctattactgtgcgagcgcaagacgatattgtagtagtaccagctgctatggcttagagtactacttcggtatggacgtctggggccaagggaccacggtcaccgtctcctca
K77-1H07	BRIS		IGHV4-59*08 F	95.79	IGHJ6*02 F	IGHD2-2*01 F	23	CASARRYCSSTSCYGLEYYFGMDVW	ctggtgcagctgcaggagtcgggcccaggactggtgaagccttcggagaccctgtccctcacctgcactgtctctggtggctccatcagtagtcactactggagttggatccggcagcccccagggaagggactggagtggattgggtatatctatgacagtggcaaaaccaaccacaaccccaccctcaagagtcgagtcaccatatcagcagacacgtccaagaaccagttctccctgaagctgagctctgtgacggccgcagacacggccgtctattactgtgcgagcgcaagacgatattgtagtagtaccagctgctatggcttagagtactacttcggtatggacgtctggggccaagggaccacggtcaccgtctcctca
K77-2G05	PHU	1	IGHV4-61*01 F	93.13	IGHJ4*02 F	IGHD2-2*02 F	18	CARAFRGYCITTDCYIFDYW	caggtgcagctgcaggagtcgggcccaggacgggtgaagccttcggagaccctgtccctcacctgcactgtctctggtggctccgtcagcagtgacagtttttactggagctggatccggcagccccccgggaggggactggagtggattggatatatctctaaaagtgggagcaccaactacaccccttccctcaagagtcgagtcaccgtatcgatagagacgtccaagaaccagatctccctgaacctgagctctgtgaccgctgcggacacggccgtatattactgtgcgagagccttccggggatattgtattaccaccgactgctatatttttgactactggggccagggaaccctggtcaccgtctcctcag
K77-1H03	CR-Y	1	IGHV5-10-1*01 F	96.53	IGHJ4*02 F	IGHD3-10*01 F	16	CARHRMVRGISAWSFDYW	gaggtgcagctggtgcagtctggagcagaggtgaaaaagcccggggagtctctgaggatctcctgtgagggttctggatacagctttaccaactactggatcagctgggtgcgccagatgcccgaaaaaggcctggagtggatggggaggattgatcctagtgactcttataccaactacagcccgtccttcaaaggccacgtcaccatctcagctgacaagtccatcagcactgtgtacctgcagtggcgcagcctgcaggcctcggacaccgccatgtattactgtgcgagacatagaatggttcggggaatatcggcgtggtcctttgactactggggccgggcaacactggtcaccgtctcctcag
K77-1B08	PHU	1	IGHV5-51*01 F	94.1	IGHJ3*02 F	IGHD3-16*01 F	19	CASNILNYRKNWYLGGAFDIW	gaggtgcagctggtgcagtctggagcagaggtgaaaaagcccggggagtctctgaagatctcctgtaagggttttgggttcagtttcaccaattactggatcggctgggtgcgccagatgcccggaaaaggtctggattggatggggattatctatcctggtgactctgatcccagatacagcccgtccttccaaggccaggtcaccatctcagccgacaagtcactcagtaccgccttcctgcagtggaacagcctgaaggcctcggacaccgccatgtattactgtgcgagtaacattctgaactatagaaaaaattggtacctcgggggggcttttgatatctggggccaagggacaatggtcaccgtctcttcag
K77-2H01	BRIS	1	IGHV5-51*01 F	93.75	IGHJ3*02 F	IGHD3-22*01 F	24	CATSMMSFYYDESDAFRWALAAFDIW	gaggtgcagcttgtgcagtctggagcagaggtgaagaagcccggggagtctctgaagatctcctgtgaggcttctggagacaatttttccagttattggatcgcctgggtgcgccagatgcccgggaaaggcctggagtggatggggatcatctatcctggtgattctgacaccagatacagtccgcccttccaaggccaggtcaccatctcagccgacaagtccatcaggaccgcctacttgcagtggagcagtctgaaggcctcggacaccgccatgtattactgtgcgacctcaatgatgtccttttactatgatgagagtgatgctttccgctgggccctcgctgcttttgatatctggggccatgggacaccggtcaccgtctcctcag
W85-1A02	CR-Y	1	IGHV1-18*01 F	89.58	IGHJ4*02 F	IGHD6-13*01 F	16	CARVGMYSSSWSRPFEYW	caagttctcctggtgcagtctggagctgaggtgaagagaccgggggcctcagtgaaggtctcctgcaaggcctctggttatacgttcaacagttatggtgtcagctgggtgcgacaggcccctggacaaggccctgagtggatgggatggatcagcggttatgatggtgatacaaaatatctacagacactccagggcagactcaccatgaccaaagacacatccacgagcacagcctacatggaactgaggagccttagatctgacgacacggccgtatattactgtgcgagagtgggcatgtatagcagtagttggtcgcggccctttgagtactggggccagggaaccctggtcatcgtctcctcag
W85-1E05	CR-Y	1	IGHV1-18*01 F	94.1	IGHJ4*02 F	IGHD3-22*01 F	17	CAIDRRQYYDSSGSSFDYW	caggttcagctggtgcagtctggagctgaagtgaagaagcctggggcctcagtgaaggtctcctgccagacttctggttacagatttaccagctatggtatcagctgggtgcgacaggcccctggacaagggcttgagtggatgggatggatcagcgcttatttcggtaacacacactttgcacagaagtttcagggcagagtcaccatgaccacagatacatccacgaccacagcctacatggagctgaggagcctgagatctgacgacacggccatatattactgtgcgatagataggcgacaatactatgatagtagtggctcgtcctttgactactggggccagggaacccgggtcaccgtctccgcag
W85-1C06	CR-Y	1	IGHV1-18*01 F	93.75	IGHJ4*02 F	IGHD1-26*01 F	18	CARDLQYSGTYSGAYYFDWW	caggttcagctggtgcagtctggagctgagctgaggaagcctggggcctcagtgaaggtctcctgcaagctctctggttacacctttatgacctctggtatcacctgggtgcgacaggcccctggacaaggccttgagtggatgggatggatcagcggttacagtggtaacacaaagtatgcacagaagttccaggacagagtcaccatgaccaaagacacatccacgagcacagcctacatggagctgaggagcctgagatctgacgacacggccgtctattactgtgcgcgagatttacagtatagtgggacctactcgggggcatactactttgactggtggggccggggaaccctggtcaccgtctcctcag
W85-1A10	CR-Y	1	IGHV1-18*04 F	87.5	IGHJ1*01	IGHD6-13*01 F	15	CAKDAIWGGLAAAAGTW	cacgtttggctggtgcagtctggaactgaggtgaagaagcctggggactcagtgaaggtctcctgcaagccttttggttacacctttaccaacttcggtatcaactgggtgcgccaggcccctggacaagggccagagtggatgggctggatcaaccctgacaatgggaatagactttatggaccgaacctccaggacagactcaccatgaccaaggacacatccaccgccacagtctacatggagctgaggaacctgagatctgacgacacggccgtctattactgtgcgaaagatgccatttgggggggactagcagcagctgcggggacctggggccagggaaccctggtcaccgtctcctcag
W85-1F08	PHU	1	IGHV1-18*04 F	93.75	IGHJ3*01 F, or IGHJ3*02 F	IGHD1-14*01 ORF	17	CARDHPHVIMISGHAFDFW	caggttcacctgatgcagtctggaggtgaggtgaagaggcccggggcctcagtgaaggtctcctgcaggacttctggttacacctttaacacctacgctatcagctgggtgcgacaggcccctggacaaggtcttgagtggatgggatggatcagcggttacaatggtaacacaaactatgcacagaagttccagggcagagtcacgatgaccacagacacattcacgaccacagcctacatggaactggggagcctgagatctgacgacacggccgtgtattactgtgcgagagatcatccccacgtcataatgatatccggacatgcttttgatttctggggccaagggacagtggtcaccgtctcttcag
W85-2E08	BRIS	1	IGHV1-2*02 F	95.49	IGHJ5*02 F	IGHD7-27*01 F	10	CARVPQLGVGPW	caggtgcagttggtgcagtctggggctgaggtgaagaagcctggggcctcagtgaaggtctcctgcaaggcttctggatacaccttcagcgactactatattcactgggtgcgacaggcccctggacaagggtttgagtggatgggatggatcaaccctaatccgggtggcacagactatgcacagaagtttcagggcagggtcaccatgaccagggacacgtccatcagcacagcctacatggagctgagaagtctgaaatctgacgacacggccgtgtattactgtgcgagagtccctcaacttggagtgggcccctggggccagggaaccctggtcaccgtctcctcag
W85-2D10	BRIS	1	IGHV1-2*02 F	95.49	IGHJ6*02 F	IGHD5-12*01 F	11	CARGYSGYGMDVW	caggtgcagctggtgcagtctggggctgaggtgagggagcctggggcctcaatgaaggtctcctgcaaggcttctggatacagcttcaccggctactatatgcactgggtgcgacaggcccctggacaagggcttgagtggatgggatggatcaaccctaaaaccggtggcacaaacattggacagaagtttcagggcagggtcaccatgaccagggacacgtccatcagcacagcctacatggggctgagcagggtgggatctgacgacacggccgtgtattactgtgcgagaggatatagtggctacggtatggacgtctggggccaagggaccacggtcgccgtctcctca
W85-2D07	BRIS	3	IGHV1-2*02 F	92.36	IGHJ3*02 F	IGHD1-1*01 F	11	CARSYGNNGFDIW	caggtgcagctggtgcagtctggggctgaggtgaagaagtctggggcctcagtgaaggtctcctgcaaggcttctggatacattttcaccgactactatattcagtgggtgcgacaggcccctggacaaggacttgagtgggtggggtggatcaaccctaagacaggtggcacagactatgaacagaagtttcagggcagggtcaccatgaccagggacacgtccatcagcacagcctacatggtactgagcaacctgaaatctgacgacacggccctcttttactgtgcgaggtcgtacgggaataatggttttgatatctggggccaagggacaatggtcaccgtctcttcag
W85-3B10	BRIS		IGHV1-2*02 F	92.71	IGHJ3*02 F	IGHD2-8*01 F	11	CARSYGTNAFDIW	caggtgcagctggtacagtctggggctcaggtgaagaagcctggggcctcagtgaaggtctcctgcaaggcttctggatacaccttcaccgactactatgtacactgggtgcgccaggcccctggtcacgggcttgagtggatgggatggatcaaccctaagagtggtggcacaaactatgcgcagaagtttgggggcagggtcaccttgaccagggacacgtccatcaccaccgcctacatggaaataagcaggctgacatctgacgacacggccgttttttactgtgcgaggtcgtatgggactaatgcttttgatatctggggccaagggacaatggtcaccgtctcttcag
W85-2D06	BRIS		IGHV1-2*02 F	92.71	IGHJ3*02 F	IGHD1-7*01 F	11	CARSYGTNAFDMW	caggtgcagctggtgcagtctggggctgaggtgaagaagcctggggcctcagtgaaggtctcctgcaaggcttctggatacaccttcaccgactactttgtccagtgggtgcgactggaccctggacaaggacttgagtggatgggatggatcaaccctaagagcggtggcacagactatgcacagagatttcagggcagggtcaccatgaccagggacacgtccatcagagtagtctacatggaactgagtagtctgagatctgacgacacggccgtgtattattgtgcgaggtcgtacgggactaatgcttttgatatgtggggccaagggacagtggtcaccgtcgctgcag
W85-1G06	BRIS	1	IGHV1-2*02 F	90.62	IGHJ4*02 F	IGHD3-22*01 F	12	CARDAGDSRGMNYW	caggtgtacctggtgcagtctggggctgaggtgaagaagactggggcctcagtgaaggtctcctgcaaggcttctggatacaccttcagcgactactatatacactgggtgcgacaggcccgtggacaaggacttgagtggatgggatggatcaaccctagaagtggtggcacattctttgcacagaagtttcaggacagggtcaccctgaccagggacacatccatcactacaacctatttggaattcagcagcctgagatttgacgacacggccctgtattactgtgcgagagatgctggcgatagtaggggcatgaattattggggccagggaaccctggtcaccgtctcctcag
W85-2E06	BRIS	1	IGHV1-2*02 F	92.01	IGHJ4*02 F	IGHD3-22*01 F	12	CARESADSNGFDYW	caggtgcagctggtgcagtctgggactgaggtgaagaagcctggggcctcagtgaaggtctcctgtaaggcttctggatacaccttcagcgactactatgtgcactgggtgcgacaggcccctggacaaggacttgagtggatggggtggatttaccctaagaccggaggcacactctatgcacagaagtttcagggcagggtcaccatgaccagggacacgaccatcagcacagcctacatggagctgaataggctgcgatccgacgacgcggccgtgtatttttgtgcgagagagtctgcggatagtaatggctttgactactgggcccagggaaccctggtttacgtctcctcag
W85-3F03	BRIS	1	IGHV1-2*02 F	94.1	IGHJ3*02 F	IGHD1-26*01 F	12	CASAVGPSDAFHIW	caggtgcagctggtgcaatctggggctgaggtgaagaagcctggggcctcagtgaaggtctcctgcaaggcttctggatacaccttcaccgcctactatatgcactgggtgcgccaggcccctggacaaggacttgagtggatgggatggctcaaccctaatagtggtggcagactctttgcacagaagtttcagggcagggtcaccatgaccagggacacgtccatcagcacagcctatatggacctgagtggcctgagatctgacgacacggccctctattactgtgcgagtgcggtgggacctagtgatgcttttcacatctggggccaggggacaatggtcaccgtctcctcag
W85-3D08	CR-Y	1	IGHV1-2*02 F	89.93	IGHJ3*02 F	IGHD6-6*01 F	15	CARPFDYSSSIDAFNIW	caggtgcagctgatgcagtctgggcctgaggtgaaggagcctggggcctcattgaaggtctcctgtcaggctactgggtacaccttcgccgcctactatattcactgggtgcgacaggcccctggacaagggcttgagtggatggggtggatcaacactaatagtggtgacacactgtatgcacagaagtttcagggcagggtcaccttcaccagggacacgtccatcagcacagcctacctggacctgcactggctgacatctgacgacacggccctatatttctgtgcgagacccttcgattatagcagctctatcgatgcttttaatatctggggccgagggacaatggtcaccgtttcttcag
W85-1E06	PHU	1	IGHV1-24*01 F	96.88	IGHJ4*02 F	IGHD3-22*01 F	18	CATVAGSYDSSGYYYRYDYW	caggtgcagctggtacagtctgggactgaaatgaagaagcctggggcctcagtgagggtctcctgcaagatttccggatacaccctcactgaattttccatgcactgggtgcgacaggctcctggaaaagggcttgagtggatgggaggttttgatcctgaagatggtgaaacaatctacgcacagaagtttcagggcagagtcaccatgaccgaggacacatctacagacacagcctacatggacctgagcagcctgagatctgaggacacggccgtgtattactgtgcaacagtagctggctcctatgatagtagtggttattactaccgatatgactactggggccagggaaccctggtcaccgtctcctcag
W85-3B11	CR-Y	1	IGHV1-46*01 F, or IGHV1-46*02or IGHV1-46*03 F	91.32	IGHJ4*02 F	IGHD5-24*01 ORF	16	CARETVPPQSGIQPFDYW	caggtgcagctggtgcagtctgggactgaggtgaagaagcctggggcctcagtgaaggtttcctgcaaggcatctggatacagtttcagcgactactatatgcactgggtgcgacaggcccctggacaagggcttgagtgggtgggaatcatcaaccctagtggtggtgccacagactacgcaccgcacttccggggcagagtcaccatgaccagggacacgtacatgaccacagtctacatggagctgaccaacctgagagttgaggacacggccatatattactgtgcgagagagaccgtccccccccagagtgggatccaaccctttgactactggggccagggaaccctggtcaccgtctcctcag
W85-1G05	PHU	1	IGHV1-46*01 F, or IGHV1-46*02or IGHV1-46*03 F	89.24	IGHJ4*02 F	IGHD3-10*01 F	17	CARDGRPPRFGSGIDPDDW	caggtgcagctggtgcagtctcgggctgaggtgaggaagcctggggcctcagtgagactttcctgcaaggcagctggatacagtttcatcaactattatatacactgggtgcggcaggcccctggacaagggcttgagtggatgggtttgatcaaccctagtggcggcggcacaacctacgcacagaatttccagggcagactcaccatgaccagggacacgtcttcgaacacagtctacatggaggtgggcagcctgagatctgacgactcggccgtctattattgtgcgagagatgggcgccctccccgttttggttcgggaatcgatccagacgactggggccagggaaccctgctcaccgtctcctcag
W85-2C01	CR-E	1	IGHV1-46*01 F, or IGHV1-46*03 F	96.18	IGHJ4*02 F	IGHD1-26*01 F	14	CARAAIVGGMGDFDYW	caggtgcagctggtgcagtctggggctgaggtgaagaagcctggggcctcagtgaaggtttcctgcaaggcatctggatacaccttcaccggcttccatatccactgggtgcgacaggcccctggacaagggcttgagtggatggggataatcaaccctagtggtggtagcacaagctacacacagaagttccagggcagagtcgccatggccagggacacgtccacgaggacagtcttcctggagctgagcagcctgagatctgaggacacggccgtgtattactgtgcgagagctgctatagtgggaggcatgggcgattttgactactggggccagggaaccctggtcaccgtctcctcag
W85-1D10	BRIS	2	IGHV1-46*01 F, or IGHV1-46*03 F	97.92	IGHJ4*02 F	IGHD2-21*02 F	15	CARTRNCGGDCYYFDYW	caggtgcagctggtgcagtctggggctgaggtgaagaagcctggggcctcagtgaaggtttcctgcaaggcatctggatacaccttcaccagctactatatgcactgggtgcgacaggcccctggacaagggcttgagtggatgggactaatcaaccctagtggtggtcacacaaactacgcacagaagttccagggcagagtctccatgaccagggacatgtccacgagcacagtctacatggagctgagcagcctgagatctgaggacacggccgtgtattactgtgcgagaacccgaaattgtggtggtgactgctactactttgactactggggccagggaacccaggtcaccgtctcgtcag
W85-2D09	BRIS		IGHV1-46*01 F, or IGHV1-46*03 F	94.79	IGHJ4*02 F	IGHD2-21*02 F	15	CVRVGSCGGDCYFFDYW	caggtgcagctggtgcagtctggggctgaggtgaagaagcctggggcctcagtgactgtttcctgcaaggcatctggatacactttcaccaggaacgagatgcactgggtgcgccaggcccctggacaagggcttgagtggatgggattaatcaaccctagtggtggtagtacaagctacgcacagcagttccagggcagagtctccatgaccagggacacgtccacgaccacagtcttcatggagatgagcagcctgagatctgaggacacggccgtgtattactgtgtgagagtggggagttgtggtggtgactgctacttctttgactactggggccagggaaccctggtcaccgtctcctcag
W85-1A09	CR-Y	1	IGHV1-46*01 F, or IGHV1-46*03 F	95.14	IGHJ3*02 F	IGHD4-23*01 ORF	17	CARDRGNFGGNSVYAVDIW	caggtgcagttggtgcagtctggggctgaggtgaagaagcctggggcctcagtgaaggtttcctgcaaggcatctggatacaccttcaccagctactatgtccactgggtgcgacaggcccctggacaagggcttgagtggatggggatggtcaaccctagtggtggtaggacagtctacggacagaagttccagggcagagtcaccatgaccagggacacgtccacgagcacagtgtacatggagctgaacagcctgagatctgaagacacggccgtgtatttctgtgcgagagatcgcgggaacttcggtggtaactccgtttacgctgttgatatctggggccaagggacgatgatcatcgtctctgcag
W85-1F07	PHU	2	IGHV1-58*01 F	93.06	IGHJ6*02	IGHD5-12*01 F	19	CAADASGYDLHYYYYYGMDVW	caggtgcagctggcgcagtctgggcctgaggtgaagaagcctgggacctcagtgaaggtctcctgcaaggcttctggattcacttttagtcgcgccgctgtgcagtgggtgcgacaggctcggggacaaccccttgagtggatgggttggatcgtcggtggcagtggaaaggcaaactacgcacagaagtttcaggagagggtcaccatcaccagggacatgtccacaagcacagcctacatggagctgagcagcctgagatccgaggacacggccgtgtattactgtgcggcagacgccagcggctacgatttacattactactactactatggtatggacgtctggggccaggggaccacggtcaccgtctcctca
W85-2D11	CR-Y		IGHV1-58*02 F	94.44	IGHJ6*02	IGHD5-12*01 F	19	CAADASGYDLHYYYYYGMDVW	caaatgcagctggcgcagtctgggcctgaggtgaagaagcctgggacctcagtgaaggtctcctgcaaggcttctggattcacctttagtcgcgccgctatgcagtgggtgcgacaggctcggggacaaccccttgagtggatgggttggatcgtcggtggcagtggaaaggcaaactacgcacagaagttccaggagagggtcaccatcaccagggacatgtccacaagcacagcctacatggagctgagcagcctgagatccgaggacacggccgtgtattactgtgcggcagacgccagcggctacgatttacattactactactactatggtatggacgtctggggccaggggaccacggtcaccgtctcctca
W85-1D03	BRIS	1	IGHV1-69*02 F, or IGHV1-69*04 F	88.89	IGHJ3*01 F	IGHD1-1*01 F	15	CARLESGSIRVDGLDVW	caggtccagctggtgcagtctggggctgaggtgaagaaggctgggtcctcggtgaaggtctcctgcaagacttctggaggcgccctcaacaattatattataatctgggtgcgacaggcccctggacaaggccttgactgggtgggaaggatcatccctgctcttggtataagacactacgcacagaaattccagggcagagtcacgcttaccgcggacaagtccgccaatatagcctacatggacctgagtagtctgagatctgacgacacggccgtgtattactgtgcacgactggaaagtggttcaataagggttgacggtcttgatgtctggggccaagggacagtggtcaccgtctcttccg
W85-3H03	CR-Y	1	IGHV1-69*04 F	94.79	IGHJ4*02 F	IGHD6-6*01 F	14	CARGEPVAARRGFDYW	caggtccagctggtgcagtctggggctgaggtgaagaagcctggatcctcggtgaagatctcctgcaaggcttctgaagaaaccttcagcagttatgctatcagctgggtgcgacaggcccctggacaagggcttgagtggatggggaggatcatccctatgcttgatatagcatcctacgcacagaaattccagggcagagtcacaattaccgcggacaaatccacgagcacagcctacatggagctgagcagcctgagatctgaggacacggccgtgtatttttgtgcgagaggggagcccgtagcagctcgcagagggtttgactactggggccagggaaccctggtccccgtctcatcag
W85-1G12	BRIS	4	IGHV1-69*04 F	90.97	IGHJ6*03	IGHD2-15*01 F	20	CARELAGYDFDTEGDYYYLDVW	cgggtccagctggtgcagtctggggctgaggtgaagaagcctgggtcctcggtgaaggtctcctgcaagccttctggaggcaccttcaccggctttgctatcagctgggtgcgacaggcccctggacaagggcttgagtggatgggaaacatcattgtcctggtcggtaaagcaaactacgcacagaggttccagggcagagtcaccattggcgcggacaaatctacgaccacagcctacatggaactgagcaacctgacaactgaggacacggccgtgtattactgtgcgagagaacttgctggctacgacttcgacacggaaggtgactactattacttggacgtctggggcgaagggacaacggtcaccgtctcctca
W85-1D11	BRIS		IGHV1-69*04 F	93.4	IGHJ6*03	IGHD5-12*01 F	20	CAREVAGYDFEREADYYYMVVW	caggtccagctggtgcagtctggggctgaggtgaagaagccggggtcctcggtgaaggtctcctgcaaggcttctggaggcaccttcaccagttatggtatcagctgggtgcgacaggcccctggacaagggcttgagtggatgggaaggttcatccctttggttggtatagcaaattacgcacagaacttccagggcagagtcacgattactgcggacaaatctacgagcactgcctacatggagttgactagtttgagacctgaggacacggccgtgtattactgtgcgagagaggttgctggctacgatttcgagagggaggctgactactattacatggtcgtctggggtgaagggaccatggtcaccgtctcccaa
W85-3A09	BRIS		IGHV1-69*04 F	96.18	IGHJ6*03 F	IGHD5-12*01 F	20	CAREVAGYDFEREADYYYMVVW	caggtccagctggtgcagtctcgggctgaggtgaagaagccggggtcctcggtgaaggtctcctgcaaggcttctggaggcaccttcaccagttatggtatcagctgggtgcgacaggcccctggacaagggcttgagtggatgggaaggttcatccctttggttggtatagcaaattacgcacagaagttccagggcagagtcacgattaccgcggacaaatccacgagcactgcctacatggagctgagcagcctgagatctgaggacacggccgtgtattactgtgcgagagaggttgctggctacgatttcgagagggaggctgactactattatatggtcgtctggggcaaagggaccacggtcaccgtctcccca
W85-1C10	BRIS		IGHV1-69*04 F, or IGHV1-69*11or IGHV1-69*14 F	89.58	IGHJ6*03 F	IGHD2-21*02 F	20	CAREVAGRDFERDADYYYMTVW	caggtccagttggtgcagtctggggctgaggcgaggaagcctgggtcctcggtgaaggtctcctgcaagggttctggaggcaccttcaacagctttggaatcagttgggtgcgacaggcccctggacaagggcttgagtggatgggaaggttcatgcctctagttggtgcaccaaactatgcacagaagttccagggcagagttaccatgaccctggacacatccataaacactgcctacatggagctgagcggcctgagatctgaggacacggccgtgtattactgcgcgagagaggttgctggccgcgatttcgagagggacgctgactactactacatgaccgtctggggcaaagggaccacggtaaccgtctcccca
W85-3H05	PHU	1	IGHV1-69*04 F	94.1	IGHJ5*02 F	IGHD3-3*01 F	22	CARHPNDFWSGYWQQALYNWLDPW	cagctccagttggtgcagtctggggctgaggtgaagaggcctgggtcctcggtgaaggtctcctgcaaggcttctggagacaccctcagcagctttgctatcagctgggtgcgacaggcccctggagaagggcttgagtggctgggaaggatcatccctatccttcgtataacaaattacgcaccgaagttccagggcagagtcacgattactgcggacacatccacgaacacagcctacatggagctgagcagcctgacatctgacgacacggccgtgtattactgtgcgagacacccgaacgatttttggagtggttattggcagcaggccctgtacaactggctcgacccctggggccagggaaccctggtcaccgtctcctcag
W85-2D08	BRIS	2	IGHV1-8*02 F	96.53	IGHJ5*02 F	IGHD2-2*01 F	19	CARGVGFCDTTSCYGSWFDPW	caggtgcagctggtgcagtctggggctgaggtgaagaagcctggggcctcagtgaaggtctcctgcaaggcttctggatacagcttcaccacctttgatatcaactgggtgcgacaggccactggacaagggcttgagtgggtgggatggatgaaccctaacagtggtaacacaggctatgcacagaagttccagggcagagtcagcatgaccaggaacacctccaaaagtacagcctacatggaactgagcagcctgacatctgaggacacggccgtgtatttctgtgcgagaggcgtaggattttgtgacaccaccagctgctatggcagctggttcgacccctggggccagggaaccctggtcaccgtctcctcag
W85-1F04	BRIS		IGHV1-8*02 F	96.53	IGHJ5*02 F	IGHD2-2*01 F	19	CVRGLGYCTSTSCYGSWFDPW	caggtgcagctggtgcaatctggggctgaggtgaagaagcctggggcctcagtgaaggtctcctgcaaggcttctggatacacgttcaccacctatgatatcaactgggtgcgacaggccactggacaagggcttgagtggatgggatggatgaacccaaacagcggtaacacaggctctgcacagaacttccaaggcagagtcaccatgaccaggaacacctccataaacacagcctacatggagctgagcagcctgagatctgacgacacggccgtgtattactgtgtgagaggtttaggatattgtactagtaccagctgttatggcagttggttcgacccctggggccagggaaccctggtcaccgtctcctcag
W85-2H02	PHU	1	IGHV3-13*01 F	95.79	IGHJ4*02	IGHD3-9*01 F	15	CARGGLRYFDWSFFDSW	gaagtgcagctggtggagtctgggggaggcttggcacagcctggggggtccctgagactctcctgtgcagcctctggattcaccttcagcagctacgacatgcactgggtccgccaagttacaggaaaacgtctggagtgggtctcaggtattgctgctactggtgacacatactatccagactccgtgaagggccgattcaccatctccagagaaagtgccacgaactccttgtatcttcaaatgaacagcctgagagccggggacacggctgtgtattactgtgcaagaggagggctacgatattttgactggtccttctttgactcctggggccagggaaccctggtcaccgtctcctcag
W85-1F10	BRIS	12	IGHV3-13*01 F	91.23	IGHJ4*02 F	IGHD2-21*01 F	15	CARLKPCGGSCYYLDYW	gaggtgcagctggtggagtctgggggaggcttggtacagccgggggggtccctgagactctcctgcgcagcctctggattcaccctcagtaggtacgacatgcactgggtccgtcaaccttcaggaaaaggtctggagtgggtctcaggaattggtcctgctggttacacatactatccaggctccgtgaagggccggttcaccatgtccagggacacagccaagagctccttgtttcttcaaatgaataacctgagggccggggacacggctatatattactgcgcaagactcaagccttgtggtggtagttgctattatcttgactactggggccagggaaccccggtcaccgtctcctcag
W85-3E05	BRIS		IGHV3-13*01 F	97.87	IGHJ4*02 F	IGHD2-21*01 F	15	CARLYPCGGDCYYFDFW	gaagtgcagctagtggagtctgggggaggcttggtacagcctggggggtccctgagactctcctgtgcagcctctggattcaccttcagtagctacgacatgcactgggtccgccaaacaggaaaaggtctggagtgggtctcagctattggttctgctggttacacatactatccaggctccgtgaagggccgattcaccatctccagagaaaatgccaagaactccttgtatcttcaaatgaacagcctgagagccggggacacggctatttattactgtgcaagactatacccttgtggtggtgattgctattactttgacttctggggccagggaaccctggtcaccgtctcctcag
W85-1B03	BRIS		IGHV3-13*01 F	96.49	IGHJ4*02 F	IGHD2-21*01 F	15	CARLYPCGGSCYYFDYW	gaggtgcagctggtggagtctgggggaggcttggtacagccgggggggtccctgagactctcctgtgcagcctctggattcaccctcagtaggtacgacatgcactgggtccgtcaagcttcaggaaaaggtctggagtgggtctcagctattggtcctgctggttacacatactatccaggctccgtgaagggccgattcaccatctccagagacaaagccaagaactccttgtttcttcaaatgaacagcctgagagccggggacacggctgtgtattactgtgcaagactatacccttgtggtggtagttgctattactttgactactggggccagggaaccccggtcaccgtctcctcag
W85-1B02	PHU		IGHV3-13*01 F	87.72	IGHJ4*02 F	IGHD2-21*01 F	15	CARLYPWGGTCYYLDYW	gaagtgcaggtgggggagtctgggggaggggtggtacagcagggggggtccctgagactctcctgtgcagccttaggattcaccctcggtaggtatgacatgcattgggtccgtcaaggttcaggaaaaggtctggagtgggtctcaggtatgggtcctgctggttacacatactatccaggctcgatgaagggccgattcaccatctccagagacaaaaccaagaactccatgtttcatcaaatgaacagcctgagagccggggacaaggacgggtattgatgtgcaagattatacccttggggtggtacttgctattatttggactactggggccagggaaccccggtcaccgttttctcag
W85-2F10	BRIS		IGHV3-13*01 F	92.63	IGHJ4*02 F	IGHD2-15*01 F	15	CARLYSCGGTCYYLDYW	gaggtgcagctggtggagtctgggggaggcttgggacagccgggggggtccctgagactctcctgtgcagcctctggattcaccctcagtaattacgacatgcactgggtccgtcaagttgcaggaaaaggtctggagtgggtctcaggtattggtcctgctggttacacatactatccaggctccgtgaagggccgattcaccgtctccagagacatagccaagaactccctctttcttcaaatgagcggcctgagagccggggacacggctgtctattactgtgcaagactatattcctgtggtggtacctgctattacctggactactggggccagggaaccccggtcaccgtctcctcag
W85-1E10	PHU		IGHV3-13*01 F, or IGHV3-13*05 F	92.28	IGHJ4*02	IGHD3-9*01 F	15	CARGGLRYFDWSFFDSW	gaagtgcagctggtggagtcggggggaggcttggcacagcctggggggtccctgagactctcctgtgcagcctctggattcaccttcagcagctacgacatgcactgggtccgccaagttacaggaaaacgtctggagtgggtctcaggtatttctgctgccggtgacgcatactatccggactccgtgaagggccgattcaccatctccagagaaagtgtcacgaactccttgtttcttcaaatgaacagcctgagccccggggacacggctgtctatttctgtgcaagaggagggctacgatattttgactggtccttctttgactcctggggccagggaaccctggtcaccgtctcctcag
W85-1B09	BRIS		IGHV3-13*01 F, or IGHV3-13*05 F	96.14	IGHJ4*02 F	IGHD2-21*01 F	15	CARLRPCGGDCYYLDYW	gaagtgcagctggtggaggctgggggaggcttggtacagcctggggggtccctgagactctcctgtgcagcctctggattcaccttcaggagctacgacatgcactgggtccgccaagtgacaggaaagggtctggagtgggtctcaggtattggtacttctggtcacgcatactatccaggctccgtgaagggccgattcaccatctccagagaaaatgccaagaactccttttatcttcaaatgaacagcctgagagccggggacacggctgtgtattactgtgcaagactgcgcccttgtggtggtgattgttattaccttgactactggggccagggaacccaggtcaccgtctcctcag
W85-1D08	BRIS		IGHV3-13*04 F	90.53	IGHJ4*02 F	IGHD2-21*01 F	15	CARLKPCGGTCYYLDFW	gaagtgcagctggtggagtctgggggaggtttggtgcagcctggggggtccctgagactctcctgtgcagcctctggattcaccttcagaaacttcgacatgcactgggtccgccaatcttcaggaaaaggtctggaatgggtctcagctattagccctgctgcttatactttctactcagactccgtgaagggccgcttcaccatctccagagaaaacggcaacaacgccttgtatcttcaaatgaacagcctgagagtcggggacacggctgtttattattgtgcgagacttaagccttgtggtggtacgtgctattaccttgacttctggggccagggaaccccggtcaccgtctcctcag
W85-2C03	BRIS		IGHV3-13*04 F	91.23	IGHJ4*02 F	IGHD2-21*01 F	15	CARLKPCGGTCYYLDYW	gaggtgcagctggtggagtctgggggaggcttggtgcagcagggggggtccctgagactctcctgtgcagcctctggattcaccttcagaaacttcgacatgcactgggtccgccaagctacaggaaaaggtctggaatgggtctcagctattagccctgctgcttacactttctactcaggctccgtgaagggccgcttcaccatctccagagaaaatggcaacaacgccttgtatcttcaaatgaacagcctgaccgtcggagacacggctgtttattattgtgcgagacttaagccttgtggtggtacgtgctattaccttgactactggggccagggaaccccggtcaccgtctcctcag
W85-1H06	BRIS		IGHV3-13*05 F	92.98	IGHJ4*02 F	IGHD2-21*01 F	15	CARLRPCGGDCYYLDYW	gaggtgcagctggtggagtctgggggaggcttggtacagtcgggggggtccctgagactctcctgtacagcctctggattcaccttcagaaactatgacatggaatgggtccgccaagttacaggaaaacgtctggagtgggtctcaggtgttggttctgctggttacccatactatgcagactccgtgaagggccgattcaccgtctccagagaaaatgccaagaactccttgtatcttcaaatgaccaacctgagagccggggacacggctgtttattactgtgcaagactccgcccttgtggcggtgattgttactaccttgactactggggccagggaaccctggtcaccgtctcatcag
W85-3A05	BRIS		IGHV3-13*05 F	97.54	IGHJ4*02 F	IGHD2-21*01 F	15	CARLRPCGGDCYYLDYW	gaagtgcagctggtggagtctgggggaggcttggtacagcctggggggtccctgagactctcctgtgcagcctctggattcaccttcagtagctacgacatgcactgggtccgccaagctacaggaaaaggtctggagtgggtctcaggtgttggtactgctggttacccatactatccaggctccgtgaagggccgattcaccgtctccagagaaaatgccaagaactccttgtatcttcaaatgaacagcctgagagccggggacacagctgtttattactgtgcaagactacgcccttgtggtggtgattgttattaccttgactactggggccagggaaccctggtcaccgtctcctcag
W85-3G07	BRIS		IGHV3-13*05 F	95.79	IGHJ4*02 F	IGHD2-21*01 F	15	CARLYPCGGSCYFFDYW	gaggtgcagctggtggagtctgggggaggcttggtacagccgggggggtccctgagactctcctgtgcagcctctggattcaccctcagtagttacgacatgcactgggtccgtcaagcttcaggaaaaggtctggagtgggtgtcagcaattggtcctgctggttacccatactatccaggctccgtgaagggccgattcaccatctccagagacaaagccaagaactccttgtttcttcaaatgaacagcctgagagccggggacacggctgtgtattactgtgcaagactatacccttgtggtggtagttgctatttctttgactactggggccagggaaccccggtcaccgtctcctcag
W85-3H08	PHU	5	IGHV3-21*01 F	90.97	IGHJ4*02 F	IGHD6-19*01 F	11	CARDASGWDFDYW	gaggtgcagctggtggaatctgggggaggcctagtcaagcctggggaatccctgagaatctcctgtgcagcctctggattcaccttcagtgactactccatgaattgggtccgccaggctccagggaagggactggagtgggtctcatccattagtggtgatagtagttacatctactacgcagactcagtgaggggccgattcaccatctccagagacaacgccaagaagtctttctatctacaaatgaacagcctgaaagtcgaggacacggctgtctattattgtgcgagagatgccagtggctgggactttgactactggggccagggagccctggtcaccgtctcctcac
W85-2G01	PHU		IGHV3-21*01 F	95.49	IGHJ4*02 F	IGHD5-12*01 F	11	CARDESGYDFGCW	gaagtgcagctggtggagtctgggggaggcctggtcaagcctggggggtccctgagcctctcctgtgcagcctctggattcaccttcagtgattatactatgaactgggtccgccaggctccagggaaggggctggagtgggtctcatccattagtggtagtgggaattacatatactacgcagactcagtgaagggccgattcaccatctccagagacaacgccaagaactcactgtatctgcaaatgagcagcctgagagccgacgacacggctgtgtattactgtgcgagagatgagagtggctacgatttcgggtgctggggccagggaatcctggtcaccgtctcctcag
W85-1C08	PHU		IGHV3-21*01 F	91.67	IGHJ4*02 F	IGHD5-12*01 F	11	CTRDASGYDFDYW	gaagtgcagctggtggagtctgggggagccctggtcaagccgggggggtccctgagactctcctgtgcagcctctggattcacgttcagtgtctatgacatgaactgggtccggcaggctccagggaaggggctggagtgggtctcatccattagacgcaatactccttaccttttctacgcagactcagtgaggggccgattcaccgtctccagagacaacgccaagaactcactgtatctacaaatgcacagcctgagagccgaggacacggctgtctattactgtacgagagatgctagtggctacgattttgactactggggccagggagccctggtcaccgtctcctccc
W85-2C08	PHU		IGHV3-21*01 F	93.4	IGHJ4*02 F	IGHD5-12*01 F	11	CTRDASGYDFDYW	gaggtgcagctggtggagtctgggggaggcctggtcaagccgggggggtccctgagactctcctgtgcagcctctggattcacgttcagtgtctatgacatgaactgggtccggcaggctccagggaaggggctggagtgggtctcatccattagacgcaatactccttacctttactacgcagactcagtgaggggccgattcaccatctccagagacaacgccaagaactcactgtatctacaaatgaacagcctgagagccgaggacacggctgtctattactgtacgagagatgctagtggctacgattttgactactggggccagggagccctggtcaccgtctcctcac
W85-3E08	PHU		IGHV3-21*01 F	92.71	IGHJ4*02 F	IGHD5-12*01 F	11	CTRDASGYDFDYW	gaggtgcagctggtggagtctgggggaggcctggtcaagccgggggggtccctgagactctcctgtgcagcctctggattcaccttcagtgtctatgacatgaactgggtccggcaggctcctgggaaggggctggagtgggtctcgtccattagacgcaatactccttacgttcactacgcagactcagtgaagggccgcttcaccatctccagagacaacgccaagaactcactgtatctgcaaatgaacagcctgagagccgacgacacggctgtctattactgtacgagagatgctagtggctacgattttgactactggggccagggaaccctggtcaccgtctcctcac
W85-3C03	PHU	2	IGHV3-21*01 F	94.79	IGHJ5*02 F	IGHD1-20*01 F	14	CARDSYNWNDREFDPW	gaagtgcagctggtggagtctgggggaggcctggtcaagcctggggggtccctgagactctcctgtgcagcctctggattccacttcagtggctacagcatgaactgggtccgccaggctccagggaaggggctggagtgggtcgcatccattagtggtagtggccgtgacatacactacgcagactcactgaagggccgattcaccatctccagagacaacgccaagaactcactgtatctgcagatgaacagcctgagagccgaggacacggctgtctattactgtgcgagagactcgtataactggaacgacagggagttcgacccctggggccagggaaccctggtcaccgtctcctcag
W85-1H07	PHU		IGHV3-21*01 F	93.75	IGHJ5*02 F	IGHD1-20*01 F	14	CVRDSYNWNDREFDPW	gaggtgcagctggtggagtctgggggaggcctggtcaagcctggggggtccctgagactctcctgtgcagcctctggattccacttcagtggctacagcatgaactgggtccgccaggctccagggaaggggctggagtgggtcgcttccattagtggtagtgtcagtgacatacactacgcagactcagtgaagggccgattcaccatctccagagacaacgccaggaactcactatatctgcagatgaccagcctgagagccgaggacacggctctctattactgtgtgagagactcgtataactggaacgacagggagttcgacccctggggccagggaaccctggtcaccgtctcctcag
W85-3G06	PHU	1	IGHV3-21*01 F	96.88	IGHJ4*02 F	IGHD6-6*01 F	17	CARDLGEYSTTPGLSLDYW	gaagtgcagctggtggagtctgggggaggcctggtcaagcctggggggtccctgagactctcctgtgcagcctctggattcaccttcagtccctatagcatgaactgggtccgccaggctccagggaaggggctggagtgggtctcatccatcaacagtggtagtagttacatacactacgcagactcagtgaagggccgattcatcatctccagagacaacgccaagaactcactgtatctgcaaatgaacagcctgagagccgaggacacggctgtgtattactgtgcgagagacctcggagaatatagcacgacgccggggttgtccctcgactactggggccagggaaccctggtcaccgtctcctcag
W85-2A08	CR-Y	5	IGHV3-21*01 F	88.54	IGHJ6*03	IGHD3-10*01 F	20	CARGSFGPGSYYTFEHYHMDVW	gaagtgcagctggtggagtctgggggaggcctggtcaagccgggggagtccctgacactctcctgtgcagcctctcaattcgcctttcgtgactatgccatgaactgggtccgccaggctccagggagggggctggagtgggtctcatgcattaatggtaatagtcgatacacatattacgcagactcagtgaggggccggttcgccatctccagagacaacgccggggaaacactgtatttgcaactgaacagcctgagagccgaggacacggctctgtattactgtgcgagaggatcttttggtccggggagttattacactttcgaacactaccacatggacgtctggggcaaggggaccacggtcaccgtctcctca
W85-2B06	CR-Y		IGHV3-21*01 F	90.28	IGHJ6*03 F	IGHD3-10*01 F	20	CARGSFGPGSYYTFQHYHMEVW	gaggtgcagttggtggagtctgggggaggcctggtcaagcctggggggtccctgacactctcctgtgcagcctctggattcgacttcagtagccataccatgaattgggtccgccaggctccagggagggggctggagtgggtctcatgcattaataacaacaaccgttacacattctacgcagactcagtgaagggccgattcgccatctccagagacaacgcccagaaaacactgcatctgcaaatgaacagcctgaaaggcgacgacacggctgtttattactgtgcgagagggtcttttggtccgggaagttattacactttccagcactaccacatggaagtctggggcaaagggaccacggtcaccgtctcctcc
W85-1H11	PHU		IGHV3-21*01 F	89.24	IGHJ6*03 F	IGHD3-10*01 F	20	CARGSFGSGSYYTFEHFYMDVW	gaagtgcagctggtggagtctgggggaggcctggtcaagccgggggggtccctgacactctcctgtgcagcctctgaattcgacttcagtacctataccatgaactgggtccgccaggctccagggagggggctggagtgggtctcatgcattaatagtaatagtcgttacacataccacgcagaaacagtgaggggccgattcgccatctccagagacaacgcccagcaaagactattcttgcacatgagcagcctgagagccgaggacacggctctgtattactgtgcgagagggtcttttggttcgggaagttattacactttcgagcacttctacatggacgtctggggcaaagggaccacggtcaccgtctcctca
W85-1H03	PHU		IGHV3-21*01 F	90.28	IGHJ6*03 F	IGHD3-10*01 F	20	CARGSFGSGSYYTFEHYYMDVW	gaggtgcagttggtggagtctgggggaggcctggtcaagcctggggggtccctgatactctcctgcgtagcctctgacttcgccttcaacacctataccatgaactgggtccgccaggctccagggagggggctggagtgggtctcatgcattagtagtagtagtcgttattcatactacgcagactcagtgaggggccgattcaccatctccagagacaacgccaaccaaagactgtatttgcaaatgaatagcctgcgagccgaggacacggctttatattactgtgcgagagggtcttttggttcgggcagttactacactttcgaacactactacatggacgtctggggcaaagggacgacggtcaccgtctcctca
W85-2H10	PHU		IGHV3-21*01 F	92.01	IGHJ6*03	IGHD3-10*01 F	20	CARGSYGSGSYYTFQHFYMDVW	gaagtgcagttggtggagtctgggggaggcctggtcaagcctggggggtccctgaggctctcctgtgcagcctctggattcagcttcagtgactattacatgaactgggtccgccaggctccagggaaggggctggagtgggtctcgtccattagtagtagtagtcgctatacatattatgcagactcagtgaagggccgattcagcatctccagagacaacgccaggaactcactctatcttcacatgaacagcctgagagccggggacacggctgtctactactgtgcgagagggtcttatggttcggggagttattacactttccaacacttctacatggacgtctggggcaaggggaccacggtcaccgtctcctca
W85-1E03	BRIS	3	IGHV3-21*01 F, or IGHV3-21*04 F	92.36	IGHJ3*02 F	IGHD2-2*01 F	16	CARDIWGSNSRDDAFDIW	gaagtgcagctggtggagtctgggggaggcctggtcaagcctggggggtccctgacactctcctgtgcagcctctggattcaccttcagtaactttggcatgaactgggtccgccaggctccagggaaggggctggagtgggtctcatccattagtagtcgtagttcttacattcattacgcagattcactgcagggccgattcaccatctccagagacaacgcccagaacttactatatctgcacatgaagagcctgagagccgaggacacggcgatttattactgtgcgagagatatttggggtagtaacagccgagatgatgcttttgatatctggggccaagggacaatggtcaccgtctcttccg
W85-3A11	BRIS		IGHV3-21*01 F, or IGHV3-21*04 F	92.01	IGHJ3*02 F	IGHD2-2*01 F	16	CARDIWGSNSRDDAFDIW	gaagtgcagctggtggagtctgggggaggcctggtcaagcctggggggtccctgacactctcctgtgcagcctctggattcaccttctttaactttggcatgaactgggtccgccaggctccagggaaggggctggagtgggtctcatccattagtggtcgtagttcttacattcattacgcagattcactgcagggccgattcaccatctccagagacaacgccaagaactcactatatctgcacatgaagagcctgagagccgaggacacggcgatttattactgtgcgagagatatttggggtagtaacagccgagatgatgcttttgatatctggggccaagggacaatggtcaccgtctcttccg
W85-1F02	BRIS		IGHV3-21*01 F, or IGHV3-21*04 F	97.22	IGHJ3*02 F	IGHD2-2*01 F	16	CARDIWGSNSRDDAFDMW	gaggtgcagctggtggagtctgggggaggcctggtcaagcctggggggtccctgagactctcctgtgcagcctctggattcaccttcagtaactttggcatgaactgggtccgccaggctccagggaaggggctggagtgggtctcatccattagtagtcgtagtagttacatatactacgcagactcagtgaagggccgattcaccatctccagagacaacgccaagaactcactgtatctacaaatgaacagcctgagagccgaggacacggcgatttattactgtgcgagagatatttggggtagtaacagccgagatgatgcttttgatatgtggggccaagggacaatggtcaccgtctcttccg
W85-3B03	PHU	1	IGHV3-21*04 F	91.67	IGHJ4*02 F	IGHD5-12*01 F	11	CVRDESGYDFVYW	gaagtgcagctggtggagtctgggggaggcctggtcaagccgggggggtccctgagactgtcctgtgcagcctctggattcaccttcagtagttacactatgaactgggtccgccaggctccagggaaggggctggagtgggtctcgtccattagtggtagttctggttacgtatactacgcagactcagtgcggggccggttcaccatctccagagacaacgccatgaaatcactgtatctgcaaatgtaccgcctgagagccgacgacacggccacgtactactgtgtgagagatgaaagtgggtacgattttgtctactggggccagggagccctggtcaccgtcacctcag
W85-1A11	CR-E	1	IGHV3-23*01 F, or IGHV3-23D*01 F	95.83	IGHJ4*02 F	IGHD4-23*01 ORF	14	CAAASPLLRWYCLDYW	gaggtgcagctgttggagtctgggggaggcttggtacagcctggggggtccctgagactctcctgtacagcctctggattcacttttagcaactacgccatgacctgggtccgccagcctccagggaaggggctggagtgggtctcaagtattagtggtagtggtggtagaacatactacgcagactccgtgaagggccggttcaccatctccagagacaattccaagaacaccctgtatttgcaaatgaacagcctgagagccgaggacacggccgtattttactgtgcggctgcctcgccccttcttcggtggtattgccttgactactggggccagggaaccctggtccccgtctcctcag
W85-1B10	CR-Y	8	IGHV3-23*01 F, or IGHV3-23D*01 F	88.54	IGHJ6*02	IGHD2-15*01 F	15	CAKACGQQPTWDGLDVW	gaggtgcagttgttggagtctgggggaggcttggtacagcctggggggtccctgcgactctcctgtgcagcctctggattcacctttagcgactacgccatgtcctgggttcgccaggctccagggaaggggccgcaatgggtcgcaattctgagtggcaatactggtcacacatactatgcagactccgtgaagggccggttcaccatttccagagacaattccaggaagacagtgtacctgcatatgaccagcctgagagccgaggacacggccagatattactgtgcgaaggcgtgcgggcagcagcctacctgggacggtctggacgtctggggccaagggaccacggtcaccgtctcctca
W85-2F02	CR-Y		IGHV3-23*01 F, or IGHV3-23D*01 F	88.89	IGHJ6*02	IGHD2-15*01 F	15	CAKACGQQPTWDGLDVW	gaagtgcagttgttggagtctgggggaggcttggtacagcctggggggtccctgcgactctcctgtgcagcctctggattcacctttagcgactacgccatgtcctgggttcgccaggctccagggaaggggccgcaatgggtcgcaattctgagtggcaatactggtcacacatactatgcagactccgtgaagggccggttcaccatctccagagacaattccaggaagacagtgtatctgcatatgaccagcctgagagccgaggacacggccagatattactgtgcgaaggcgtgcgggcagcagcctacctgggacggtctggacgtctggggccaagggaccacggtcaccgtctcctca
W85-3D07	CR-Y		IGHV3-23*01 F, or IGHV3-23D*01 F	88.54	IGHJ6*02	IGHD2-15*01 F	15	CAKACGQQPTWDGLDVW	gaggtgcagttgttggagtctgggggaggcttggtacagcctggggggtccctgcgactctcctgtgcagcctctggattcacctttagcgactacgccatgtcctgggttcgccaggctccagggaaggggccgcaatgggtcgcaattctgagtggcaatactggtcacacatactatgcagactccgtgaagggccggttcaccatctccagagacaattccaggaagacagtgtctctgcatatgaccaacctgagagccgaggacacggccagatattactgtgcgaaggcgtgcgggcagcagcctacctgggacggtctggacgtctggggccaagggaccacggtcaccgtctcgtca
W85-3B08	CR-Y		IGHV3-23*01 F, or IGHV3-23D*01 F	92.36	IGHJ6*02	IGHD6-13*01 F	15	CAKGGGQQPTWDGLDVW	gaagtgcagttgttggagtctgggggaggcttggtacagcctggggggtccctgcgactctcctgtgcagcctctggattcacctttagcgactacgccatgtcctgggtccgccaggctccagggaaggggctggaatgggtcgcaattcttagtggtaatactggtcacacatactacccagactccgtgaagggccggttcaccatctccagagacaattccaagaacacactgtatctgcaattgaccagcctgagagccgaggacacggccgtatattactgtgcgaaggggggcgggcagcagcctacctgggacggtctggacgtctggggccaagggaccacggtcaccgtctcctca
W85-1C03	CR-Y		IGHV3-23*01 F, or IGHV3-23D*01 F	94.44	IGHJ6*02 F	IGHD6-13*01 F	15	CAKGGGQQPTWDGMDVW	gaggtgcagttgttggagtctgggggaggcttggtacagcctggggggtccctgcgactctcctgtgcagcctctggattcacctttagcgactacgccatgtcctgggtccgccaggctccagggaaggggctggaatgggtctcaattcttagtggtagtggtggtaacacatactacccagactccgtgaagggccggttcaccatctccagagacaattccaagaacacactgtatctgcaagtgaccagcctgagagccgaggacacggccgtatattactgtgcgaaagggggcgggcagcagcctacctgggacggtatggacgtctggggccaagggaccacggtcaccgtctcctca
W85-2E11	CR-Y		IGHV3-23*01 F, or IGHV3-23D*01 F	93.75	IGHJ6*02 F	IGHD6-13*01 F	15	CAKGGGQQPTWDGMDVW	gaggtgcagttgttggagtctgggggaggcttggtacagcctggggggtccctgcgactctcctgtgcagcctctggattcacctttagcgactacgccatgtcctgggtccgccaggctccagggaaggggctggaatgggtctcaattcttagtggtactggtggtcacacatactacccagactccgtgaagggccggttcaccatctccagagacaattccaagaacacactgtatctgcaagtgaccagcctgagagccgaggacacggccgtatattactgtgcgaaggggggcgggcagcagcctacctgggacggtatggacgtctggggccaagggaccacggtcaccgtctcctca
W85-3B09	CR-Y		IGHV3-23*01 F, or IGHV3-23D*01 F	92.71	IGHJ6*02 F	IGHD6-13*01 F	15	CAKGGGQQPTWDGMDVW	gaagtgcagttgttggagtctgggggaggcttggtacagcctggggggtccctgcgactctcctgtgcagcctctggattcacctttagcgactacgccatgtcctgggtccgccaggctccagggaagggactggaatgggtcgcaattcttagtggtagtagtggtcacacatactacccagactccgtgaagggccggttcaccatctccagagacaattccaagaacacactgtatctgcaattgaccagcctgagagccgaggacacggccgtatattactgtgcgaaggggggcgggcagcagcctacctgggacggtatggacgtctggggccaagggaccacggtcaccgtctcctca
W85-3H07	CR-Y		IGHV3-23*01 F, or IGHV3-23D*01 F	93.75	IGHJ6*02 F	IGHD6-13*01 F	15	CAKGGGQQPTWDGMDVW	gaagtgcagttgttggagtctgggggaggcttggtacagcctggggggtccctgcgactctcctgtgcagcctctggattcacctttagcgactacgccatgtcctgggtccgccaggctccagggaaggggctggaatgggtctcaattcttagtggtagtggtggtcacacatactacccagactccgtgaagggccggttcaccatctccagagacaattccaagaacacactgtatctgcaagtgaccagcctgagagccgaggacacggccgtatattactgtgcgaaggggggcgggcagcagcctacctgggacggtatggacgtctggggccaagggaccacggtcaccgtctcctca
W85-2F05	CR-E	1	IGHV3-30-3*01 F	96.18	IGHJ6*02	IGHD3-9*01 F	15	CARTTDYNVYYSGMDVW	gaagtgcagctggtggaatctgggggaggcgtggtccagcctgggaggtccctgagactctcctgtgcagcctctggattctccttcagtagctatgctatgcactgggtccgccaggctccaggcaaggggctggagtgggtggcagttatatcatatgatggaagcaataaatactacgcagactccgtgaagggccgcttcaccatctccagagacaattccaagatcacgctatttctgcaaatgaacagcctgagacctgaggacacggctatatattactgtgcgaggactactgactataatgtatactactccggtatggacgtctggggccaggggaccacggtcaccgtctcctca
W85-3F08	PHU	1	IGHV3-30*01 F	90.97	IGHJ4*02 F	IGHD2-21*01 F	14	CARDYCSVSICYIDHW	gaagtgcagctggtggagtctgggggaggcgtggtccagtctgggaggtccctgagactctcctgtgcggcctctggattcaccttcagagactttgccatgcactgggtccgccaggctccaggcaaggggctacagtgtgtggcaatcatctcacatgatgggagttctgaatactacgcagactccgtgaagggccgattcaccatctccagagacaattccaagaacaccctatatctggagatgaacagcctgagacctgaggacacggctctttattactgtgcgagagactattgtagtgtgtccatctgctacattgaccactggggccagggagccctggtcaccgtctcttcag
W85-3E02	PHU	1	IGHV3-30*03 F, or IGHV3-30*04or IGHV3-30*18or IGHV3-30-3*03or IGHV3-30-5*01 F	85.76	IGHJ3*02 F	IGHD2-21*01 F	18	CARDRGHVVVDGVPDAFDMW	caggcggagatggtggagtctgggggaggcgtggtccagcctgggaggtcccggagactctcgtgtgaagcctctgggttcgacttcagtgactatgcagttcactggatccgccagtctccaggcaagggactggagtgggtcgccggtatctcgtttcatggaggtcacaagaactatgcagagtccgtgcagggccgattcaccatctccagagacaactccaagaacactctttacctgcaaatgaccagcctgagacttgaggacacggctatttattactgtgcgagagatcgaggtcacgtggtggtggatggtgttcctgatgctttcgacatgtggggccaagggacacggctcaccgtctcttctg
W85-2F11	PHU	2	IGHV3-30*03 F, or IGHV3-30*04or IGHV3-30*18or IGHV3-30*19or IGHV3-30-3*03or IGHV3-30-5*01 F	94.44	IGHJ4*02 F	IGHD2-2*01 F	14	CARDLCSISSCYLDYW	gaggtgcagctggtgcagtctgggggaggcgtggtccagcctgggaggtccctgagactctcctgtgcagcctctggattcaccttcattgactacggaatgcactgggtccgccaggctccaggcaaggggctggagtgggtggcatttatatcatctgatggaaataataaatactacgcagactccgtgaagggccgattcaccatctccagagacaattccaggaacacgctgtatctgcaattgaacaggctgagagcagaggacacggctctgtattactgtgccagagatctgtgtagtattagcagctgctatctggactactggggccagggaaccctgctcaccgtctcctcag
W85-3H06	PHU		IGHV3-30*03 F, or IGHV3-30*04or IGHV3-30*18or IGHV3-30*19or IGHV3-30-3*03or IGHV3-30-5*01 F	94.44	IGHJ4*02 F	IGHD2-2*01 F	14	CARDLCSISSCYLDYW	gaggtgcagctggtgcagtctgggggaggcgtggtccagcctgggaggtccctgagactctcctgtgcagcctctggattcaccttcattgactacggaatgcactgggtccgccaggctccaggcaaggggctggagtgggtggcatttatatcatctgatggaaataataaatactacgcagactccgtgaagggccgattcaccatctccagagacaattccaggaacacgctgtatctgcaattgaacaggctgagagcagaggacacggctctgtattactgtgccagagatctgtgtagtattagcagctgctatctggactactggggccagggaaccctgctcaccgtctcctcag
W85-3A06	PHU	1	IGHV3-30*04 F, or IGHV3-30-3*01or IGHV3-30-3*03 F	94.44	IGHJ4*02 F	IGHD3-16*02 F	19	CARDLPYDYIWGTWRYPFDYW	gaagtgcagctggtggagtctgggggaggcgtggtccagcctgggaggtccctgagactctcctgtgcagcctctggcttcaccttcagtgactatgctatgcactgggtccgccaggctccaggcaaggggctggagtgggtgggcgttatatcatatgatggcaggaataaatactacgcagacgccctgaagggccgattcaccatctccagagacaattccaagaacacggtgtctctgcaattgaacagcctgagaactgaggacacggctgtctattactgtgcgagagaccttccttatgattacatttgggggacttggcgttacccatttgactactggggccagggaaccctggtcaccgtctcctcag
W85-3F02	PHU	2	IGHV3-30*04 F, or IGHV3-30-3*03 F	93.75	IGHJ4*02 F	IGHD6-13*01 F	11	CARGSWYEGIDYW	gaggtgcagctggtagagtctgggggaggcgtggtccagcctgggaggtccctgagactctcctgtgcagccactggattcaccttcggcagctatgctatgtactgggtccgccaggctccaggcaaggggctgcagtgggtggctgttatatcatatgatggaagtgataaagactacgcagactccgtgaagggccgactcaccatctccagagacaattccaagagcactctgtttctgcaaatgaagagcctgacacctgaggacacggctgtgtattattgtgcgagaggaagctggtacgaggggattgactactggggccagggaaccctggtcaccgtctcctcag
W85-2B01	PHU		IGHV3-30*04 F, or IGHV3-30-3*03 F	96.53	IGHJ4*02 F	IGHD2-2*01 F	11	CARGSWYEGVDYW	gaggtgcagctggtggagtctgggggaggcgtggtccagcctgggaggtccctgagactctcctgtgcagcctctggattcaccttcagtagctatgctatgtactgggtccgccaggctccaggcaaggggctggagtgcgtggcagttatatcatatgatggaagtgataaatcctacgcagactccgtgaagggccgattcaccatctccagagacagttccaagaagacgctgtatctgcaaatggacagcctgagagctgaagacacggctgtgtattattgtgcgagaggaagttggtatgagggggttgactactggggccagggggccctggtcaccgtctcctcag
W85-1E02	PHU	3	IGHV3-30*04 F, or IGHV3-30-3*03 F	96.53	IGHJ4*02 F	IGHD2-21*01 F	12	CARSHFYYDSGDYW	gaggtgcagctggtggagtctgggggaggcgtggtccagtctgggaggtccctgagactctcctgtgcagcctctggattcaccttcagtagttatgctctacactgggtccgccaggctccaggcaaggggctggagtgggtggcagttatatcatatgatgcaagtgaaaaatactacgcagactccgtgaagggccgattcaccatctccagagacaaatccaagaagacgctgtatctgcaaatgaacagcctgagagctgaggacacggctgtgtattactgtgcgagaagccacttttactatgatagtggtgactactggggccagggaaccctggtcaccgtctcctcac
W85-2B04	PHU		IGHV3-30*04 F, or IGHV3-30-3*03 F	97.22	IGHJ4*02 F	IGHD2-21*01 F	12	CARSHFYYDSGDYW	gaggtgcagctggtggagtctgggggaggcgtggtccagcctgggaggtccctgagactctcctgtgcagcctctggattcaccttcagtagctatgctctacactgggtccgccaggctccaggcaaggggctggagtgggtggcagttatatcatatgatgcaagtgaaaaatactacgcagactccgtgaagggccgattcaccatctccagagacaaatccaagaagacgctgtatctgcaaatgaacagcctgagagctgaggacacggctgtgtattactgtgcgagaagccacttttactatgatagtggtgactactggggccagggaaccctggtcaccgtctcctcag
W85-2C07	CR-Y		IGHV3-30*04 F, or IGHV3-30-3*03 F	93.75	IGHJ4*02 F	IGHD6-19*01 F	12	CARSRFYYDSGDYW	caggtgcgcctggtggagtctgggggaggcgcggtccagcctgggcagtccctgagactcgcctgtgcagtctctggattcaccttcagtagttatgctatgcactgggtccgccaggctccaggcaaggggctggagtgggtggcagttacatcatatcatggaggtaatgagaactatgcagagtccgtgaagggccgattcaccatctccagagacaattccaagaacactgtgtatctgcaaatgaacagcctgagagctgaggacacggctgtgtattactgtgcgagaagccggttttactatgacagtggtgactactggggccagggaaccctggtcaccgtctcctcag
W85-1H08	PHU	1	IGHV3-30*04 F, or IGHV3-30-3*03 F	95.83	IGHJ4*02 F	IGHD4-17*01 F	12	CLRGRYGDPPTDFW	gaggtgcaggtggtggagtctgggggaggcgtggtccagcctgggaggtccctgagactctcctgtgcagcctctggattcaccttcggaagttatgctatgtactgggtccgccaggctccaggcaaggggctggagtgggtggcagttatatcatatgatggaagtgataaatactacggagacttcgtgaagggccgattcaccatctccagagacaattccaagaacacgctatatctgcaaatgaacagcctgagagtggaggacacggctgtgtattactgtctgagaggccgctacggtgacccccccacggacttctggggccagggaaccctggtcaccgtctcctcag
W85-3D05	PHU	1	IGHV3-30*04 F, or IGHV3-30-3*03 F	95.49	IGHJ4*02 F	IGHD2-2*02 F	13	CARDFCSTTCYIDHW	gaagtgcagctggtcgagtctgggggaggcgtggtccagcctgggaggtccctgagactctcctgtgcagcctctggattcaccttcagtagctatgctatgcactgggtccgccaggctccaggcaaggggctggagtgggtggcaattatttcgtatgatggaggtaatgaatactacgcagactccgtgaggggccgattcaccatctccagagacaattccaagaacacactctatctgcagatgaacagcctgagacctgaggacacggctgtgtattactgtgcgagagatttctgtagtaccacctgctatattgaccactggggccagggaaccctggtcaccgtctcctcag
W85-3E01	CR-Y	1	IGHV3-30*04 F, or IGHV3-30-3*03 F	96.88	IGHJ4*02 F	IGHD3-3*01 F	13	CAREDFWRDKPFDYW	gaggtgcagctggtggagtctgggggaggcgtggtccagcctgggaggtccctgagactctcctgtgcagcctctggattcactttcagtgactatcctatgcactgggtccgccaggctccaggcaaggggctggagtgggtggcagttatatcatatgatggaagtaaaaaagactacgcaggctccgtgaagggccgattcaccatctccagagacaattccaagaacacgctgtatctgcaaatgaacagcctgagagctgaagacacggctgtgtattactgtgcgagagaggatttttggagggataaaccttttgactactggggccagggaaccctggtcaccgtctcctcag
W85-3A04	PHU	1	IGHV3-30*04 F, or IGHV3-30-3*03 F	94.1	IGHJ3*02 F	IGHD1-26*01 F	13	CARWSWGTYIGFDNW	gaagtgcagttggtggagtctgggggaggcgtggtccagcctgggaggtccctgagactctcctgtgcaacctctggattcaccttcaggagctatgctatgcactgggtccgccaggctccaggcatggggctgcagtgggtggcacttatcgaatatgatggaagtgataaatactacgcagactccgtgaagggccgattcaccatctccagagacaactccaagaacacggtgtctctggaaatgaacagcctgagacctgaggacacggctgtgtattactgtgcgaggtggtcgtgggggacctacattggttttgataactggggcgaagggacaatggtcaccgtctcttcag
W85-3A10	PHU	12	IGHV3-30*04 F, or IGHV3-30-3*03 F	94.44	IGHJ4*02 F	IGHD2-15*01 F	14	CARDFCSVSSCYIDHW	gaggtgcagctggtggagtctgggggaggcgtggtccagcctgggacgtccctgagactctcctgtgcagcctctggattcaccttcagtaactatgctatgcactgggtccgccagactccaggccaggggctggagtgggtggcatttatatcaaatgatggaaattataaatactacgcagactccgtgaagggccgattcaccatctccagagacaattccaagaacacggtctatctgcaagtgatcagcctgagagctgacgacacgtctctgtattactgtgcgagagatttttgtagtgttagcagctgctacattgaccactggggccggggaaccctggtcaccgtctcctcag
W85-3G11	PHU		IGHV3-30*04 F, or IGHV3-30-3*03 F	95.83	IGHJ4*02 F	IGHD2-15*01 F	14	CARDFCSVSSCYIDHW	gaggtgcagctggtggagtctgggggaggcgtggtccagcctgggaggtccctgagactctcctgtgcagcctctggattcaccttcagtagctatgctatgcactgggtccgccagactccaggcaaggggctggagtgggtggcatttatatcaaatgatggaaattataaatactacgcagactccgtgaagggccgattcaccatctccagagacaattccaagaacacggtctatctgcaaatgatcagcctgagagctgacgacacgtctctgtattactgtgcgagagatttttgtagtgttagcagctgctacattgaccactggggccggggaaccctggtcaccgtctcctcag
W85-1F05	PHU		IGHV3-30*04 F, or IGHV3-30-3*03 F	95.83	IGHJ4*02 F	IGHD2-15*01 F	14	CARDLCSRSSCYIDYW	gaggtgcagctggtggagtctgggggaggcgtggtccagcctgggaggtccctgagactctcctgtgcagcctctggattcaccttcagtggatatgctctgcactgggtccgccaggctccaggcaaggggctggagtgggtggcatttatatcatctgatggaagtaataaagactacgcagactccgtgaagggccgattcaccatctccagagacaattccaagaacacactgtatttgcaaatgaacggcctgagacctgaagacacggctgtgtattactgtgcgagagatctttgtagtagaagtagctgctatattgactactggggccagggaaccctggtcaccgtctcctcag
W85-3C04	PHU		IGHV3-30*04 F, or IGHV3-30-3*03 F	94.1	IGHJ4*02 F	IGHD2-2*01 F	14	CARDLCSTSSCYLDYW	caggtgcacctggtggagtctgggggaggcgtggtccaccctgggaggtccctaagactctcctgtgcagcctctggattcaccttcagtagctatgctatgcactgggtccgccaggctccaggcaaggggctggagtgggtggcaattatatcaagtgatggaagtaataaatacttcgcagactccgtgaagggccgattcaccatctccagagaaaactccaagaacaccctgtttctgtatgcgaacagcctgagacctgaggacacggctatgtattactgtgcgagagatctgtgcagtactagcagctgctatctagactactggggccagggaaccctggtcaccgtctcctcgg
W85-1F06	PHU		IGHV3-30*04 F, or IGHV3-30-3*03 F	96.88	IGHJ4*02 F	IGHD2-2*01 F	14	CARDLCSTSSCYVDYW	gaggtgcagctggtggagtctgggggaggcgtggtccagcctgggaggtccctgagactctcctgtgcagcctctggattcaccttcagttcctatggtatgcactgggtccgccaggttccaggcaaggggctggagtgggtggcatttatatcatatgatggaagtaataaagagtacgcagactccgtgaagggccgattcaccatctccagagacaattccaagaacacgttgtatctgcaaatgaacagcctgagagctgaggacacggctgtgtattactgtgcgagagatctttgtagtacttccagctgctatgttgactactggggccagggaaccctggtcaccgtctcctcag
W85-2H04	PHU		IGHV3-30*04 F, or IGHV3-30-3*03 F	94.44	IGHJ4*02 F	IGHD2-15*01 F	14	CARDLCSVSSCYIDYW	gaagtgcagctggtggagtctgggggaggcgtggtccagcctgggaggtccctgagactctcctgtgcagcctctggattcaccttcagtgactatgccatgcactgggtccgccaggctccaggcaaggggctggagtgggtggcttttatatcacatgatggaagtaataaatacgacgcagactccgtgaagggccgattcaccatctccagagacaactccaagaacaccctctatctgcaagtgaacagcctgaggactgaggactcggctgtgtattactgtgcgagagatttatgcagtgttagcagctgctatattgactactggggccagggaacccgggtcaccgtctcctcac
W85-2A07	PHU		IGHV3-30*04 F, or IGHV3-30-3*03 F	95.83	IGHJ4*02 F	IGHD2-2*02 F	14	CARDYCSSSSCYIDYW	caggtgcgcctggtggagtctgggggaggcgtggtccagcctgggaggtccctgagactctcctgtgcagcctctggattcaccttcaatacctatgctatgcactgggtccgccaggctccaggcaaggggctggagtgggtgacatttatatcacatgatggaagtaatagatactacgcagactccgtgaagggccgattcaccatgtccagagacaattccaagagcacgctgtctctgcaaatgaacagcctgacagctgaggacacggctgtgtattactgtgcgagagactattgtagtagtagtagctgctatattgactattggggccagggaaccctggtcaccgtctcctcag
W85-1C09	PHU		IGHV3-30*04 F, or IGHV3-30-3*03 F	94.44	IGHJ4*02 F	IGHD2-2*01 F	14	CARDYCSTSSCYIDYW	gaggtgcagctggtggagtctgggggaggcgtggtccagcctgggaggtccctgagactctcctgtacagcctctggattcaccttcaataactatgctatgcactgggtccgccaggctccaggcaaggggctggagtgggtggcacttatctcagatgatggaagtaataaatattatgcagactccgtgaagggccgattcaccatctccagagacaattacgagaacacactgtttttgcaaatgaacagcctgagagctgaggacacgtctctgtattactgtgcgagagattattgtagtactagcagttgctatattgactactggggccagggaaccccggtcaccgtatcctcag
W85-1H01	PHU		IGHV3-30*04 F, or IGHV3-30-3*03 F	94.44	IGHJ4*02 F	IGHD3-22*01 F	14	CARDYCSVSSCYVDYW	gaggtgcagctgatggagtctgggggaggcgtggtccagcctgggaggtccctgagactctcctgtgcagcctctggattcaccttccgtgactatgctatgcactgggtccgccaggctccaggcaaggggctggagtgggtggcttttatatcgtatgatggaagttataagtactacctagactccgtgaagggccgattcaccatctccagagacaatttcaagaacacggtgaatctgcaaatgaacagcctgagagctgaggacacggctctgtattactgtgcgagagactattgtagtgtaagcagttgttatgttgattattggggccagggaaccctggtcaccgtctcgtcag
W85-2B03	PHU		IGHV3-30*04 F, or IGHV3-30-3*03 F	93.06	IGHJ4*02 F	IGHD2-2*01 F	14	CATDFCSSSSCYLEYW	caggtccaactggtggagtcggggggaggcgtggtccatcctgggaggtccctgagactctcctgtgcagcctctgggttcgacttcagtgactatgctatgcactgggtccgccaggctccaggcaaggggctggagtgggtggcacttatctcatctgatggaggtaataaatactccgcagactccatggagggccgattcaccatctccagggacaattacaagaacacggtgtatctgcaaatgaacaggctgagagctgaggacacggctgtgtattactgtgcgacagatttttgtagtagtagcagctgctatctcgaatactggggccagggaaccctggtcaccgtctcctcac
W85-3F05	PHU		IGHV3-30*04 F, or IGHV3-30-3*03 F	93.06	IGHJ4*02 F	IGHD2-2*01 F	14	CATDFCSSSSCYLEYW	caggtccaactggtggagtcggggggaggcgtggtccagcctgggaggtccctgagactctcctgtgcagcctctgggttcgccttcagtgactatgctatgcactgggtccgccaggctccaggcaaggggctggagtgggtggcagttatctcatctgatggaggtaataaatactccgcagactccatggagggccgattcaccatctccagggacaattacaagaacacggtgtctctgcaaatgaacagactgagggctgaggacacggctctgtattactgtgcgacagatttttgtagtagtagcagctgctatctcgagtactggggccagggaaccctggtcaccgtctcctcac
W85-1F09	PHU		IGHV3-30*04 F, or IGHV3-30-3*03 F	96.88	IGHJ4*02 F	IGHD2-2*01 F	14	CSRDYCSVSSCYLDYW	gaggtgcagctggtggagtctgggggaggcgtggtccagcctgggaggtccctgagactctcctgtgcagcctctggattcaccttcagtacctatgctttgcactgggtccgccaggctccaggcaaggggctggagtgggtggcgtttatctcacatgatggaagtaataaatactacgcagactccgtgaagggccgattcaccatctccagagacaattccaagaacacgctgtatctgcaaatggacagcctgagagctgacgacacggctgtgtattactgttcgcgagactattgtagtgtttccagctgctaccttgactactggggccagggaaccctggtcaccgtctcttcag
W85-3C02	PHU	1	IGHV3-30*04 F, or IGHV3-30-3*03 F	96.18	IGHJ4*02 F	IGHD1-26*01 F	15	CATRREVGATFLFEVYW	gaggtgcagctggtggagtctgggggaggcgtggtccagcctgggaggtccctgagactctcctgtgcagcctctggattcaccttcagtacctatgttctgacctgggtccgccaggctccaggcaaggggctggagtgggtggcagttatatcatatgatggaagtaataaatactacggagactccgtgaagggccgattcaccatctccagagacaattccaagaacacgctatatctgcacatgaacagcctgagacttgaggacacggctgtgtattactgtgcgactagaagggaagtgggagctacgtttttgttcgaggtctattggggccagggaacccaggtcaccgtctcctcag
W85-2C10	PHU	1	IGHV3-30*04 F, or IGHV3-30-3*03 F	90.28	IGHJ3*01 F, or IGHJ3*02 F	IGHD6-19*01 F	18	CARDRGAAVVDLTAEAFDLW	gaggtgcagttggtggagtctgggggaggcgtggtccagcctgggaggtccctgagactctcctgtgcagcctctggatccaccttcagtgaccgtgctatgcactgggtccgccaggctccaggcagggggatggagtggatcggatttattttatttcatggaactaacaactaccacgcagactccgtgaagggccgtttcaccatctccagagacaattccaaaaatacgttgtatctgcaaatgaatagcctgagaactgaggacacggctatgtattactgtgcgagagatcgaggtgccgcggtggttgaccttactgctgaggcttttgatctgtggggccaagggacaatggtcaccgtctcttcag
W85-1B01	PHU	4	IGHV3-30*04 F, or IGHV3-30-3*03 F	94.79	IGHJ3*02 F	IGHD2-15*01 F	18	CARDRGLVVMDDTPDALDMW	gaggtgcagctggtggagtctgggggaggcgtggtccagccggggaggtccctgagactctcctgtgtagcctctggattcaccttcagtgactgtcctatgcactgggtccgccaggctccaggcagggggctggagtgggtggcatttatatcatttgatggaagtaataaaaactacgcagactccgtgaagggccgattcaccatctccagagacaattccaagaacacactctatctgcaaatgaacagcctgagagttgacgacacggctgtgtattactgtgccagagatcggggtttagtagtgatggatgatactcctgacgctcttgacatgtggggccaagggacaatggtcaccatctcttcag
W85-3E03	PHU		IGHV3-30*04 F, or IGHV3-30-3*03 F	94.44	IGHJ3*02 F	IGHD2-15*01 F	18	CARDRGLVVMDDTPDALDMW	gaagtgcagctggtggagtctgggggaggcgtggtccagccggggaggtccctgagactctcctgtgtagcctctggattcaccttcagtgactgtcctatgcactgggtccgccaggctccaggcagggggctggagtgggtggcatttatatcatttgatggaagtaataaaaactacgcagactccgtgaagggccgattcaccatctccagagacaattccaagaacacactctatctgcaaatgaacagcctgagagttgacgacacggctgtgtattactgtgccagagatcggggtttagtagtgatggatgatactcctgacgctcttgacatgtggggccaagggacaatggtcaccatctcttcag
W85-3H04	PHU		IGHV3-30*04 F, or IGHV3-30-3*03 F	94.44	IGHJ3*02 F	IGHD2-15*01 F	18	CARDRGLVVVDDTPDALDIW	gaagtgcagctggtggagtctgggggaggcgtggtccagcctgggaggtccctgagactctcctgtgtagcctctggattcaccttcagtgactgtccgatgcactgggtccgccaggctccaggcagggggctggagtgggtggcatttatatcatttgatggaagtaataaaaacttcgcagactccgtgaagggccgattcaccatctccagagacaattccaagaacacactctatctgcaaatgaacagcctgagagttgaggacacggctgtgtattactgtgcgagagatcgaggtttagtggtggtagatgatactcctgacgctcttgacatctggggccaagggacaatggtcaccgtgtcttcag
W85-1G01	PHU		IGHV3-30*04 F, or IGHV3-30-3*03 F	95.83	IGHJ3*01 F, or IGHJ3*02 F	IGHD2-15*01 F	18	CARDRGVVVVDTTPDAFDFW	gaggtgcagctggtagagtctgggggaggcgtggtccagcctgggaggtccctgagactctcctgtgcagcctctggattcaccttcagtgactatgctatacactgggtccgccaggctccaggcaaggggctggactgggtggcagttatatcatttcatggaagtgataaatactacgcagactccgtggagggccgattcaccatctccagagacaattccaagaacacgctgtatctgcaaatgaacagcctgagacctgaggacacggctgtgtatttctgtgcgagagatcgaggtgtagtggtggtagacactactcctgatgcttttgatttctggggccaagggacaatggtcaccgtctcttcag
W85-1H12	PHU	2	IGHV3-30*04 F, or IGHV3-30-3*03 F	93.4	IGHJ5*02 F	IGHD2-2*02 F	18	CAREVSCSRTNCFTEWFDPW	gaggtgcagctggtggagtctgggggaggcgtggtccagcctgggaggtccctgagactctcctgtgcagcctctggattcaccttcgctagttatactatgcactgggtccgccaggctccaggcaaggggctggagtgggtggcagtcatatcatatgacagaagtgataaaaggtatggagactccgtgaagggccgattcaccgtctccagagacaatcccaagaacacggtgtatttgcaaatgaacagcctgagagctgaggacacggctgtttattactgtgcgagagaagtgtcttgtagtaggaccaactgctttaccgagtggttcgacccctggggccagggaaccctggtcaccgtctcctcag
W85-2A01	PHU		IGHV3-30*04 F, or IGHV3-30-3*03 F	92.71	IGHJ5*02 F	IGHD2-2*02 F	18	CAREVSCSSSNCFTEWFDPW	gaggtgcagctggtggagtctgggggaggcgtggtccaggctgggaggtccctgagactctcctgtgtagcctctggattcaccttcgctagttatactatgcactgggtccgccaggctccaggcaaggggctggagtgggtggcagtcgtatcatatgatagaagtgataaaaggtatggagactccgtgaagggccgattcaccgtctccagagacaatcccaagaacacgatgtatctgcaaatgaacagcctgagagctgaggacacggctatttattactgtgcgagagaagtgtcttgtagtagtagcaactgctttaccgagtggttcgacccctggggccagggaaccctggtcaccgtctcctcag
W85-1C12	CR-Y	5	IGHV3-30*04 F, or IGHV3-30-3*03 F	96.18	IGHJ4*02 F	IGHD4-17*01 F	20	CASGQREFDFFPDGDYYYFDYW	gaagtgcagctggtggagtctgggggaggcgtggtccaccctgggaggtccctgagactctcctgtgcagcctctggattcaccttcagtagttttgctatgcactgggtccgccaggctccaggcaaggggctggagtggatggcagttatctcatataatggaattaataaagactacgcagactccgtgaagggccgattcaccatctccagagacaattccaagaacaccctgtatctgcaaatgaacagcctgagagctgaggacacggctgtgtattactgtgcgagcggtcaacgggagttcgacttcttccccgacggtgactattactactttgactactggggccagggaaccctggtcaccgtctcctcag
W85-1G04	CR-Y		IGHV3-30*04 F, or IGHV3-30-3*03 F	96.18	IGHJ4*02 F	IGHD4-17*01 F	20	CASGQREFDFFPDGDYYYFDYW	gaagtgcagctggtggagtctgggggaggcgtggtccaccctgggaggtccctgagactctcctgtgcagcctctggattcaccttcagtagctttgctatgcactgggtccgccaggctccaggcaaggggctgcagtggatggcagttatctcatataatggaattaataaagactacgcagactccgtgaagggccgattcaccatctccagagacaattccaagaacaccctgtatctgcaaatgaacagcctgagagctgaggacacggctgtgtattactgtgcgagcggtcaacgggagttcgacttcttccccgacggtgactattactactttgactactggggccagggaaccctggtcaccgtctcctcag
W85-2F04	CR-Y		IGHV3-30*04 F, or IGHV3-30-3*03 F	97.92	IGHJ4*02 F	IGHD4-17*01 F	20	CASGQREFDFFPDGDYYYFDYW	gaggtgcagctggtggagtctgggggaggcgtggtccagcctgggaggtccctgagactctcctgtgcagcctctggattcaccttcagtagctttgctatgcactgggtccgccaggctccaggcaaggggctggagtggatggcagttatatcatataatggaattaataaatactacgcagactccgtgaagggccgattcaccatctccagagacaattccaagaacaccctgtatctgcaaatgaacagcctgagagctgaggacacggctgtgtattactgtgcgagcggtcaacgggagttcgacttcttccccgacggtgactattactactttgactactggggccagggaaccctggtcaccgtctcctcag
W85-3B06	PHU		IGHV3-30*04 F, or IGHV3-30-3*03 F	95.14	IGHJ4*02 F	IGHD5-24*01 ORF	20	CASGQRQFDYFPDGDYYFFDCW	gaggtgcagctggtggagtctgggggaggcgtggtccagcctgggaggtccctgagactctcctgtgcagcctctggattcactttcagcagctttgctatgcactgggtccgccaggctccaggcaaggggctggagtggatggcagttatttcatataatggaaataataaagactacgcagactccgtgaaggggcgattcaccatctccagagacaattccaagaacaccctgtatctgcaaatgaacagcctgagagttgaggactcggctgtgtatttctgtgcgagcggtcaacggcagttcgactacttccccgacggtgactattacttttttgactgctggggcccgggaaccctggtcaccgtctcctcag
W85-2G08	CR-Y		IGHV3-30*04 F, or IGHV3-30-3*03 F	93.4	IGHJ4*02 F	IGHD5-24*01 ORF	20	CASGQRQFDYFPDGDYYFFDFL	gaggtgcagctggtggagtcggggggaggcgtggtccagcctgggaggtccctgagagtctcctgtgcagtctctggattcaccttcagtagctttgctatgcactgggtccgccaggctccaggcaaggggctggagtggatggcagttatatcatataatggatttaataaggactacgcagactccgtgaagggccgattcaccatctccagagacaattccaagaacatcgtgtatctgcagatgaacaacctgagatctgaggacacggctatgtatttctgtgcgagcggtcaacggcagttcgactacttccccgacggtgactattacttttttgacttcttgggccagggaaccctggtcaccgtctcctcag
W85-3H10	PHU	1	IGHV3-30*04 F, or IGHV3-30*10or IGHV3-30-3*03 F	90.62	IGHJ6*03 F	IGHD2-8*01 F	11	CARAYQSYYMDVW	gaggtgcagctggtggagtcggggggaggcgtggtccagcctgggaggtccctgagactctcctgtgcagcctctggattcaccttcggtagctacggtttacactgggtccgccaggcgccaggcaaggggctggagtgcgtggcatttatatcatctgatggaagtgaaaagtcctacacagactccgtgaagggccgattcaccatctccagagacaagtcgaagaacaccctgtttctgctaatgaacagtctgcgaattgacgacacggctgtttattactgtgcgagggcctaccaatcctactacatggacgtctggggcaaagggaccacggtcaccgtctcctca
W85-2G06	PHU	1	IGHV3-30*04 F, or IGHV3-30*10or IGHV3-30-3*03 F	92.01	IGHJ3*02 F	IGHD2-15*01 F	18	CARDRGLVVVDTTPDAFDMW	gaagtgcagctgatggagtctgggggaggcgtggtccagcctgggaggtccctgagactctcatgtgcagcctctggatttaccttcagtgactatgctatgcactgggtccgccacgctccaggcaaggggctggagtgggtgtcagttatttcatttcatggacatgataaatactacacagactccgtgaggggccgattcaccgtctccagagacaattccaagaacacactgtatctgcaactgaacagcctgagacctgaggacgcggctgtctattactgtgcgagggatcgaggtttagtggtggtagacactacccctgatgcttttgatatgtggggccaagggacaacggtcaccgtctcttcag
W85-1H09	PHU	1	IGHV3-30*04 F, or IGHV3-30*14or IGHV3-30-3*03 F	90.62	IGHJ5*02 F	IGHD2-2*02 F	18	CAREVSCSTSNCFTEWFDPW	gaggtgcagctggtggagtctgggggaggcgtggtccagcctgggaggtccctgagactctcctgtgtagcctctggattcaccttcgccagttatactctgcactgggtccgccaggctccaggcagggggctggagtgggtggcagtcatatcatatgatagaactgatacaaggtatggacactccgtgaagggccgattcaccgtctccagagacaatcccaagaacacgatgtatctacaaatgaacagcctgagagttgaggacacggctatttattactgtgcgagagaagtgtcttgtagtactagcaactgctttaccgagtggttcgacccctggggccagggaaccggaccagcggcgtccacac
W85-2G09	CR-Y	1	IGHV3-30*04 F, or IGHV3-30*15or IGHV3-30-3*03 F	91.32	IGHJ4*02 F	IGHD3-16*02 F	12	CARDRGGYGNFDYW	gaggtgcagttggtggagtctgggggaggcgtggtccagcctgggaggtccctgagactctcctgtgcagcctctggattcaccttcagaagctatggtctccactgggtccgccaggctccaggcagggggctggagtgggtggcactcatttcatctgatcgaagtgaaatattctacgcggactccgtgaagggccgattcagcatctccagagacaattccaaaaacacactatatctgcaaatgagcagcctgagaactgaggacacggctttttattactgtgcgagagatcgggggggctatggtaactttgactactggggccagggaaccctggtcaccgtctcctcag
W85-3B05	PHU	11	IGHV3-30*04 F, or IGHV3-30*14or IGHV3-30*15or IGHV3-30-3*03 F	91.32	IGHJ4*02 F	IGHD2-2*01 F	14	CARDLCSTSSCYVDHW	gaggtgcagctgatggagtctgggggaggcgtggtccaccctgggaggtccctgagactctcctgtgcagcctctggattcactttcagttcctatgctatgcactgggtccgccaggctccaggcaaggggctggagtgggtggcaattatttcacatgatggaagtaataaatattatgcagactccctgaagggccgattcaccatctccagagaaaattcgaggagtatggtgtatctccatgtgagcagcctgagaactgaggacacggctgtatattactgtgcgagagatctgtgcagtactagcagctgctatgtggaccactggggccagggaaccctggtcaccgtctcctcag
W85-3B02	PHU		IGHV3-30*04 F, or IGHV3-30*07or IGHV3-30*10or IGHV3-30-3*03	92.36	IGHJ4*02 F	IGHD2-2*01 F	14	FARDLCSTSSCYLDHW	gaagtgccgctggtggagtctgggggaggcgtggtccagcctgggaggtccctgagactctcctgtgcagcctctggattcacgttcagagactatgccatgcactgggtccgccaggttccaggcaaggggctggagtgggtggcaattgtttcatatgatggaagtaataaatattacacagactccgtgaagggccgattcaccatctccagagacaatttcgagaacacggtgtatctgcaaatgaacagcatgagacccgaggacacggctttgtattactttgcgagagatctgtgtagtacttccagctgctatctggaccactggggccagggaaccctggtcaccgtcccctcag
W85-3D11	PHU		IGHV3-30*04 F, or IGHV3-30*09or IGHV3-30-3*03 F	94.44	IGHJ4*02 F	IGHD2-15*01 F	14	CARDYCSVSSCYIDYW	gaggtgcagctggtggagtctgggggaggcgtggtccagcctgggaggtccctgagactctcctgtgcagcctctggattcaccttcagtagttatgctatgcactgggtccgccaggctccaggcaaggggctggagtggctgtcatttatttcacatgatggaagtaatatatattacgcagactccgtgaagggccgattctccatctacagagacaattccaagaacacgatgtatttggaaatgaacagcctgagacctgaggacagggctgtgtattactgtgcgagagattattgtagtgttagtagctgctatatagactactggggccagggaaccctggtcagcgtctcctcag
W85-3C11	PHU		IGHV3-30*04 F, or IGHV3-30*10or IGHV3-30-3*03 F	95.49	IGHJ4*02 F	IGHD2-2*01 F	14	CARDLCSSSSCYLDYW	gaggtgcagctggtggagtctgggggaggcgtggtccagcctgggaggtccctgagactctcctgtgcagcctctggattcaccttcagagactatgccatgcactgggtccgccaggctccaggcaaggggctggagtgggtggcaattgtatcatatgatggaagtgataaatactacacagactccgtgaagggccgattcaccatctccagagacaatttcaagaacacggtgtatctgcaaatgaacagcctgagacctgaggacacggctatgtattactgtgcgagagatctgtgtagttcttccagctgttatctggactactggggccagggaaccctggtcaccgtcccctcag
W85-2D02	PHU		IGHV3-30*04 F, or IGHV3-30*10or IGHV3-30*15or IGHV3-30-3*03 F	93.75	IGHJ4*02 F	IGHD2-2*01 F	14	CARDLCSTSSCYLDYW	gaggtgcagctggtggagtctgggggaggcgtggtccaccctgggaggtccctgagactctcttgtggtgcctctggattcaccttcagtacctatgccatgcactgggtccgccaggctccaggcaaggggctggagtgggtggcaattatatcatataatggaggtaacaaatactacacagactccgtgaagggccgattcaccatctccagagaaaattccaagaacacgctgtatctgcatgtgagcagcctgagggctgaggacacggctgtctattactgtgcgagagatctgtgcagtactagcagctgctatctggactactggggccagggaaccctggtcaccgtctcctcag
W85-3G10	PHU		IGHV3-30*04 F, or IGHV3-30*14or IGHV3-30-3*03 F	93.4	IGHJ4*02 F	IGHD2-2*01 F	14	CARDYCSTSSCYVDYW	gaggtgcagctagtggactctgggggaggcgtggtccggcctgggaggtccctgcgactctcctgtgcagcctctggattcaccttcagtagctatgctatgcactgggtccgccaggctccaggcagggggctggagtgggtgacattcatatcacatgacggaagtaatgtttactacgcagactccgtgacgggccgattcaccatctccagagacaattccaagaacacgctatatctacaaatgaacagcctgagagttgaggacacggctgtttattactgtgcgagagattattgtagtactagcagctgttatgttgactactggggccagggaaccctggtcaccgtctcctcag
W85-3C07	PHU		IGHV3-30*04 F, or IGHV3-30*15or IGHV3-30-3*03 F	91.67	IGHJ4*02 F	IGHD2-15*01 F	14	CARDLCSASSCHIDYW	gaggtgcagctggtggagtctgggggaggcgtggtccagcctgggaggaccctgagactctcctgtgcagcctctggattcacctttagtgactatgctatgcactgggtccgccaggctccaggcaaggggctggagtggctggcctctatatcatatgatggaagtagtgtctacttcgcagactccgtgaagggccgattcaccatctccagagacaattccaagaacacagtgtttctgcaagtgagcagcctgagacctggcgacacggctgtgtacttctgtgcgagagatctctgtagtgcttctagttgccatattgactactggggccagggaaccctggtcaccgtctcttcac
W85-2C06	PHU		IGHV3-30*04 F, or IGHV3-30*15or IGHV3-30-3*03 F	93.75	IGHJ4*02 F	IGHD2-2*01 F	14	CARDLCSTSSCYLDYW	caggtgcacctggtggagtctgggggaggcgtggtccaccctgggaggtccctaagactctcctgtgcagcctctggattcaccttcagtagctatgctatgcactgggtccgccaggctccaggcaaggggctggagtgggtggcaattatttcaagtgatggaagtaataaatacttcgcagactccgtgaagggccgattcaccatctccagagacaactccaagaacaccctgtttctgtatgcgagcagcctgagacctgaggacacggctatgtattactgtgcgagagatttgtgcagtactagtagctgctatctagactactggggccagggaaccctggtcaccgtctcctcgg
W85-2H08	PHU		IGHV3-30*04 F, or IGHV3-30*15or IGHV3-30-3*03 F	96.53	IGHJ4*02 F	IGHD2-2*01 F	14	CARDYCSTTSCYVDYW	gaggtgcagctggtggagtctgggggaggcgtggtccagcctgggaggtccctgagactctcctgtgcagcctctggattcaccttcagtagctatgctatgcactgggtccgccagcctccaggcagggggctggagtgggtgacaattatatcacatgacggaggtaatatatactacgcagactccgtgaagggccgattcaccatctccagagacaattccaagaacacgctgtatctgcaaatgagcagcctgagagctgaggacacggctgtgtattactgtgcgagagattattgtagtactaccagctgctatgttgactactggggccagggaaccctggtcaccgtctcctcag
W85-2A10	PHU		IGHV3-30*04 F, or IGHV3-30*17or IGHV3-30-3*03 F	92.01	IGHJ4*02 F	IGHD2-2*02 F	14	CARDLCSTSSCYIDYW	aggtgcagcctggtggagtctgggggaggcgtggtccagcctgggaggtccctaagactctcctgtgcagcctctggattcaccttcagtacttattctatgcactgggtccgccaggctccgggcaaggggctggagtgggtggcgtttatatcatctgatggaacttataaatactacgcagactccgtgaagggccgattcaccatctccagagacaattccaggaacactctgtctctgcaattgaacagcctgagagctgaggacacggctgtctattactgtgcgagagatctatgcagtactagcagttgttatattgactactggggtcagggaaccctggtcaccgtctcctcag
W85-2A09	CR-Y		IGHV3-30*04 F, or IGHV3-30*17or IGHV3-30-3*03 F	89.58	IGHJ4*02 F	IGHD2-2*02 F	14	CARDVCSTSSCYIDHW	aagtgcagtatggtggagtctgggggaggcgtggtccagcctgggaggtccctaagactctcccgtgcagcctctgaattcaccttcagtacttcttctatgcactgggtccgccaggctccgggcaaggggctggagtgggtggcgtttatatcatctgatggaacttataaatactacgcagaatccgtgaagggcggattcaccatctccagagacaattccaggaacactcggtctgtgcaattgaacagcctgagagctgaggacacggctgtctattactgtgcgagagatgtatgcagtactagcagttgttatattgaccactggggtcagggaaccctggtcaccggtcgctagc
W85-2B12	CR-Y	2	IGHV3-30*04 F, or IGHV3-30*15or IGHV3-30-3*03 F	95.83	IGHJ4*02 F	IGHD4-17*01 F	20	CASGQRQFDYFPDGDYYYFDSW	gaagtgcagctggtggagtctgggggaggcgtggtccagcctgggaggtccctgagactctcctgtgcagtctctggattcaccttcagtagctttgctatgcactgggtccgccaggctccaggcaaggggctggagtggatggcagttatatcatataatggaattaataaagactacgcagactccgtgaagggccgattcaccatctccagagacaattccaagaacaccctgtatctgcaagtgagcagcctgagacctgaggacacggctgtgtattactgtgcgagcggtcaacggcagttcgactacttccccgacggtgactattactactttgactcatggggccagggaaccctggtcaccgtctcctcag
W85-3F09	CR-Y		IGHV3-30*14 F	95.83	IGHJ4*02	IGHD4-17*01 F	20	CAAGQRQFDYFPDGDYYYFDSW	gaggtgcagctggtggagtctgggggaggcgtggtccagcctgggaggtccctgaggctctcctgtgcagcctctggattcaccttcagtagctttggtatgcactgggtccgccaggctccaggcaaggggctggagtggatggcagttatatcatataatggaattaataaagactacgcagactccgtgaagggccgattcaccatctccagagacaattccaagaacaccctgtatcttcagatgaatagcctgagagctgaggacacggctgtttattactgtgcggccggtcaacggcagttcgactacttccccgacggtgactattattactttgactcctggggccagggaaccctggtaaccgtctcctcag
W85-3A08	CR-Y	1	IGHV3-30*04 F, or IGHV3-30*17or IGHV3-30-3*03 F	94.1	IGHJ4*02 F	IGHD1-26*01 F	12	CARSRIYYDAGDFW	gaagtgcagctggcggagtctgggggaggcgtggtccagcctgggaggtccctgagactctcctgtgcagcctctggattcaccttcagtagctatcctatgcactgggtccgccaggctccggtcaagggtctggaatgggtggcttttatatcatatgatggaagtgaaaaatactacgcagactccgtgaagggccgattcaccatctccagagacaagtccaagaacacggtgtatctgcaaatgaacagcctgagaactgaggacacgggtgtttattactgtgcgagaagccggatctactatgatgctggtgacttttggggccagggaaccctggtcaccgtctcctcag
W85-1E04	PHU	1	IGHV3-43*02 F	95.49	IGHJ4*02 F	IGHD2-2*01 F	13	CAKDIVSVVAAVDYW	gaagtgcagctggtggagtctgggggaggcgtggtacagccgggggggtccctgagactctcctgtgcagcctctggattcacctttggtgattacgccatgcactgggtccgtcaacctccagggaagggtctggagtgggtctctcttattactggggatggcggtagcacaaagtacgcagactctgtgaagggccgattcaccatctccagagacaacagcaaaaactccctgtctctggaaatgaacagtctgagaacagaggacagcgccttgtattactgtgcaaaagatattgtcagcgtagttgcggctgtcgactactggggccagggagcccgggtcaccgtctcctcag
W85-1D05	CR-Y	6	IGHV3-43*02 F	94.79	IGHJ5*01 F, or IGHJ5*02	IGHD1-14*01 ORF	16	CAKDNGRQSGSNNWFDSW	gaagtgcagttggtggagtctgggggaggcgtggtacaggcgggggggtccctgagactctcctgtgcagcctctggattcccctttgctgattatgccatgcactgggtccgtcaagctccagggaagggtctggagtgggtctctctgattagtggagatgttggtagaacgtattatgcagagtctctgaagggccgattcaccatctccagagacgacagcaaaaactccctgtatctgcaaatgaacagtctgagaactgaggacaccgccttctattactgtgcaaaagacaatgggcggcaaagcgggtccaacaactggttcgactcctggggccagggaaccctggtcaccgtctcctcag
W85-2H06	PHU		IGHV3-43*02 F	95.83	IGHJ5*01 F, or IGHJ5*02	IGHD1-14*01 ORF	16	CAKDNGRQSGSNNWFDSW	gaagtgcagttggtggagtctgggggaggcgtggtacagccgggggggtccctgagactctcctgtgcagcctctggattcccctttgctgattatgccatgcactgggtccgtcaagctccagggaagggtctggagtgggtctctcttattagtggagatgttggtagaacatattatgcagagtctctgaagggccgattcaccatctccagagacgacagcaaaaactccctgtatctgcaaatgaacagtctgagaactgaggacaccgccttctattactgtgcaaaagacaatgggcggcaaagcgggtccaacaactggttcgactcctggggccagggaaccctggtcaccgtctcctcag
W85-3F07	CR-Y		IGHV3-43*02 F	96.18	IGHJ5*01 F, or IGHJ5*02	IGHD1-14*01 ORF	16	CAKDNGRQSGSNNWFDSW	gaagtgcagttggtggagtctgggggaggcgtggtacagccgggggggtccctgagactctcctgtgcagcctctggattcccctttgctgattatgccatgcactgggtccgtcaagctccagggaagggtctggagtgggtctctcttattagtggagatgttggtagaacatattatgcagagtctctgaagggccgattcaccatctccagagacaacagcaaaaactccctgtatctgcaaatgaacagtctgagaactgaggacaccgccttctattactgtgcaaaagacaatgggcggcaaagcgggtccaacaactggttcgactcctggggccagggaaccctggtcaccgtctcctcag
W85-3G04	CR-Y		IGHV3-43*02 F	95.83	IGHJ5*01 F, or IGHJ5*02	IGHD1-14*01 ORF	16	CAKDNGRQSGSNNWFDSW	gaagtgcagttggtggagtctgggggaggcgtggtacagccgggggggtccctgagactctcctgtgcagcctctggattcccctttgctgattatgccatgcactgggtccgtcaagctccagggaagggtctggagtgggtctctcttattagtggagatgttggtagaacatattatgcagagtctctgaagggccgattcaccatctccagagacgacagcaaaaactccctgtatctgcaaatgaacagtctgagaactgaggacaccgccttctattactgtgcaaaagacaatgggcggcaaagcgggtccaacaactggttcgactcctggggccagggaaccctggtcaccgtctcctcag
W85-1A06	PHU		IGHV3-43*02 F	94.44	IGHJ3*02 F	IGHD5-18*01 F	18	CAKERPPPGHSFGLDAFDIW	gaagtgcagttggtggagtctgggggaggcgcggtacagcctggggggtccctgagactgtcctgtgcagcctctggattcacctttgatgattatgccatgcactgggtccgtcaacctccagggaggggtctggagtgggtctctcttgttagtgggcatggtggaaccacatactatgcagactctgtgaagggccgattcaccattaccagagacaacagcaaaaattccctgtatctgcaaatgaacagtctgagagttgaagacaccgccttgtatcactgtgcgaaagagaggccccctcctggacacagctttggccttgatgcttttgatatctggggcccagggacactggtcaccgtctcttcag
W85-2A04	PHU		IGHV3-43*02 F	93.06	IGHJ3*02 F	IGHD5-18*01 F	18	CAKERPPPGHSFGLDAFDIW	gaagtgcagctggtggagtctgggggaggcgcggtacagcctggggggtccctgagactgtcctgtacagcctctggattcacctttgatgattatgccatgcactgggtccgtcaccctccagggaagggtctggagtgggtctctcttattagtagacatggtggaaccacatactacgcagactctgtgaagggccgattcaccattaccagagacaacagcaaaaactccctatacttacaaatgcacagtctgagaagtgaggacaccgccttgtatcactgtgcaaaagagaggccccctcctggacacagctttggccttgatgcttttgatatctggggcccagggacactggtcaccgtctcttcag
W85-2H09	CR-Y	6	IGHV3-48*03 F	95.83	IGHJ2*01 F	IGHD2-21*01 F	12	CARVVLAYWYFDLW	gaagtgcagctggtggagtctgggggagggttgggacagcctggagggtccctgagactctcctgtgcagcctctggattcaacttcaggaattatgaaatgagttgggtccgccaggctccagggaaggggctggagtgggtttcatacattagtagtagtggtggtaccatatactacgcagactctgtgaagggccgattcaccatctccagagacagcgccaagaattcactgtatctgcaaatgaacagcctgagagccgaggacacgtctgtttattactgtgcgagagtggtgcttgcctactggtacttcgatctctggggccgtggcaccccggtcactgtctcttcag
W85-3E12	CR-Y		IGHV3-48*03 F	97.92	IGHJ2*01 F	IGHD2-21*01 F	12	CARVVLGYWYFDLW	gaggtgcagctggtggagtctgggggaggcttggtacagcctggagggtccctgagactctcctgtgcagcctctggattcaccttcagtagttatgaaatgagctgggtccgccaggctccagggaaggggctggagtgggtttcatacattagtagtagtgctaataccatatactacgcagactctgtgaagggccgattcaccatctccagagacaacgccaagaaatcactgtttctgcaaatgaacagcctgagagccgaggacacggctgtgtattactgtgccagagtggtacttggctactggtacttcgatctctggggccgtggcaccctggtcactgtctcctcag
W85-1E11	CR-Y		IGHV3-48*03 F	97.22	IGHJ2*01 F	IGHD2-15*01 F	12	CARVVVGYWYFDLW	gaagtgcagctggtggagtctgggggaggcttggtacagcctggagggtccctgagactctcctgtgcagcctctggattcaccttcagtagttatgaaatgagctgggtccgccaggctccagggaaggggctggagtgggtttcatacattagtagtagtgctaataccatatactacgcagactctgtgaagggccgattcaccatctccagagacaacgccaagaaatcactgtttctgcaaatgaacagcctgagaggcgaggacacggctgtgtattactgtgccagagtggtagttggctactggtacttcgatctctggggccgtggcagcctggtcactgtctcctcag
W85-2C11	CR-Y		IGHV3-48*03 F	96.18	IGHJ2*01 F	IGHD2-15*01 F	12	CARVVVGYWYFDLW	gaagtgcagctggtggagtctgggggaggcttggtgcagcctggagggtccctgagactctcctgtgcagcctctggattcaccttcagtagttatgaaatgagctgggtccgccaggctccagggaaggggctggagtgggtttcatacattagtagtactgcgaataccatatactacgcagactctgtgaagggccgattcaccatctccagagacaacgcccagaaatcactgtttctgcaaatgaacagcctgagagccgaggacacggctgtgtattactgtgccagagtggtagttggctactggtacttcgatctctggggccgtggcaccctggtcactgtctcctcag
W85-2E12	PHU		IGHV3-48*03 F	96.88	IGHJ2*01 F	IGHD2-15*01 F	12	CARVVVGYWYFDLW	gaggtgcagctggtggagtctgggggaggcttggtacagcctggagggtccctgagactctcctgtgcagcctctggattcaccttcagtagttatgaaatgagctgggtccgccaggctccagggaaggggctggagtgggtttcatacattagtagtactgcgaataccatatactacgcagactctgtgaagggccgattcaccatctccagagacaacgcccagaaatcactgtttctgcaaatgaacagcctgagagccgaggacacggctgtgtattactgtgccagagtggtagttggctactggtacttcgatctctggggccgtggcaccctggtcactgtctcctcag
W85-3D02	CR-Y		IGHV3-48*03 F	97.57	IGHJ2*01 F	IGHD2-15*01 F	12	CARVVVGYWYFDLW	gaggtgcagctggtggagtctgggggaggcttggtacagcctggagggtccctgagactctcctgtgcagcctctggattcaccttcagtagttatgaaatgagctgggtccgccaggctccagggaaggggctggagtgggtttcatacattagtagtagtgctaataccatatactacgcagactctgtgaagggccgattcaccatctccagagacaacgccaagaaatcactgtttctgcaaatgaacagcctgagaggcgaggacacggctgtgtattactgtgccagagtggtagttggctactggtacttcgatctctggggccgtggcagcctggtcactgtctcctcag
W85-2E07	CR-Y	5	IGHV3-48*03 F	93.75	IGHJ5*02 F	IGHD4-17*01 F	17	CARSAVVYGDNPVVWLDPW	gaggtgcagttggtggagtctgggggaggcttggtacagcctggagggtccctgagactctcctgtgcagtctctggattcaccttcacttcttatgaaatgaactgggtccgccaggctccagggaaggggctggagtggatttcatacattagtaatagtggtagtgtccgattctacgcagactctgtgaagggccgattcaccgtctccagagagaacgccgaaaactcactgtttctgcaaatgaacagcctgagagtcgaggacacggctgtttattactgtgcgaggtcggccgtcgtctacggtgacaatcccgtagtctggctcgacccgtggggccagggaaccctggtcactgtctcctccg
W85-2E03	CR-Y		IGHV3-48*03 F	93.06	IGHJ5*02 F	IGHD4-17*01 F	17	CARSAVVYGDYPAVWFDPW	gaggtgaacctggtggagtctgggggaggcttggtgcagcctggagggtccctgagactctcctgtgcaacctctggattcatcttcagtagctatgaaatgaattgggtccgccaggctccggggaaggggctggaatggatttcatatattagtaatagtggtagtaccgcattctacgcagactctgtgaagggccgattcaccatctccagagacaacgccgagaagtcactgtatctgcaaatgcacagcctgaaagccgaggacacggctatttattactgtgcgaggtcggccgtcgtctacggtgactaccccgcagtctggttcgacccctggggccagggaaccctggtcaccgtctcctcag
W85-2D04	CR-Y		IGHV3-48*03 F	92.01	IGHJ5*02	IGHD4-17*01 F	17	CARSGVVYGDSPAVFFDPW	gaagtgcagttggtggagtctgggggaggcttggtacagccgggagggtccctgagactctcctgtacagcctctggattcaccttcagttcctatgaaatgaactgggtccgccagcctccagggaaggggctggagtgggtttcatacgttagtaatagtgatagtgtccgattctacgcaaactctgtggagggccgattcaccatctccagagacaacgccaggaactcactctttctgcaaatgaacaacctgagagtcgaggacacggctgtttattactgtgcgaggtcgggcgtcgtgtacggtgactctcccgcagtcttcttcgacccctggggccagggaaccctggtcaccgtctcctccg
W85-3E10	CR-Y		IGHV3-48*03 F	92.01	IGHJ4*02 F	IGHD4-17*01 F	17	CARSGVVYGDSPAVFFDPW	gaagtgcagttggtggagtctgggggaggcttggtacagcctggagggtccctgagactctcctgtgcagcctctggattcaccttcaattcctatgaaatgaactgggtccgccagcctccagggaaggggctggagtgggtttcatacattagcaatagtgctagtgtccgattctacgcaaactctgtggagggccgattcaccatctccagagacaacaccaagaactccctgtatctgcaaatgaacgacctgagagtcgaggacacggctatttattactgtgcgaggtcgggcgtcgtctacggtgactctcccgcagtcttctttgacccttggggccagggaaccctggtcaccgtctcctccg
W85-3G09	CR-Y		IGHV3-48*03 F	95.83	IGHJ5*02 F	IGHD4-17*01 F	17	CVRSGVVYGDSPAVWFDPW	gaagtgcagctggtggagtctgggggaggcttggtacagcctggagggtccctgagactctcctgtgcagcctctggattcaccttcagcagttatgaaatgagctgggtccgccaggctccagggaaggggctggagtgggtttcatacattagtaatagtggttatactatattctacgcagactctgtgaagggccgattcaccatctccagagacaacgccgagaactcactgtatctgcagatgaccagcctgagagccgaggacacggctatttattactgtgtgcggtcgggcgtcgtctacggtgactcccccgcagtctggttcgacccctggggccagggaaccctggtcaccgtctcctcag
W85-1A07	CR-Y	5	IGHV3-48*03 F	93.75	IGHJ3*02 F	IGHD4-17*01 F	18	CARAHMIYGDHVHLNAFDIW	gaggtgcagttggtggagtctgggggaggcttggtacagcctggcgggtccctgagactctcctgtgcagcctctggattcaccttcagtaattatgaaatgaactgggtccgccaggctccagggaaggggctggagtggctttcatacattagtaatagtggaactgtcacactctacgcagactctgtgaagggccgattcatcatctccagagacaacgccgagaagtcactgcatctgcaattgaacagcctgagagccgaggacacggctttttattactgtgcgagagctcatatgatatacggtgaccacgttcatctgaatgcttttgatatttggggccaagggacactggtcaccgtctcttcag
W85-1G10	CR-Y		IGHV3-48*03 F	93.75	IGHJ3*02 F	IGHD4-17*01 F	18	CARAHMIYGDSVHLNAFDIW	gaggtgcagctggtggagtctgggggaggcttggtacagcctggcgggtccctgagactctcctgtacagcctctggattcaccttcagtaattatgaaatgaactgggtccgccaggctccagggaaggggctggagtggctttcatacattagtaatagtggttgggtcacaatctacgcaaactctgtgaagggccgattcatcatctccagagacaacgccaggaactcactgcatctgcaattgaacagcctgagagccgaggacacggctctttattactgtgcgagagctcatatgatatacggtgactccgttcatctgaatgcttttgatatctggggccaagggacacaggtcaccgtctcttcag
W85-2E04	PHU		IGHV3-48*03 F	95.83	IGHJ3*02 F	IGHD4-17*01 F	18	CARAHMIYGDYVHLNAFDIW	gaagtgcagctggtggagtctgggggaggcttggtacagcctggggggtccctgagactctcctgtgcagcctctggattcaccttcagtaattatgaaatgaactgggtccgccaggctccagggaaggggctggagtgggtttcatacattagtaatagtggtagaatcacattctatgcagactctgtgaagggccgattcaccatctccagagacaacgccaagaactcactctatctgcaaatgaacaacctgagagccggggacacggctgtttattactgtgcgagagctcatatgatatacggtgactacgttcatctgaatgcttttgatatctggggccaagggacaatggtcaccgtctcttcag
W85-2H05	CR-Y		IGHV3-48*03 F	93.4	IGHJ3*02 F	IGHD4-17*01 F	18	CARAHMIYGDYVQLNAFDIW	gaggtgcagctggtggaatctgggggaggcttggtacagcctggagggtccctgagactctcctgtgtagcctctggattcaccttcagtagttatgaaatgaactgggtccgccaggctccagggaaggggctggaatgggtttcatacattagcaatagtggatctgtcatattctacgcagactctgtgaagggccgattcattacctccagagacaacgccgataactccctgcatctgcaaatgagcagcctgagagccgaggacacggctgtttattactgtgcgagagctcatatgatttacggtgactacgttcagctgaacgcttttgatatctggggccaagggacaacggtcaccgtctcttcag
W85-1G07	CR-Y		IGHV3-48*03 F	92.36	IGHJ3*02 F	IGHD4-17*01 F	18	CARTHVIYGDNVHLNAFDIW	gaggtgcgcctggtggagtctgggggcggcttggttcagcctggcgggtccctgagactctcctgtgcagcctctggattcatgttcagtaattatgaaatgaactgggtccgccaggctccagggaaggggctggagtgggtttcatacattagtaatagtggcagtgtcacattctacgcagactctgtgaagggccgcttcatcgtctccagagacaacgccgagaactcactgcatctgcaactgaacagcctgagagtcgaggacacggctttttattactgtgcgagaactcatgtgatatacggtgacaacgttcatctgaatgcatttgatatctggggccaggggacactggtcacagtctcttcag
W85-3F01	PHU	1	IGHV3-48*03 F	93.75	IGHJ4*01 F, or IGHJ4*02 F	IGHD6-19*01 F	19	CASLITGYNSYWYWVDHLDSW	gaagtgcagttggtggagtctgggggagacttggtgcagcctggaaggtccctgagactctcctgtgaagcgtctggattcaccttcagtagttatgaaatgagctgggtccgccaacctccagggaaggggctggagtgggtttcatacattagtagtagtggtgctaccttttactacgcagacgctgtgaagggccgattcaccatctccagagacaacgccaagaactcgctgtatctacaaatgaacagcctgagagccgaggacacggctgtttactactgtgcgagcctgatcacaggctataatagttactggtactgggtagatcaccttgactcctggggccacggaaccctggtcaccgtctcctcag
W85-2D05	PHU	1	IGHV3-49*04 F	93.54	IGHJ3*01 F	IGHD1-14*01 ORF	10	CTREGIDAFDVW	aagtgcagcctggtggagtctgggggaggcttggtacagccagggcggtccctgagactctcctgtagagcctctggattcacctttggtgattacgctctgagctgggtccgccaggctccagggaagggactggagtgggtaggtttcattagaggcaaatcttatggtggggcaacacaatacgccgcgtctgtgaaaggcagattcattatctcaagagatgattccaaaagtatcgcctatctgcaaatgaacagcctgaaaaccgaggacacagccgtgtattactgtactagggaaggcattgatgcttttgatgtctggggccaagggacaatggtcaccgtctcttcag
W85-3A02	PHU	1	IGHV3-49*04 F	94.9	IGHJ4*02 F	IGHD5-24*01 ORF	11	CTREGGGYDHDYW	gaagtgcagctggtggagtctgggggaggcttggtccagccagggcggtccctgagactctcctgtacagcttctggattcacctttggtgattatactatcagctgggtccgccaggctccagggaaggggctggagtgggttggtttcattagagacaaagcttatggtgggacaagagaatacgccgcgtctgtgaaaggcagattcaccatctcaagagatgactccaaaagagtcgcctatctacaaatgaacagcctgaaaagcgacgacacagccgtctattactgtactagagagggaggtggctacgatcatgactactggggccagggaaccctggtcaccgtctccccag
W85-1B08	PHU	18	IGHV3-49*04 F	95.58	IGHJ4*02 F	IGHD1-26*01 F	12	CARDPHSGSYVDYW	gaggtgcagctggtggagtctgggggaggcttggtgcggccagggcggtccctgagactctcctgtacagctcctggattcagctttggtgattatgctgtgagctgggtccgccaggctccagggaaggggctggagtgggtaggtttcattagaagtaaaggctatggtgggacaacagaatacgccgcgtctgtgaaaggcagattcaccatctcaagagacgattccaaaaggatcgcctatttgcaaatgaacagcctgaaaaccgaggacacagccgtgtatttttgtgctagagacccgcatagtgggagctacgttgactactggggccagggaaccctggtcaccgtctcctcag
W85-2G07	PHU		IGHV3-49*04 F	94.22	IGHJ4*02 F	IGHD1-26*01 F	12	CARDPHSGSYVDYW	gaagtgcagctggtggagtctgggggaggcttcgtacggccagggcggtccctgagactctcctgtacagctcctggattcacctttgctgattatggtgtgggctgggtccgccaggctccagggaaggggctggagtgggttggtttcatcagaagtaaagcttacggtgggacaacagaatacgccgcgtctgtgaaaggcagattcaccatctctagagatgattccagaagcatcgcctatttgcaaatgaacagcctgaaaatcgaggacacagccgtgtattattgtgctagagacccgcatagtgggagctacgttgactactggggccagggaaccctggtcaccgtctcctcag
W85-3C12	PHU		IGHV3-49*04 F	96.26	IGHJ4*02 F	IGHD1-26*01 F	12	CARDPHSGSYVDYW	gaagtgcagctggtggagtctgggggaggcttggtacggccagggcggtccctgagactctcctgtacagctcctggattcacctttgctgattatgctgtgagctgggtccgccaggctccagggaaggggctggagtgggtaggtttcatcagaagtaaaggttatggtgggacaacagaatacgccgcgtctgtgaaaggcagattcaccatctcaagagatgattccaaaagcatcgcctatttgcaaatgaacagcctgaaaaccgaggacacagccatgtattattgtgctagagacccgcatagtgggagctacgttgactactggggccagggaaccctggtcaccgtctcctcag
W85-3G01	PHU		IGHV3-49*04 F	95.92	IGHJ4*02 F	IGHD1-26*01 F	12	CARDPHSGSYVDYW	gaagtgcagctggtggagtctgggggaggcttggtacggccagggcggtccctgagactctcctgtacagctcctggattcacctttgctgattatgctgtgagctgggtccgccaggctccagggaaggggctggagtgggtaggtttcatcagaagtaaaggttatggtgggacaacagaatacgccgcgtctgtgaaaggcagattcaccatctcaagagatgattccaagagcatcgcctatttgcaaatgaacagcctgaaaaccgaggacacagccatgtattattgtgctagagacccgcatagtgggagctacgttgactactggggccagggaaccctggtcaccgtctcctcag
W85-3G05	PHU		IGHV3-49*04 F	94.56	IGHJ4*02 F	IGHD1-26*01 F	12	CARDPHSGSYVDYW	gaggtgcagctggtggagtctgggggaggcttggtacggccagggcggtccctgagactctcctgtacagctcctggattcacctttggcgattatggtgtgagctgggtccgccaggctccagggaaggggctggagtgggtaggtctcattagaagtaaagactatggtgggacaacagaatacgccgcgtctgtgaaaggcagattcagcatcgctagagatgattccaaaaggatcgcctatttgcaaatgaacagcctgaaaaccgaggacacagccgtgtatttttgtgcaagagacccgcatagtgggagctacgttgactactggggccagggaaccctggtcatcgtctcctcag
W85-3H09	PHU		IGHV3-49*04 F	95.92	IGHJ4*02 F	IGHD1-26*01 F	12	CARDPHSGSYVDYW	gaggtgcagctggtggagtctgggggaggcttggtacggccagggcggtccctcagactctcctgtacagctcctggattcacctttgctgattatgctgtgagctgggtccgccaggctccagggaaggggctggagtgggtaggtttcatcagaagtaaaggttatggtgggacaacagaatacgccgcgtctgtgaaaggcagattcaccatctcaagagatgattccaaaaccatcgcctatttgcaaatgaacagcctgaaaatcgaggacacagccgtgtattattgtgctagagacccgcacagtgggagctacgttgactactggggccagggaaccctggtcaccgtctcctcag
W85-2B08	PHU		IGHV3-49*04 F	95.92	IGHJ4*02 F	IGHD1-26*01 F	12	CCRDPYSGSYIDSW	gaagtgcagctggtggagtctgggggaggcttggtacaggcagggcggtccctgagactctcctgcacagcttctggattcacctttggtgattatgggatgagctgggtccgccaggctccagggaaggggctggagtgggtcggtttcattagaagcaaggcttatggtgggacaacagacttcgccgcgtctgtgaaagggagattcatcatctcaagagatgattccaaaagcatcgcctatctgcaaatgcacagcctgaaaaccgaggacacagccgtgtattactgttgtagagacccgtatagtgggagctacattgactcctggggccggggaaccctggtcaccgtctcctcag
W85-1E01	PHU		IGHV3-49*04 F	94.9	IGHJ4*02 F, or IGHJ4*03	IGHD1-26*01 F	12	CGRDPHSGSYLDYW	gaggtgcagctggtggagtctgggggaggcttggtacggccagggcggtccctaacactctcctgtgcaacttcaggattcacctttggtgattatggtctgagctgggtccgccaggctccaggtaaggggctggagtgggtaggtttcattagaagcaaaccttatggtgcgacaacggaatacgccgcgtctgtgaaaggcagattcaccatctcaagagatgattccaaaagcatcgcctatttgcaaatgaacagcctgaaaatcgaggacacagccgtgtatttctgtggcagagacccgcatagtgggagctaccttgactactggggccagggcaccctggtcaccgtctcctcag
W85-1E08	PHU		IGHV3-49*04 F	93.88	IGHJ4*02 F, or IGHJ4*03	IGHD1-26*01 F	12	CGRDPHSGSYLDYW	gaagtgcagctggtggagtctgggggaggcttggtacggccagggcggtccctaacactctcctgtgcaacttcaggattcacctttggtgattatggtctgagctgggtccgccaggctccaggtaaggggctggagtgggttggtttcattagaagcagaccttatggtgcgacaacggaatacgccgcgtctgtgaaaggcagattcaccatctcaagagatgattccaaaagcatcgcctatttgcaaatgaacagcctgaaaatcgaggacacagccgtgtatttctgtggcagagacccgcatagtgggagctaccttgactactggggccagggcaccctggtcaccgtctcctcag
W85-1C07	PHU		IGHV3-49*04 F	96.6	IGHJ4*02 F	IGHD1-26*01 F	12	CTRDPHSGSYFDYW	gaagtgcagctggtggagtctgggggaggcttgatacagccagggcggtccatgagactctcctgtacagcttctggattcacctttggtgattatggtctgacctgggtccgccaggctccagggaagggactggagtgggtaggtttcattagaagcaaaacttatggtgggacaacagaatacgccgcgtctgtgaaaggcagattcaccatctcaagagatgattccaaaagcatcgcctatctgcaaatgaacagcctgaaaaccgaggacacagccgtttattattgtactagagacccgcatagtgggagctactttgactactggggccagggaaccctggtcaccgtctcctcag
W85-1D09	PHU		IGHV3-49*04 F	96.6	IGHJ4*02 F	IGHD1-26*01 F	12	CTRDPHSGSYFDYW	gaggtgcagctggcggagtctgggggaggcttggtacagccagggcggtccctgagactctcctgtacaacttctggattcacctttggtgattatgctatcagttgggtccgccaggctccagggaaggggctggagtgggtaggtttcgttagaagcagcccttatggtgggacaacagaatacgccgcgtctgtgaaaggcagattcaccatctcaagagatgattccaaaaccatcgcctatctgcaaatgaacagcctgaaaaccgaggacacagccgtgtattattgtactagagatcctcatagtgggagctactttgactactggggccagggaaccctggtcaccgtctcctcag
W85-2C12	PHU		IGHV3-49*04 F	97.62	IGHJ4*02 F	IGHD1-26*01 F	12	CTRDPHSGSYLDYW	gaggtgcagctggcggagtctgggggaggcttggtacagccagggcggtccctgagactctcctgtacaacttctggattcacctttggtgattatgctatcagctgggtccgccaggctccagggaaggggctggagtgggtaggtttcgttaggagcaaaccttatggtgggacaacagaatacgccgcgtctgtgaaaggcagattcaccatctcaagagatgattccaaaagcatcgcctatctgcaaatgaacagcctgaaaaccgaggacacagccgtgtattattgtactagagatcctcatagtgggagctaccttgactactggggccagggaaccctggtcaccgtctcctcag
W85-2C04	PHU		IGHV3-49*04 F	95.92	IGHJ4*02 F	IGHD1-26*01 F	12	CTRDPHSGSYVDYW	gagatacacccggtagagtctgggggaggcttggtacagccagggcggtccctgagactctcctgtgcaggttctggattcacctttggtgattatggtgtgagctgggtccgccaggctccagggaaggggctggagtgggtaggtttcattagaagcaaagcttatggtgggacaacagggtacgccgcgtctgtgaaaggcagattcaccatctcaagagatgattccaaaagcatcgcctatctgcaaatgaacagcctgaaaaccgaggacacagccgtgtattattgtactagagacccgcatagtgggagctatgttgactactggggccagggaaccctggtcaccgtctcctcag
W85-1B07	PHU		IGHV3-49*04 F	93.88	IGHJ4*02 F	IGHD1-26*01 F	12	CTRDPYSGSYLDYW	gaagtgcagctggtggagtctgggggaggctgggtacagcccgggcggtccctgagactctcctgtacaacctctggattcacctttggtgattatggtgtgacctgggtccgccaggctccagggaagggcctggagtgggtagcctccattagaagcaaagcttatggtgggacaacagaatacgccgcgtctgtcaaaggcaggttcagcatctcaagagatgattccaaaagcatcgcctatctgcaaatgaacagcctgaagaccgaggacagagccgtctattactgtactagagacccgtatagtgggagctatttggactactggggccagggaaccctggtcaccgtctcctcag
W85-1G08	PHU		IGHV3-49*04 F	93.88	IGHJ4*02 F	IGHD1-26*01 F	12	CTRDPYSGSYLDYW	gaggtgcagttggtggagtctgggggaggcttggtacagcccgggcggtccctgagactctcctgtacaacttctggattcacctttgctgattatggtgtgacctgggtccgccaggctccagggaaggggctggagtgggttgcctccattagaagtaaagcttatggtgggacaacagagtacgccgcgtctgtgaaaggcaggttcagcatctcaagagataattccaaaagcatcgcctatctgcaaatgaacagcctgaaaaccgacgacagagccgtgtattactgtactagagacccatatagtgggagctatttggactactggggccagggaaccctggtcaccgtctcctcag
W85-3B01	PHU		IGHV3-49*04 F	95.58	IGHJ4*02 F	IGHD1-26*01 F	12	CTRDPYSGSYLDYW	gaagtgcagctggtggagtctgggggaggcttggtacagcccgggcggtccctgagactctcctgtacaacttctggattcacctttgctgattatggtgtgacctgggtccgccaggctccagggaaggggctggagtgggtagcctccattagaagcaaagcttatggtgggacaacagaatacgccgcgtctgtgaaaggcaggttcagcatctcaagagatgattccaaaagcatcgcctatctgcaaatgaacagcctgaaaaccgaggacagagccgtgtattactgtactagagacccgtatagtgggagctatttggactactggggccagggaaccctggtcaccgtctcctcag
W85-3E07	PHU		IGHV3-49*04 F	95.92	IGHJ4*02 F	IGHD1-26*01 F	12	CTRDPYSGSYLDYW	gaagtgcagctggtggagtctgggggaggcttggtacagccagggcggtccctgagactctcctgtacaacttctggattcacctttgctgattatggtgtgacctgggtccgccaggctccagggaaggggctggagtgggtaggctccattagaagcaaaggttatggtgggacaacagaatacgccgcgtctgtgaaaggcaggttcagcatctcaagagatgattccaaaagcatcgcctatctgcaaatgaacagcctgaaaaccgaggacagagccgtgtattactgtactagagacccgtatagtgggagctatttggactactggggccagggaaccctggtcaccgtctcctcag
W85-3H12	PHU		IGHV3-49*04 F	95.24	IGHJ4*02 F	IGHD1-26*01 F	12	CTRDPYSGSYVDYW	gaagtgcagctggtggagtctgggggaggcttggtacagccagggcggtccctgagactctcctgtacaggttctggattcacctttggtgattatggtgtgacctgggtccgccaggctcccgggaaggggctggagtgggtcgctttcattagaagcaaaccttatggtgggacagcagaatacgccgcgtctgtggagggcagattcaccatctcaagagatgattccaaaaggatcgcctatctgcaaatgaacagccttaaaaccgaggacacagccgtgtattactgtactagagacccctatagtgggagctacgttgactactggggccagggaaccctggtcaccgtctcctcag
W85-2F03	PHU	1	IGHV3-49*04 F	95.58	IGHJ4*02 F	IGHD3-10*01 F	12	CTRDSGFGDYFDYW	gaagtgcagctggtggagtctgggggaggcttggtacagccagggcggtccctgagactctcctgtacaacttctgaattcacctttgatgaatatactatgagctgggtccgccaggctccagggaaggggctggagtgggttggtttcattggaagcaaagcttatcgtgggacaacagagtacgccgcgtctgtgaaaggcagattcaccatctcaagagatgatttcagaagcatcgcctatctgcaaatgaacagcctgaaaaccgaggacacagccgtatattactgtactagagattcagggttcggtgactattttgactactggggccagggaaccctggtcaccgtctcctcag
W85-2E09	CR-E	1	IGHV3-49*04 F	91.84	IGHJ4*02 F	IGHD6-13*01 F	13	CSRRRRGSTPLPDLW	gaagtgcagctggtggagtctgggggaggcttggtacagccagggcggtccctgagactctcctgtacagcctctggattcacctttagtgattatactatgaactgggtccgccaggctccagggaaggggctggagtggattggtttcatcagaagcaatctttatggtgggacatcaccataccccgcgtctgtgagagacagattcaccatctcaagagacgattccaaaaacatcgcctacctgcaaatgaacagcctgaataccgaggacacagccgtctatttctgctctagacgccgccgggggtccacccctctccctgatctctggggccagggaaccctggtcaccgtctcctcaa
W85-1D04	PHU	1	IGHV3-49*04 F	96.26	IGHJ4*02 F	IGHD1-14*01 ORF	9	CTREDPNFDYW	gaggtgcagctggtggaatctgggggaggcttggtacagccagggcggtccctgagactctcctgtacagcctctggattcccctttggtgattatgctatcagttgggtccgccaggctccagggaaggggctggagtgggtaggtttcatcagaggcaaagcttatggtgggacaacagaatacgccgcgtctgtgaaaggcagattcaccatctcaagagacgattccaaaagcatcgcctatctgcaaatggacagcctgaaaaccgaggacacagccgtttattactgcactagagaggaccctaactttgactactggggccagggaaccctggtctccgtctcctcag
W85-3C05	PHU	1	IGHV3-53*04 F	97.89	IGHJ3*02 F	IGHD3-3*01 F	14	CASHVLRFLEEGFDMW	gaggtgcagctggtggagtctggaggaggcttggtccagcctggggggtccctgagactctcctgtgcagcctctgggttcaccgtcagtagcaactacctgagctgggtccgccaggctccagggaaggggctggagtgggtctcagttatttatggcggcggtaacacatactacgcagactccgtgaagggccgattcaccatctccagacacaattccaagaacacgctgtatcttcaaatgaacaacctgagagccgaggacacggccgtgtattactgtgcgagccacgtattacgatttttggaggaaggttttgatatgtggggccaagggacaatggtcaccgtctcttcag
W85-3H01	PHU	1	IGHV3-66*01 F, or IGHV3-66*04 F	92.63	IGHJ6*02 F	IGHD5-24*01 ORF	10	CAEGYEHGMGVW	gaagtgcagctggtggagtctgggggaggcttggtccagcctgggaagtccctgagactctcctgtgcagcctctggactcagcgtcagtggcagctacatgagttgggtccgccaggctccagagaagggcctggagtgggtcgcaattatttatgccggtggtagaacatattacgcagactccgtgaagggcagattcaccatctccagagacagttccaagaacacggtgtatcttcaagtgaacagcctgagagccgaggacacggctctctattactgtgcagagggttacgagcacggtatgggcgtctggggccaagggaccacggtcaccgtgtcttca
W85-1C02	PHU	3	IGHV3-66*01 F, or IGHV3-66*04 F	94.39	IGHJ6*02	IGHD3-3*01 F	10	CAGLSLEWLDVW	gaggtgcaggtggtggagtctgggggaggcttggtccagcctggggggtccctgagactctcctgtgcagcctctggattcaccgtcagtggcaactacatgcactgggtccgccaggctccagggaaggggctggagtgggtctcagttctttatgccggtggtaggacatactacgcagactccgtgaagggcagattcaccatttctagagacaattccaagaacatgttgtatctgcaaatgaacagcctgagcgtcgaggacacggctgtctattactgtgcgggactatctttggagtggttggacgtctggggccaggggaccacggtcgccgtctcctca
W85-1B06	PHU		IGHV3-66*01 F, or IGHV3-66*04 F	91.58	IGHJ4*02 F	IGHD3-3*01 F	10	CAGTYLEWLDYW	gaggtgcagctggtggagtctgggggaggcttggtccagcctggggggtccctgagactgtcctgtgcagcctctggtctcagcgtcagtggcaactacatcagctgggtccgccaggctccagggaaggggctggagtgggtctcagttatgtatgccggtggtcgtaaatactacgcagattccgtgaagggcagattcagtatttccagagaccagtcgaagaacacagtgtatcttcaaatggacagcctgagagtcgaggacacggctgtttattactgtgcggggacttatttggagtggttggactactggggccagggaaccctggtcgccgtctcctcag
W85-3D10	PHU		IGHV3-66*01 F, or IGHV3-66*04 F	91.58	IGHJ4*02 F	IGHD3-3*01 F	10	CAGTYLEWLDYW	gaagtgcagctggtggagtctgggggaggcttggtccagcctggggggtccctgagactgtcctgtgcagcctctggtctcagcgtcagtggcaactacatcagctgggtccgccaggctccagggaaggggctggagtgggtctcagttatgtatgccggtggtcgtaaatactacgcagattccgtgaagggcagattcagtatttccagagaccagtccaagaacacagtgtatcttcaaatggacagcctgagagtcgaggacacggctgtttattactgtgcggggacctatttggagtggttggactactggggccagggaaccctggtcgccgtctcctcag
W85-2A03	PHU	2	IGHV3-66*01 F, or IGHV3-66*04 F	95.09	IGHJ3*01 F, or IGHJ3*02 F	IGHD3-22*01 F	11	CAGDYYDTQLGFW	gaggtgcagttggtggagtctcggggaggcttggtccggcctggggggtccctgagactctcctgtgcagtctctggattaaccgtcagtggctgctacctgagctgggtccgccaggctccagggaaggggctggagtgggtctcagttatttatgccggtggtagcacatactacgcagactccgtgaagggcagattcaccatctccagagacaattccaagaacacgatatatcttcaaatggacagcctgagagccgaggacacggctgtgtattactgtgcgggggattactatgatacccaacttggtttctggggccaagggacaatggtcaccgtctcttcag
W85-3G08	PHU		IGHV3-66*01 F, or IGHV3-66*04 F	94.39	IGHJ3*01 F, or IGHJ3*02 F	IGHD3-22*01 F	11	CAGDYYDTQLGFW	gaagtgcagttggtggagtctcggggaggcttggtccggcctggggggtccctgagactctcctgtgcagtctctggattaaccgtcagtggctgctacctgagctgggtccgccaggctccagggaaggggctggagtgggtctcagttttttatgccggtggtagcacatactacgcagactccgtgaagggcagattcaccatctccagagacaattccaagaacacgatatatcttcaaatggacagcctgagagccgaggacacggctgtgtattactgtgcgggggattactatgatacccaacttggtttctggggccaagggacaatggtcaccgtctcttcag
W85-3A07	PHU	1	IGHV3-66*01 F, or IGHV3-66*04 F	93.68	IGHJ5*02 F	IGHD4-23*01 ORF	11	CVRGHTHGGNPMW	gaagtgcagctggtggagtcggggggaggcttggtccagcctggggggtccctgagactctcctgtgcagcctctgcattcacagtcagtaggcactacatgagctgggtccgccaggctccaggtaaggggctggagtgggtctcagatatttatatcggtgataacacatattacgcagactccgtgaagggcagattcaccatctccagagacaatggcaagaacaccctgtatctgcaaatgaacagactgagagccgaggacacggctgtatattactgtgtgaggggtcacacccacggtggcaacccgatgtggggccagggaaccctggtcaccgtctcctcag
W85-3C08	CR-Y	1	IGHV3-66*01 F, or IGHV3-66*04 F	85.96	IGHJ4*02 F	IGHD4-17*01 F	12	CARAERDGDYEGNW	gccagcttggtggagttctggggggagggcttggtcccagcggggggtcccctgagactttcctgtgcagcctctggattcagcgtcagcagcaactccatgagctgggtccgccaggctccgggaagggggcttgagtgggtctcacttatttataccggtggaagcacagtctacgcagactccgtgaggggcagattcaccatctccagagacaatttcaagaacacgctgttgcttcaaatgaacagcctgagaaccgaggacacggctgtgtattactgtgcgagagcggaacgggacggtgactacgaaggcaactggggccagggaaccctggtcaccgtctccgcag
W85-1E07	PHU	1	IGHV3-66*01 F, or IGHV3-66*04 F	94.74	IGHJ3*02 F	IGHD1-26*01 F	14	CARDGVAGGEGAYDIW	gaggtgcagctggtggagtctgggggaggcttggtccagcctggggggtccctgagactctcctgtgcagcctctggattcaaagtcggtgacaactacatgagctgggtccgccaggctccagggaaggggctggagtgggtgtcaattatttatggcggtggtcgcacatactacgcagactccgtgaagggcagattcaccctctccagagacaattccaagaacacgctgtctctgcaaatgaacagcctgagaggcgaggacacggctgtatattattgtgcgagagatggagtggcagggggggagggtgcttatgatatctggggccaagggacaatggtcaccgtctcttcag
W85-3E06	PHU	1	IGHV3-7*01 F	89.93	IGHJ4*02 F	IGHD5-12*01 F	11	CTRDASGYDYDYW	gaagtgcagctggtggagtctgggggaggcttggtacagcctggagggtccctgagactctcctgtgcagcctctggattcaccttcagtagttatgaaatgaattgggttcgccagcctccagggaaggggctggagtgggtggccaccataaagcgagatgggagtgagacatattatggagactctatgaggggccgattcatcatctccagagacaacgccaagaactcgctgtatctccaaatgcacagcctgagggtcgaggacacggctgtttactactgtacgagagatgccagtggctacgattacgactattggggccagggaaccatggtcaccgtctcctcag
W85-3D03	PHU	1	IGHV3-7*01 F	93.06	IGHJ4*02	IGHD2-8*01 F	14	CARLGYAGNKYYFESW	gaagtgcagctggtggagtctgggggaggcttggtccagcccggggggtccctgagactctcctgtgcagcctctggattcacttttagttcttattggatgggctgggtccgtcaggctccagggatggggctgcagtgggtggccaacatacagcaagatggaaatgaaaaatattacgtggactctgtgaagggccgattcaccatctccagagacaccgccaagaactcactgtatttacaaatgaacagcctgagagccgaggacacggctctctattactgtgcgcgattggggtatgctggtaacaagtactactttgaatcctggggccagggaaccctggtcaccgtctcctcag
W85-3D12	CR-E	1	IGHV3-74*01 F	95.14	IGHJ4*02 F	IGHD5-18*01 F	12	CAGGNSYDGAFDLW	gaagtgcagctggtggagtccgggggaggcttagttcagcctggggggtccctgagactctcctgtgcagcctctagattcaccttcaggaactactggatgcactgggtccgccaagctccagggaaggggctggtgtgggtctcacgtattaatactgatgggagtaccagaagctacgtggactccgtggagggccgattcaccatctccagagacaacgccaaggacacgctgtatctgcagatgaacagtctgagagtcgaggacacggctgtttatttctgtgcaggtggaaacagttatgatggggcctttgacctctggggccagggaaccctggtcaccgtctcctcag
W85-1C11	PHU	2	IGHV3-74*01 F	96.18	IGHJ5*02 F	IGHD3-22*01 F	18	CARQGYYYDSSGYQDWFDPW	gaggtgcagctggtggagtccgggggaggcttagttcagcctggggggtccctgagactctcctgtgcagcctctggattcatcctcagtccctactggatgcactgggtccgccaagctccagggaaggggctggtgtgggtctcacgcattaatagtgatggaagtaacagaaactacgcggactccgtgaagggccgattcaccatctccagagacaacgccaagaacacgctgtatctgcaaatgaatagtctgagagtcgaggacacggctgtgtattactgtgcaagacagggctattactatgatagtagtggttatcaagactggttcgacccctggggccagggaaccctggtcaccgtctcctcag
W85-1B05	PHU		IGHV3-74*01 F	95.83	IGHJ5*02 F	IGHD3-22*01 F	18	CARQGYYYDTTGYQDWFDPW	gaagtgcagctggtggagtccgggggaggcttagttcagcctggggggtccctgagactctcctgtgcagcctctggattcaccctcagtccctactggatgcactgggtccgccaagctccagggaaggggctggtgtgggtctcacgcattagtagtgatgggagtaacagaaactatgcggactccgtgaagggccgattcaccatctccagagacaacgccaagaacacactgtatctgcaaatgaacagtctgagagtcgaggacacggctgtgtattactgtgcaagacagggctattattatgacactactggttatcaagactggttcgacccctggggccagggaaccctggtcaccgtctcctcag
W85-1F12	PHU	1	IGHV4-34*01 F	96.14	IGHJ5*02 F	IGHD5-12*01 F	10	CARLEIDWFDPW	caggtgcagcttcagcagtggggcgcaggactgttgaagccttcggagaccctgtccctcacctgcgctgtctatggtgtgtccttcagtggttactactggacctggatccgccagcccccagggaaggggctggagtggattgggaaaatcaatcatagtggaagcagtaactataacccgtccctcaagagtcgagtcaccatgtcagtagacacgtccaagaagcagttctccctgaagttgaggtctgtgaccgccgcggacacggctgtgtattactgtgcgaggttggagatagactggttcgacccctggggccagggaaccctggtcaccgtctcctcag
W85-2A02	BRIS	10	IGHV4-34*01 F	97.89	IGHJ3*02 F	IGHD5-24*01 ORF	18	CARAGRDGYNYTPFRAFEIW	ctggtgcagctacagcagtggggcgcaggactgttgaagccttcggagaccctgtccctcacctgcactgtctatggtgggtccttcagtggttactactggagctggatccgccagcccccagggaaggggctggagtggattggggaaatcaatcatagtggaagccccgactacaacccgtccctcaagagtcgagtcaccatatcactagacacgtccaagaaccagttctccctgaaactgagctctgtgaccgccgcggacacggctgtgtattactgtgcgagagcaggcagagatggctacaattacacgccgttccgggcttttgaaatctggggccaagggacaatggtctccgtctcttcag
W85-2G10	BRIS		IGHV4-34*01 F	97.89	IGHJ3*02 F	IGHD5-24*01 ORF	18	CARAGRDGYNYTPFRAFEIW	ctggtgcagctacagcagtggggcgcaggactgttgaagccttcggagaccctgtccctcacctgcactgtctatggtgggtccttcagtggttactactggagctggatccgccagcccccagggaaggggctggagtggattggggaaatcaatcatagtggaagccccgactacaacccgtccctcaagagtcgagtcaccatatcactagacacgtccaagaaccagttctccctgaaactgagctctgtgaccgccgcggacacggctgtgtattactgtgcgagagcaggcagagatggctacaattacacgccgttccgggcttttgaaatctggggccaagggacaatggtctccgtctcttcag
W85-2E02	BRIS		IGHV4-34*01 F	91.23	IGHJ3*02 F	IGHD5-24*01 ORF	18	CARAGRDGYNYTPFRSFDIW	tggtgcaggctacagcagtggggcgcaggactgttgaagccttcggagaccctgtccctcacctgcgctgtctatggtgggtctttcactggttacttctggagctggatccgccagcccccagggaaggggctggaggagattggggaaatcaatcttggtggaggcacgacctacagcccgtccctcaagagtcgagtcaccatatcagtggacacatccaagaaccagttctccctgaacgtgaggtctgtgaccgccgcggacacggctgtctactactgtgcgagagcagggagagatggctacaattacacgccgttccggtcttttgatatctggggccaagggacaacggtcaccgtctcttcag
W85-3D09	BRIS		IGHV4-34*01 F	98.6	IGHJ3*02 F	IGHD5-24*01 ORF	18	CARAGRDGYNYTPFRSFDIW	ctggtgcagctacagcagtggggcgcaggactgttgaagccttcggagaccctgtccctcacctgcgctgtctatggtgggtccttcagtggttactactggagctggatccgccagcccccagggaaggggctggagtggattggggaaatcaatcatggtggaagcaccaactacagcccgtccctcaagagtcgagtcaccatatcagtagacacgtccaagaaccagttctccctgaacctgagctctgtgaccgccgcggacacggctgtgtattactgtgcgagagcagggagagatggctacaattacacgccgttccggtcttttgatatctggggccaagggacaatggtcaccgtctcttcag
W85-1B04	BRIS		IGHV4-34*01 F	98.25	IGHJ3*02 F	IGHD5-24*01 ORF	18	CARGGRDGYNYTPFRAFDIW	ctggtgcagctacagcagtggggcgcaggactgttgaagccttcggagaccctgtccctcacctgcgctgtctatggtgggtccttcagtggttactactggagctggatccgccagcccccagggaaggggctggagtggattggggaaatcaatcatagtggaagcagcaactacaaaccgtccctcaagagtcgagtcgccatatcagtagacacgtccaagaaccagttctccctgaagttgagctctgtgaccgccgcggacacggctgtgtattactgtgcgcgaggaggtagagatggctacaactacacgccgttccgggcttttgatatctggggccaagggacaatggtcaccgtctcttcag
W85-2A06	BRIS		IGHV4-34*01 F, or IGHV4-34*12 F	96.14	IGHJ3*02 F	IGHD5-24*01 ORF	18	CARAGRDGYNYTPFRAFDIW	caggtgcagctgcagcagtggggcgcaggactgttgaagccttcggagaccctgtccctcacctgcgctgtctctggtgggtccttcagtggttactactggagctggatccgccagcccccagggaaggggctggagtgcataggggaaatcactcatagtggaactagcaactacaacccgtccctcaagagtcgagtcatcatatcagtagacacgtccaagaaccagttctccctgaggctgagctctgtgaccgccgcggacacggctgtatattactgtgcgagagcagggagagatggctacaattacacgccgttccgggcttttgatatctggggccaagggacaatggtcaccgtctcttcag
W85-2B11	BRIS		IGHV4-34*01 F, or IGHV4-34*12 F	91.93	IGHJ3*02 F	IGHD5-24*01 ORF	18	CARAGRDGYNYTPFRAFDIW	tggtgcaggcttcagcagtggggcgcaggactgttgaagccttcggagaccctgtccctcacctgcactgtctatggtgggtccttcagtggttacttctggagttggatccgccagcccccggggaaggggctggagtggattgcggatatcagtcacagtggaagccccgactacaacccgtccctcaagagtcgagtcgccatgtcactagacacgtccaagaaccagttctccctgaaggtgagctctgtgaccgccgcggacacggctgtgtattattgtgcgagagcgggcagagatggctacaattacacgccgttccgggcttttgatatctggggccaagggacaatggtctccgtctcttcag
W85-2C02	BRIS		IGHV4-34*01 F, or IGHV4-34*12 F	95.09	IGHJ3*02 F	IGHD5-24*01 ORF	18	CARAGRDGYNYTPFRAFDIW	caggtgcagctactgcagtggggcgcaggactgttgaagccttcggagaccctgtccctcacctgcgctgtctacggtgggtccttcagtggttactactggagttggatccgccagcccccagggaaggggctggagtgcattggggagatcactcaaagtggaagcaccaactacaacccgtccctcaagagtcgagtcaccatattagtagacacgtccaagaatcagttctccctgagactgacttctgtgaccgccgcggacacggttgtgtattactgtgcgagggcagggagagatggctacaattacacgccgttccgggcttttgatatctggggccgagggacaaaggtcaccgtctcttcag
W85-3E09	BRIS		IGHV4-34*01 F, or IGHV4-34*12 F	93.33	IGHJ3*02 F	IGHD5-24*01 ORF	18	CARGGRDGYNYTPFRAFDIW	tggtgcagtttacagcagtggggcgcaggactgttgaagccttcggagaccctgtccctcacctgcgctgtctatggtgggtccttcagtggttactactggagctggatccgccagcccccagggaaggggctggagtgcattggggaaatcactcatagtggaagcaccaacgtcaacccgtccctcaagagtcgagtcaccatattagtggacacgtccaagaatcagttctccctgaacctgcgctctgtgtccgccgcggacacggctgtgtattactgtgcgagaggagggagagatggctacaattacacgccgttccgggcttttgatatctggggccgagggacgatggtcaccgtctcatcgg
W85-3G12	BRIS		IGHV4-34*01 F, or IGHV4-34*12 F	96.14	IGHJ3*02 F	IGHD5-24*01 ORF	18	CARGGRDGYNYTPFRAFDIW	ctggtgcagctacagcagtggggcgcaggactattgaagccttcggagaccctgtccctcacctgcgctgtctctggtgggtccttcagtggttactactggagctggatccgccagcccccagggaaggggctggagtgcattggggaaatcactcatagtggaagctccgactacaacccgtccctcaagagtcgagtcaccatatcaatggacacgtccaagaaccagttctccctgaggctgagctctgtgaccgccgcggacacggctgtgtatttctgtgcgagaggagggagagatggctacaattacacgccgttccgggcttttgatatctggggccaagggacaacggtcaccgtctcttcag
W85-2H03	CR-Y	4	IGHV4-39*01 F	93.47	IGHJ4*02 F	IGHD3-22*01 F	10	CASLHTVSTTFW	caggtgcagctgcaggagtcgggcccaggactggtgaagccttcggagaccctgtccctcacctgcactgtctcgggaggctccattagcggtagtagttacttctggggctgggtccgccagcccccagggaagggactggagtggattgggagtgtctattatagtgggaccacctactataacccgtccctcaagactcgagtcaccgtgtccgttgacacgtccaagaaccagttctccctgaagctggcctctgtgaccgccccagacacggctgtctattactgtgcgagtcttcataccgtttctactacgttctggggccagggaaccctggtcaccgtctcctcag
W85-3B04	CR-Y		IGHV4-39*01 F	94.16	IGHJ4*02 F	IGHD3-22*01 F	10	CASLHTVSTTVW	caggtgcagctgcaggagtcgggcccaggactggtgaagccttcggagaccctgtccctcacctgcactgtctctggtggctccatcagcggtactagttacttctggggctgggtccgccagcccccagggaagggactggagtggattgggagtgtctattatagtgggaccacctactataacccgtccctcaagactcgagtcaccgtgtccgttgacacgtccaagaaccagttctccctgaagctggcctctgtgaccgccccagacacggctgtctattactgtgcgagtcttcataccgtttctactacggtctggggccagggaaccctggtcaccgtctcctcag
W85-3C09	PHU		IGHV4-39*01 F	93.13	IGHJ4*02 F	IGHD3-22*01 F	10	CTSLHTVSTTFW	caggtgcagctgcaggagtcgggcccaggactggtgaagccttcggagaccctgtccctcacctgcactgtctcgggaggctccattagcggtagtagttacttctggggctgggtccgccagcccccagggaagggactggagtggattgggagtgtctattatagtgggaccacctactatcacccgtccctcaagactcgagtcaccgtgtccgttgacacgtccaagaaccagttctccctgaagctggcctctgtgaccgccccagacacggctgtctattactgtacgagtcttcataccgtttctactacgttctggggccagggaaccctggtcaccgtctcctcag
W85-2H07	PHU		IGHV4-39*01 F, or IGHV4-39*02 F	92.1	IGHJ4*02 F	IGHD3-22*01 F	10	CASLHTVSTTFW	caggtgcagttgcaggagtcgggcccaggactggtgaagccttcggagaccctgtccctcacctgcactgtctcgggaggctccattagcggtagtagtttcttctggggctgggtccgccagcccccagggaagggactggagtggattgggagtgtctattatagtgggaccacctactataacccgtccctcaagactcgagtcaccgtgtccgttgacacgtccaagaaccaattctccctgaaactggcctctgtgaccgccccagacacggctgtctattactgtgcgagtcttcacaccgtttctactacgttctggggccggggaaccctggtcaccgtctcctcag
W85-2F07	CR-Y	1	IGHV4-39*01 F	95.19	IGHJ6*04	IGHD3-10*01 F	11	CATPHTVMGVDVW	caggtgcagctgcaggagtcgggcccaggactggtgaagctttcggagaccctgtccctcacctgcactgtctctggtggctccatcagcggaaggagttaccactggggctggatccgccagcccccagggaaggggctggagtggattgcgagtatctattatagtgggaccacctactacaatccgtccctcaagagtcgagtcaccatatccctagacacgtccaagaaccagttctccctgaagatgacctctgtgaccgccggagacacggctgtctattactgtgcgactccccatacggttatgggggtcgacgtctggggcaaagggaccacggtcaccgtctcctcag
W85-1C05	BRIS	1	IGHV4-39*01 F	98.28	IGHJ4*02 F	IGHD1-26*01 F	14	CARHREWELTAGFDYW	caggtgcagctgcaggagtcgggcccaggactggtgaagccttcggagaccctgtccctcacctgcactgtctctggtggctccatcagcagtagtacttactactggggctggatccgccagcccccagggaaggggctggagtggattgggactatctattatactgggagcacctactacaacccgtccctcaagagtcgagtcaccatatccgtagacacgtccaagaaccagttctccctgaagctgagctctgtgaccgccgcagacacggctgtgttttactgtgcgagacatcgggagtgggagctcacggcgggatttgactactggggccagggaaccctggtcaccgtctcctcag
W85-2F12	BRIS	1	IGHV4-39*01 F	94.5	IGHJ4*02 F	IGHD6-19*01 F	14	CARYLQWLAPAPLDCW	caggtgcagctgcaggagtcgggcccaggactggtgaagccttcggagaccctgtccctcacctgcagtgtctctggtggctccctcagcagtagtacttactactggggctggatccgccagcccccagggaaggggctggagtggattgggagtgtctattatactggcagcaccgactacaacccgtccctcaggagtcgggtctccatatccatcgacacgtccaagaaccagttctccctgaagatgagttctgtgaccgccgcagacacggctgtgttttactgtgcgaggtatttgcagtggctggccccggccccgttggactgttggggccagggaaccctggtcaccgtctcctcag
W85-1H10	CR-Y	15	IGHV4-39*01 F	94.16	IGHJ1*01 F	IGHD1-26*01 F	15	CARRASSGSYYEYFHHW	caggtgcaggtgcaggagtcgggcccaggactggtgaagccttcggagaccctgtccctcacctgcaatgtgtctggtggctccataagtaatagtggttactattggggctggatccgccagcccccagggaaggggctggagtggattgggactatctattatagtgggagcacctactacaacccgtccctcaagagtcgagtcaccatattagcagacacgtctaagaaccagttctccctgacgctgagctctgtgaccgccgcagacacggctatatattactgtgcgagacgtgcaagtagtgggagttactacgaatacttccatcactggggccagggcaccctggtcaccgtctcctcag
W85-2G03	CR-Y		IGHV4-39*01 F	94.16	IGHJ1*01 F	IGHD1-26*01 F	15	CARRATSGSYYEYFHHW	caggtgcaggtgcaggagtcgggcccaggactggtgaagccttcggagaccctgtccctcacctgcaatgtgtctggtgcctccatcagcaatagtggttactactggggctggatccgccagccccccgggaaggggctggaatggattgggacaatctattacagtgggagcacctactacaacccgtccctcaagagtcgagtcaccatattagcagacacgtccaagaaccagttctccctgacgctgagctctgtgaccgccgcagacacggctgtctattactgtgcgagacgtgcaactagtgggagttactacgaatacttccatcactggggccagggcaccctggtcaccgtctcctcag
W85-3C10	PHU		IGHV4-39*01 F	95.19	IGHJ1*01 F	IGHD1-26*01 F	15	CARRPISGSYYEYFHHW	caggtgcaggtgcaggagtcgggcccaggactggtgaagccttcggagaccctgtccctcacgtgcaatgtctctggtggctccatcagaagtagtagttactactggggctggatccgccagcccccagggaaggggctggagtggattgggagtatctacgatagtgggaacacctactacaacccgtccctcaagagtcgagtcaccatctatgtagacacgtccaagaaccagttcttcctgaacctgagctctgtgaccgccgcagacacggctgtgtattattgtgcgagacgtccaattagtgggagctactatgaatacttccaccactggggccagggcaccctggtcaccgtctcctcag
W85-1D02	PHU		IGHV4-39*01 F	94.85	IGHJ1*01 F	IGHD1-26*01 F	15	CARRPSSGSYYDYFHHW	caggtgcagctgcaggtgtcgggcccaggactggtgaagccttcggagaccctgtccctcacctgcaatgtgtctggtggctccatcagcagtagtggttactactggggctggatccgccagcccccagggaaggggctggagtggattgggagtatctattccagtgggagcacctactacaacccgtccctcaagagtcgaggcaccatatacatagacacgtcgaagaaccagttttcactgaagctgacctctgtgaccgccgcagacacggctgtatattactgtgcgagacgtccaagtagtgggagctactacgactacttccatcactggggccagggcaccctggtcaccgtctcctcag
W85-2E05	PHU		IGHV4-39*01 F	91.07	IGHJ1*01 F	IGHD1-26*01 F	15	CARRSSSGSYYEYFHHW	caggtgcaggtgcaggagtcgggcccaggactggtgaagccttcggagaccctgaccctcacctgctccgtctctggtggctccattagaagtagcgcttacttctggggctggatccgccagcccccagggaaggggatggaatggattgggattatttatgatggtgggagcacctcctacaacccgtccctcaagagtcgagtctccatattcgtagacacgtccaggaatgagttcgccctgaggctgagctctgtgaccgccgcagacacggctatgtattactgtgcgagacgttcaagtagtgggagttactacgaatacttccaccactggggccagggcaccctggtcaccgtcgcctcac
W85-2A05	PHU		IGHV4-39*01 F	91.41	IGHJ1*01 F	IGHD2-15*01 F	15	CARRTSGGSYYEYFHHW	caggtgcaggtgcaggagtcgggcccaggactggtgaagccttcggagaccctgtccctcacctgcaccgtctctggtggctccatcagaagtccaagttacttctggggctggatccgccagtccccagggaaggggctggagtggattgggattatttatgatggtgggcgcaccgattataacccgtccctcgagagtcgagtctccatttacgtagacacatccaagaaccaggtctccctgagtctgagctctgtgaccgccgcagacacggctgtgtattactgtgcgagacgtaccagtggtggaagttactacgaatacttccaccactggggcccgggcacactggtcaccgtctccgcag
W85-1A08	CR-Y		IGHV4-39*01 F	92.1	IGHJ1*01 F	IGHD1-26*01 F	15	CARRTSSGSYYEYFHHW	caggtgcagctgcaggcgtcgggcccaggactggtgaagccttcggagaccctgtccctcacctgtaatgtctctggtggctccatcaggagtagtgcttacttctggggctggatccgccagtccccagggaaggggctgcagtggattgggacgatttatgatagtgggagtaccgactacaacccgtccctcaagagtcgagtcacaatctccgtcgacgtgtccaagaaccagttctccctgaggctgaggtctgtgaccgccgcagacacggctgtgtattactgtgcgcgacgcacaagtagtgggagctactacgagtatttccaccactggggccagggcaccctggtcaccgtctcctctg
W85-2H01	CR-Y		IGHV4-39*01 F	93.81	IGHJ1*01 F	IGHD1-26*01 F	15	CARRTSSGSYYEYFHHW	caggtgcagatgcaggagtcgggcccaggactggtgaagccttcggagaccctgtccctcacctgtaatgtctctggtgcctccatcagcagtagtgcttacttctggggctggatccgccagcccccagggaaggggctggagtggattgggagtgtttatgatagtgggagcaccgactacaacccgtccctcaagagtcgagtcataatctccgtcgacatgtccaagaaccagttctccctgaggctgagctctgtgaccgccgcagacacggctgtgtattactgtgcgagacgcacaagtagtgggagctactacgaatatttccaccactggggccagggcaccctggtcaccgtctcctctg
W85-3A12	PHU		IGHV4-39*01 F	92.1	IGHJ1*01 F	IGHD1-26*01 F	15	CARRTSSGSYYEYFHHW	caggtgcagctgcaggcgtcgggcccaggactggtgaagccttcggagaccctgtccctcacctgtcatgtctctggtggctccatcagcagtagtgcatacttctggggctggatccgccagtccccagggaaggggctggagtggattgggactgtttatcatggtgggagcaccgactacaacccgtccctcaagagtcgagtcataatctccgtcgacatgtccaagaaccagttctccctgagcctgagctctgtgaccgccgcagacacggctgtgtattactgtgcgagacgcacaagtagtgggagttattacgaatatttccaccactggggccagggcaccctggtcaccgtctcctctg
W85-1F03	PHU		IGHV4-39*01 F, or IGHV4-39*02 F	92.44	IGHJ1*01	IGHD1-26*01 F	15	CTRRTSSGSYYDYFHHW	caggtgcaggtgcaggagtcgggcccaggactggtaaagccttcggagaccctgtccctcacctgcaccgtctctggtgcctccatcagaagtagtggttacttctggggctggatccgccagcccccagggaaggggctggagtggattgggattatttatgatagtgggagcaccgactacaacccgtccctcaagagtcgagtctccatattcgtggacacgtccaggaacgaactcgccctgagcctgagctctgtgaccgccgcagacacggctgtgtattactgtacgagacgtacaagtagtgggagttactacgactacttccaccactggggccagggcaccctggtcaccgtctcctcac
W85-2D12	CR-Y		IGHV4-39*02 F	91.75	IGHJ1*01 F	IGHD1-26*01 F	15	CARRPTTGSYYEYFHHW	caggtgcagctgcaggagtcgggcccaggactggtgaagccttcggagaccctgtccctcacctgcaatgtctctggtggctccatcagcagtagtgcttacttctggggctgggtccggcagcccccagggaaggggctggagtggattggaagtctctattatcctgggagcacctcctacaacccgtccctcaagagtcgagtagccatattcgtagacgcgtccaaaaacctcctcttcctgaggctgacctctgtgaccgccgcagacacggctgtctattattgtgcgcgacgtccaactactgggagctactacgaatacttccaccactggggccagggcaccctggtcaccgtctcctcag
W85-2E10	PHU		IGHV4-39*02 F	90.38	IGHJ1*01 F	IGHD1-26*01 F	15	CARRPTTGSYYEYFHHW	caggtgcagctgcaggagtcgggcccaggactggtgaagccttcggagaccctgtccctcacctgcaatgtctctggtggctccatcagcagtagtagttacttctggggctggatccggcagcccccaggggaggggctggagtggattgggactatctataattccgggagcacttattacagcccgtccctccagagtcgactagccatattcgttgacacgtcgaagaacctcctcttcctgaggctgacctctgtaaccgccgcagacacggctgtctattattgtgcgcgacgtccaactactgggagctactacgaatacttccaccactggggccagggcaccctggtcaccgtctcctcag
W85-3G02	PHU		IGHV4-39*02 F	92.1	IGHJ1*01 F	IGHD1-26*01 F	15	CARRPTTGSYYEYFHHW	caggtgcagctgcaggagtcgggcccaggactggtgaagccttcggagaccctgtccctcacctgcaatgtctctggtggctccatcagcagtagtagttacttctggggctggatccggcagtccccagggaaggggctggagtggattgggactatctattatagtgggagcacccactacaatccgtccctcaggagtcgagtaggcatattcgtagacacgtcgaagaacctcctcttcctgagactgacctctgtgaccgccacagacacggctgtctattattgtgcgcgacgtccaactactgggagctactacgaatacttccaccactggggccagggcaccctggtcaccgtctcctcag
W85-3G03	CR-Y		IGHV4-39*02 F	90.72	IGHJ1*01 F	IGHD2-15*01 F	15	CARRTSGGNYYEYFHHW	caggtgcagctgcaggtgtcgggcccaggactggtgaagccttcggagaccctgtccctcctctgcaatgtctctggaggctccatcagtagtagcagttacttctggggctggatccgccaccccccagggaaggggctggagtggattgggattatctattccagtggcagcaccgattacaacccgtccctccagagtcgagtcaccatgtccgttgacacctacaacaatcacttctccctgaacctgaggtctgtgaccgccgcagacacggctgtctactactgtgcgagacgtacaagtggtgggaactactacgaatacttccaccactggggccagggcaccctggtcaccgtctcctcag
W85-1G11	CR-Y		IGHV4-39*02 F	93.13	IGHJ1*01 F	IGHD1-26*01 F	15	CSRRTDSGSYYDYFHHW	caggtgcaggtgcaggagtcgggcccaggactggtgaagccttcggagaccctgtccctcacctgcaatgtgtctggtggctccatcagcagtagtgcttactactggggctggatccgccagcccccagggaaggggctggaatggattgggactctctattacagtgggagcacccactacaacccgtccctcaagagtcgcgtcaccattttagcagacacgtccaagaaccacttgtccctgacgctgagctccgtgaccgccgcagacacggctgtatattactgttcgagacgtacagatagtggaagttactacgattacttccatcactggggcccgggcaccctggtcaccgtctcctcag
W85-1C01	PHU	1	IGHV4-39*01 F	92.78	IGHJ4*02	IGHD3-10*01 F	15	CTRQAEGGWYGGFSNSW	caggtgcagctgcaggagtcgggcccacgactggtgaagccttcggagaccctgtccctcacctgcactgtctctggtggctccatcagcactactaattactactggggctggatccgccagaccccagggaaggggctggagtacattgggagtgtctcttatagtggaaaaccctactacaacccgtccctcaggggtcgagtcaccatatccgtagacacgtccaagacccagttctccctgacggtgatctctgtgaccgccgcagacacggctgtctattactgtacgaggcaggccgaaggtggctggtacggggggttttcgaactcctggggccagggaaccctggtcaccgtctcttcag
W85-2H11	CR-Y	1	IGHV4-39*01 F	95.53	IGHJ6*02 F	IGHD3-3*01 F	22	CASPKLSDIWSGYPDYYYYGMDVW	caggtgcagctgcaggagtcgggcccaggactggtgaagccttcggagaccctgtccctcacctgcactgtctctggtgactccatcagtagtaggagttactactggggctggatccgtcagcccccagggaaggggctggagtggattgggactatctattataatgggaacacctattacaacccgtccctcaggagtcgagtcaccatatccgcagacacgtccaagaaccaggtctccctgaagctgagttctgtgaccgccgcagacacggctgtgtattactgtgcgagcccgaaattatccgatatttggagtggttatcccgactactactactacggtatggacgtctggggccaagggaccacggtcaccgtctcctca
W85-3F06	PHU	2	IGHV4-39*02 F	88.32	IGHJ3*01 F	IGHD4-23*01 ORF	16	CARHSLLATVVTDAFDVW	ctggtgcagctgcagcagtcgggcccgggactggtgaagcctttggagaccctgtccctcacctgcactgtctctggtgactccgtcaacagctataattactactggggctggatccgccagcccccagggagggggctggagtgggttgggtctctgtcttatagtggggacacttattataaatcgtccctcgagggtcgagtcaccatatccgtggacacgtccaagaaccacttctccctggaggtgaggtctgtgaccgccgcagacacggctgtatatttctgtgcgagacattccctcttggctacagtggtcaccgatgcttttgatgtctggggcccagggacaatggtcaccgtttcttcag
W85-2G02	PHU		IGHV4-39*02 F	93.13	IGHJ3*02 F	IGHD4-23*01 ORF	16	CARHSLMTTVVTDAFDIW	caggtgcagctgcaggagtcgggcccaggactggtgaagccttcggagacactgtccctcacctgcactgtctctggtgactccatcaacacttataattactactggggctggatccgccagcccccagggaaggggctggagtgggttgggactatctcttatagtggggacacctactacaacccgtccctccagagtcgagtctccatacccgtagacatgtccaacaaccacttctccctgaagctgaactctgtgaccgccgcagacacggctgtgtatttctgtgcgagacattccctcatgactacagttgtgaccgatgcttttgatatttggggccaagggacattggtcaccgtctcttcag
W85-3F04	PHU	1	IGHV4-39*02 F	90.03	IGHJ4*02 F	IGHD6-19*01 F	16	CARRDAKYSSGFFDADYW	caggtgcagctgcgggagtcgggcccaggactactgaggccttcggagaccctgtccctcacctgctctgtctctggtgcctccttcagcagtactcttgactactgggtctgggtccgccagcccccagggaaggggctggagtggattgggactatgtcttctggtgggagcacctactacaacccgtccctcaagagtcgaatcaccatgtccgtggacacgtccaatatgcacttctccctgaggctgagctctgtgaccgccgcagactcggctgtttatttctgtgcgcgacgggatgctaagtatagcagtggcttctttgatgccgactactggggccagggcaccctggtcaccgtctcctcag
W85-1D12	PHU	1	IGHV4-59*01 F	94.74	IGHJ4*02 F	IGHD3-16*02 F	20	CARGAGYDYAWGSYRWNYFDNW	caggtgcagctgcaggagtcgggcccaggactggtgcagccttcggagaccctgtccctcacctgcactgtctctggtggctccagtagtggtcactactggagctggatccggcagcccccagggaagggactggagtggatggggcatgtctataacagtgggagcaccaactacaacccctccctcaagagtcgagtcaccatatcagtagacacttccaagagccagttctccctgaagctgacggctgtgaccgctgcggacacggccgtgtattattgtgcgagaggagcgggatatgattacgcttgggggagttatcgctggaactattttgataactggggccagggaaccccggtcaccgtctcctcaa
W85-2F08	CR-Y	3	IGHV4-59*01 F, or IGHV4-59*08or IGHV4-61*08 F	88.03	IGHJ6*02 F	IGHD6-19*01 F	20	CGPGRSSNSGWYPYFYYGSGVW	caggtgcagatgcaggagtcgggcccaggattggtgaagccttgggagaccctgtccctcacttgcagtgtctcatcgattccatgtatgattactactggagttggatccggcagcccccagggaagggaccggagtggaatgggtgcatccattacagtgggatcaccaattacaacccctccttcaagagtcgagtcaccatatccgctgacacgtccaagaaccagttctccctgaagttgagttctgagacagctgcagacacggcctggtattactgtgggcctggacgatcaagcaacagtggctggtatccgtacttctactacggttctggggtttggggccaagggaacccggtctcccttttttca
W85-1G03	PHU		IGHV4-59*08 F	95.09	IGHJ6*02 F	IGHD6-19*01 F	20	CASGRSSNSGWYPYFYYGMDVW	caggtgcagctgcaggagacgggcccaggattggtgaagccttcggagaccctgtccctcacctgcactgtcgctggtggctccatctatagtgactactggagctggatccggcagcccccagggaagggactggaatggattgggtatatctattatagtgggagcaccaactacagcccctccctcaagagtcgagtcatcatttcagtggacacgtccaagaaccagttctccctgaaactgagctctgtgaccgccgcagacacggccgtctattactgtgcgagcggacgatcaagtaacagtggctggtatccttacttctactacggtatggacgtctggggccaagggaccacggtcaccgtctcctca
W85-2G05	PHU		IGHV4-59*08 F	93.33	IGHJ6*02	IGHD6-19*01 F	20	CATGRSSNSGWYPYFYYGLDVW	ctggtgcagcctcaggagtcgggcccaggactggtgaagccttcggagaccctgtccctcacctgcagtgtctctggtgactccatgtatgattactactggagttggatccggcagcccccagggaagggactggagtggattgggtgcatccattacagtgggagcaccaattacaacccctccctcaagagtcgagtcaccatatccgttgacacgtccaagaaccagttctccctgaagctgagttctgtgaccgccgcagacacggccttgtattactgtgcgaccggacgatcaagcaacagtggctggtatccttacttctactacggtttggacgtctggggccaggggaccacggtcaccgtctcctca
W85-3B07	PHU	1	IGHV4-59*08 F	96.14	IGHJ2*01 F	IGHD3-3*01 F	24	CARHGQLYDVWSGYYRGPEHRYFDLW	caggtgcagctgcaagagtcgggcccagggctggtgaagccttcggagaccctgtcactcacctgctctgtctctggtgactccatcactagttactactgtagttggatccggcagtccccagggaagggactggagtggattggatatatctattacactgggagcaccaactacaacccctccctcaagagtcgagtcaccatatcagtagacacgtccaagaaccagttctccctgaagctgagctctgtgaccgccgcagacacggccgtgtattactgtgcgcgacatgggcagctttacgatgtttggagtggttattatcgagggccagagcaccggtacttcgatctctggggccgtggcaccctggtcactgtctcctcag
W85-2G04	PHU	3	IGHV4-59*08 F	96.14	IGHJ6*03 F	IGHD2-21*01 F	24	CARLGAFCGGDCQPRNSYYYYNMDVW	caggtgcagctgcaggagtcgggcccaggcctggtgaagccttcggagaccctgtccctcacctgcaatgtctctggaggctccatcagtagttactactggagctggatccggcagcccccagggaagggactggagtggattgggtacatctattacagtgggagcacctcctacaacccctccctcaagagtcgagtcaccatttcagtagacacgtccaagattcagttgtccctgaggctgagctctgtgaccgccgcagacacggccgtgtattactgtgcgagactcggggcattttgtggtggtgattgccagccccgcaattcctactactactacaacatggacgtctggggcaaagggaccacggtcaccgtctcctca
W85-1D01	PHU		IGHV4-59*08 F	94.39	IGHJ6*03 F	IGHD2-21*01 F	24	CARLGAYCGGDCQPRNLYYSYYMDVW	caggtgcagctgcaggagtcgggcccaggactggtgaagccttcggagaccctgtccctcgactgcaatgtctctggtggctccatcagtagttactactggagctggatccggcagcccccagggaagggactggagtggattgggtatgtctattccagtgtgaccaccaactacaacccctccctgaagagtcgagtcaccatatcattagacacgtccaagaatgcgttcttcctgatgctgagctctgcgaccgccgcagacacggccgtctattactgtgcgagactcggggcatattgtggtggtgattgccagccccggaatttgtactactcctactacatggacgtctggggcaaagggaccacggtcaccgtttcctca
W85-3C01	PHU		IGHV4-59*08 F	96.14	IGHJ6*03 F	IGHD2-21*01 F	24	CARLGAYCGGDCQPRNSYYYYNMDVW	caggtgcagctgcaggagtcgggcccaggactggtgaagccttcggagaccctgtccctcacctgcagtgtctctggtggctccatcagtagttactactggagctggatccggcagtccccagggaagggactggagtggattgggtatatctataacagtgggagcaccaactacagcccctccctcgagagtcgagtcaccatgctagtagacacgtccaagaaccagttctccctgaacctgagccctgtgaccgccgcagacacggccgtgtactactgtgcgagactcggggcatattgtggtggtgattgccagccccggaattcctactactactacaacatggacgtctggggcaaaggggccacggtcaccgtctccgca
W85-1E09	BRIS	1	IGHV5-51*03 F	91.32	IGHJ6*03 F	IGHD6-25*01 F	15	CARHVYDSGYYYYMDIW	gaggtgcagctggtgcagtctggagcagaggttagaaagccgggggagtctctgaaggtctcctgtaagggatctggatacaactttggcagctactggatcggctgggtgcgccagatgcccggaaaaggcctggagtggatggggatcatctatcctgcagactctcaaatcaaatatagtccgtccttccaaggtcaggtcacaatatcagccgacaggtccatcaacaccgcctacctgcagtggagcagcctgagggcctcggacaccgccacttattattgtgcgagacatgtctatgacagcggctactactattacatggacatctggggcaaggggaccacggtcgccgtctcctca
R95-1D01	CR-Y	1	IGHV1-2*02 F, or IGHV1-2*05 F	91.67	IGHJ4*02 F	IGHD3-22*01 F	15	CARAYYYDSIAYYFDYW	caggtgcaactggtgcagtctggggctgaggtgaagaagcctggggcctcaatgaaggtctcctgcaagccttctggatacatgttcaacgcctacttcatacactgggcgcgacaggcccctggacaaggacttgagtggatgggacggatcaaccctaatagtggcggcacagactatgcacagaaatttcaagacagagtcaccatgactagggacacgtccatcaatacagcctacatggagctgagcaggctgagatctgacgactcggccgtgtattactgtgcgagggcatattactatgatagtattgcttactactttgactactggggccggggaaccctggtcaccgtctcctcag
R95-1H02	CR-Y	1	IGHV1-2*02 F, or IGHV1-2*05 F	93.75	IGHJ4*02 F	IGHD3-22*01 F	15	CARAYYYDSIAYYFDYW	caggtgcagctggtgcagtctggggctgaggtgaagaagcctggggcctcaatgaaggtctcctgcaagccttctggatacaccttcaacgcctacttcatacactgggtgcgacaggcccctggacaagggcttgagtggatgggacggatcaaccctaatagtggcgccacaaactatgcacagaaatttgaagacagggtcaccttgaccagggacacgtccatcaatacagcctacatggagctgagcaggctgagatctgacgacacggccgtgtattactgtgcgagggcatattactatgatagtattgcttactactttgactactggggccggggaaccctggtcaccgtctcctcag
R95-2A04	CR-Y	1	IGHV1-2*02 F, or IGHV1-2*05 F	89.58	IGHJ4*02 F	IGHD3-22*01 F	15	CTRALYYDSIAYYFDYW	caggttcaactggagcagtctggggctgaggtgaagaagcctggggcctcaatgaaggtctcctgcaagacctctggatactccttcaacgcctacttcatacactgggtgcgacaggcccctggacaaggacttgagtggatgggacggatcaaccctactagtggcggcacagactatgcacagaggtttcaagacagagtcaccatgaccagggacacgtccatcaatacagcctacatggagctgagtagactgaaatctgacgactcggccctatattactgtacgagggcactctactatgatagtattgcttactactttgactactggggccggggaaccctggtcaccgtctcctcag
R95-1E03	CR-E	1	IGHV1-2*04 F	95.83	IGHJ4*02 F	IGHD6-25*01 F	12	CAKWQRGSGGGDYW	caggtgcagctggtgcagtctggggctgaggtaaagaagcctggggcctcagtgaaagtctcctgcaaggcctctggatacagcttcattggctactatatacactgggtgcgacaggcccctggacaagggcttgagtggatgggatggatcaaccctgacagtggtgccacaaggtatgcacagaagtttcagggctgggtcaccatgaccagggacacgtccatcagcacagcctacatggaactgagcaggctgagatctgacgacacggccgtgtattactgtgcgaaatggcagcggggatctggagggggagattactggggccagggaaccctggtcaccgtctcctcag
R95-2B02	CR-E	1	IGHV1-2*04 F	95.83	IGHJ3*01 F, or IGHJ3*02 F	IGHD2-15*01 F	12	CARIQRAGSGFDLW	caggtgcagctggtgcagtctggggctgaggtgaagaagcctggggcctcagtgaaggtctcctgcaaggcttctggatacaccttcaccggctattatttgcactgggtgcgacaggcccctggacaagggcttgagtggatgggatggatcaaccctgacagtggtggcacaagctttgcacagaaatttcagggctgggccaccatgaccagcgacacgtccatcagcacagcctacatggagctgagcgggctgaaatctgacgacacggccgtctattattgtgcgagaatccagagggctggtagtggttttgatttatggggccaagggacaatggtcaccgtctcttcag
R95-1D11	BRIS	1	IGHV1-2*04 F	92.01	IGHJ4*02	IGHD4-23*01 ORF	12	CGRSYDFAGEVDSW	caggtgcaactggtgcagtctggggctgaggtgaaaaagcctggggcctcagtgaaggtttcctgcaaggcttctggatacaccttcaccggctactttatacagtgggtgcgacaggcccctggccaagggcttgagtggatggggtggatcagccctaacactggtggcacaaactatgcacagaagtttcagggctgggtcagcatgaccagggacacgtccataaccacagtcttcctggagttgagcagactaaaatttgacgacacggcccagtattactgtgggagatcctatgacttcgctggcgaggttgactcctggggccagggaaccctggtcaccgtcgcctcag
R95-2A05	BRIS	1	IGHV1-24*01 F	90.97	IGHJ6*02	IGHD6-6*01 F	19	CATGTRAGLPTPLYYYGMDFW	caggtccacctggaacagtctggggctgaggtgaagaagcctggggcctcagtgaaggtctcctgcaaggtttccggacacaccctcactgaattatccatgcactgggtgcggcaggctcctggaaaagggcttgagtgggtgggaggttttgatcctgaggttggtaaaccagtctacgcacagaatttccagggcagaattaccatgaccgaggacacaatttgggatacagcctatatggagctcagcagcctgaagtccgaggacacggccgtctattattgtgctacagggactagagcaggccttcccacccccctttattactacgggatggacttctggggccaagggaccccggtcaccgtctcctca
R95-1G05	CR-Y	1	IGHV1-3*01 F	93.4	IGHJ6*03	IGHD2-21*01 F	21	CAREGSLSWGWDLRNEFYFMDVW	caggtgcagcttgtgcagtctggggctgaggtgaagaagcctggggcctcagtgaaggttttttgcaaggcctctggatacaccttctttaaccatgctatgcattgggtgcgccaggcccccggacaaaggcttgagtggctgggatgggtcaacgctggcaatggtgacacaaagtattcacagaagtttcagggcagagtcaccattaccagggacacagccgcgaggacagcctacatggagctgagcagcctcatatctgaagacacggctatgtattattgtgcgagagaggggtccctgagttggggatgggacctgcggaatgagttttacttcatggacgtctggggcacagggaccacggtcaccgtctcctca
R95-2A07	CR-Y	1	IGHV1-3*01 F	87.5	IGHJ6*03 F	IGHD3-10*01 F	21	CAREGTLGWGWDLRNEFYFMDVW	caggtgcagcttgtgcagtctgggtctgaggtgaagaagcctggggcctcagtgaaagttttttgcaaggcatctggatataccttctttaatcattatatccactgggtccgtcaggcccccggacaaaggcttgagtggctgggctgggtcaacactggcaatggtgacacaaagtatgcacagaagtttcagggcagagtcaccattaccagggacacagccgcgagggcagcctacatggagctgagcagcctcatgtctgaggacacggctatatattattgtgcgagagaggggaccctgggttggggatgggacctgcggaatgaattctacttcatggacgtctggggcacagggaccacggtcatcgtctcctca
R95-1F06	BRIS	1	IGHV1-3*01 F	96.53	IGHJ4*02 F		8	CARGYHFDYW	caggtgcagcttgtgcagtctggggctgaggtgaagaagcctggggccgcagtgaaggtttcctgcaaggcttctggatacattttcactacctatgctattcattgggtgcgccaggcccccggacaaaggcttgagtggatgggatggatcaacactggcaatggtgacacaaaatattcacagaacttccagggcagagtcaccattactagggacacatccgcgagcacagcctacatggagctgagcagcctgagatctgaagacacggctgtgtattactgtgcgagaggataccactttgactactggggccagggttccctggtcaccgtctcctcag
R95-2B06	BRIS	1	IGHV1-46*01 F, or IGHV1-46*03 F	97.92	IGHJ3*02	IGHD3-9*01 F	11	CTRDYDTVTGSTW	caggtgcagctggtgcagtctggggctgaggtgaagaagcccggggcctcagtgaaggtttcctgcaaggcatctggatacaccttcaccagctactatatgcactgggtgcgacaggcccctggacaagggcttgagtggatgggaataatcaaccctagtggtggtagcacaacctacgcacagaagttccagggcagagtcaccatgaccagggacacgtccacgaggacagtctacatggagctgagtagcctgagatctgacgacacggccgtgtattactgcactagagattatgacactgtgactggtagtacctggggccagggaaccctggtcaccgtctcctcag
R95-1A08	BRIS	1	IGHV1-46*01 F, or IGHV1-46*03 F	88.54	IGHJ4*02	IGHD2-21*02 F	15	CARLVSCGGDCYYMDSW	ctcgtacaactggtgcagtccggggctgaggtgaagaagcctggggcctcggtgaggctttcctgcagggcatctggatacactttcaccgcaaactatttgtcctgggtgcgacaggcccctggacaagggcttgagtggatgggactaatcaaccctggtggtggtggcacaagttacgcacagaagttccaggacagagtcaccatgacccgggacacgtccacgaccacagtctacatggacgtgaccaccctgaggtctgaggacacggccgtctacttttgtgcgagactcgttagttgtggtggcgactgctattacatggactcctggggccagggaacactggtcactgtctactcag
R95-1D10	BRIS	1	IGHV1-46*01 F, or IGHV1-46*03 F	96.18	IGHJ4*02 F	IGHD2-21*02 F	15	CARTLSCGGDCYYFDFW	caggtgcagctggtgcagtctggggctgaggtgaagaagcctggggcctcagtgaaggtttcctgcaaggcatctggatacaccttcaccagctactatctacactgggtgcgacaggcccctggacaagggcttgagtggatggcattaatcaaccctagtggtggtggcacaagttacgcacagatgttccaaggcagagtcaccctgaccagcgacacgtccacgagcacagtctacatggagctgagcagcctgagatctgacgacacggccgtgtattactgtgctagaaccctctcttgtggtggtgactgctattactttgacttctggggccagggaaccccggtcaccgtctcctcag
R95-1B05	BRIS	1	IGHV1-46*01 F, or IGHV1-46*03 F	96.53	IGHJ4*02 F	IGHD2-21*02 F	15	CARTLSCGGDCYYFDYW	caggtgcagctggtgcagtctggggctgaggtgaagaagcctggggcctcagtgaaggtttcctgcaaggcatctggatacaccttcaccagctactatctgcactgggtgcgacaggcccctggacaagggcttgagtggatggcattaatcaaccctagtggtggtggcacaagttacgcacagatgttccaaggcagagtcaccctgaccagcgacacgtccacgagcacagtctacatggagctgagcagcctgagatctgacgacacggccgtgtattactgtgctagaaccctgtcttgtggtggagactgctattactttgactactggggccagggaaccccggtcaccgtctcctcag
R95-1C01	CR-E	1	IGHV1-69*01 F, or IGHV1-69*05or IGHV1-69D*01 F	93.4	IGHJ6*02	IGHD2-21*02 F	20	CARDQPPWAETASSYSYGLDVW	ctggtgcaactggtgcagtctggggctgaggtgaagaagcctgggtcctcggtgaaggtctcctgcaaggcctctggaggcaccttcagcaactatgctatcagttgggtgcgacaggcccctggacaagggcttgagtggctgggagggatcatccctatctttggaacaacaaactacccacacaagttccaggacagagtcacaattaccacggacgactccacgggcacagcctacatggagctgagcagcctgagatttgacgacacggccgtctatttctgtgcgagagatcagcccccttgggcggagactgcgtcctcctactcctacggtttggacgtctggggccaggggaccacggtcaccgtctcctca
R95-2B07	CR-Y	1	IGHV1-69*01 F, or IGHV1-69D*01 F	93.4	IGHJ6*02 F	IGHD1-26*01 F	15	CARVRATDYWYYGMDVW	caggtgcagctgaagcagtctggggctgaggtgaagaagcctgggtcctcggtgaagatctcttgcaaggcttctgggggcaccttcagcaactatgccatcacctgggtgcggcaggcccctggacaaggtcttgagtggatgggagggatcatccctatgtttggtacaacaaactacgtacagaagttcgagggcagagtcacgattaacgcggacgattccacgagcacagcctacatggagctgggcagcctgagatctgacgacacggccgtgtactactgtgcgagagtgcgggcgaccgactactggtattacggtatggacgtctggggccaagggaccacggtcaccgtctcctca
R95-1E02	PHU	1	IGHV1-69*01 F, or IGHV1-69D*01 F	96.88	IGHJ1*01 F	IGHD4-17*01 F	16	CASAPLTTVTHTEYFQHW	caggtgcagctggtgcagtcaggggctgaggtgaagaagcctgggtcctcggtgaaggtctcctgcaaggcttctggaggcaccttcagcagctatgctatcacctgggtgcgacaggcccctggacaagggcttgaatggatgggagggatcatccctgtcttaggttcagcaaactacgcacagaagttccagggcagagtcacgattaccgcggacgaatccacgagcagcgcctacatggagctgagcagcctgagatctgaagacacggccgtgtattactgtgcgagcgctcccttgactacggtgacgcacactgaatacttccaacactggggccagggcaccctggtcaccgtctcctcag
R95-1E05	CR-E	1	IGHV1-69*01 F, or IGHV1-69D*01 F	91.67	IGHJ3*02 F	IGHD5-24*01 ORF	18	CARDSPPWGDVNNNDAFDIW	caggtgcagctggtgcagtctgggcctgaggtgaagaagcctgggtcctcggtgaaggtctcctgcaaggcatctgcagacaccttcagcagttatggtttcagctgggtgcggcaggcccctggacaaggatttgagtggatgggaggaatcatccctgcctttggtacaacaaactacccacagaggttccaggacagagtcaccattaccgcggacgaatccacgagaacagtttacatggaactgagcagcctgagatctgaggacacggccatgttttactgtgcgagagattcccccccgtggggagatgtcaacaataatgatgcttttgatatctggggccaagggacaatggtcaccgtctcttcag
R95-1D04	PHU	7	IGHV1-69*02 F	88.89	IGHJ6*03 F	IGHD3-22*01 F	19	CARDALYRPAYHDYYYYMDVW	caggtccaactgattcaatctggggctgaagtgaagaagcctgggtcctccgtgaaggtctcctgcaaggcctctggagacaccttcgacaactatatcatcagctgggtgcgccaggcccctggacaggggcttcagtggatgggaaggatcagccctacccttcgtttgacaaaatacgcacagatgttccaggacagagtcacaattaccgcggacgaatccacgagaatagcctacatggagttgagcagcctgagatatgacgacacggccgtgtatttctgtgcgagggatgctttatatagaccagcataccatgattactactactacatggacgtctggggcaaagggaccacggtcaccgtctcctca
R95-2D07	PHU		IGHV1-69*02 F	88.89	IGHJ6*03 F	IGHD3-22*01 F	19	CARDALYRPAYHDYYYYMDVW	caggtccaactgtttcaatctggggctgaagtgaagaagcctgggtcctccgtgaaggtctcctgcaaggcctctggagacaccttcgacaactatatcatcagctgggtgcgccaggcccctggacaggggcttcagtggatgggaaggatcagcccttcccttcgtctgacaaagtacgcacagatgttccaggacagagtcacaattaccgcggacgaatccacgagaacagcctacatggagttgagcagcctgagatatgacgacacggccgtgtatttctgtgcgagggatgctttatatagaccagcttaccatgattactactactacatggacgtctggggcaaagggaccacggtcaccgtctcctca
R95-1G02	PHU		IGHV1-69*02 F	85.42	IGHJ6*03 F	IGHD2-8*01 F	19	CARDILNRPAYHDYYYHMDVW	gaggtgcagttggttcaatctggggctgaggtgaagaggcctgggtcctccgtgaaggtctcctgtaaggcctctggggacaggttcgacaactatatcatcagctgggtgcgccaggcccctggacaagggcttcagtggatgggaaggatcagcccttcccttcgtctcgaaaaatacgcacagatatttcaggacagagtcagatttaccgcggacgaatcgacgagaacagcctacatggagttgagcggcctgagatctgacgacacggccgtctatttctgtgcgagggatattctaaatagaccagcttatcatgattactactaccacatggacgtctggggcacagggaccacggtcaccgtctcgtca
R95-2F09	PHU		IGHV1-69*02 F	87.85	IGHJ6*03 F	IGHD2-2*01 F	19	CARDIVFVPAYNDYYYYMDVW	caggtgcagctggtgcaatctgggactgaggtgaagaggcctgggtcctcggtgagggtctcctgcaaggcctctggaggcaccttcagcagccatacgatcacctgggtgcggcaggcccctggacaaggacttgagtggatggggaggatcaatcctgccactggtgttccgatttacgcacagaagttccaggacagagtgacatttaccgcggacgaatcaacgagcacagcctatatggacctgggcaggctgagatctgaagacacggccgtctattactgtgcgagggatattgtgtttgttccagcttacaatgattactactactacatggacgtctggggcaaagggaccacggtcaccgtctcctca
R95-1B12	PHU		IGHV1-69*02 F	86.11	IGHJ6*03 F	IGHD3-22*01 F	19	CARDVLYRPAYHDYYYYMDVW	caggtccagttggttcaatctggggctgaggtgaagaagcctgggtcctccgtgaaggtctcttgccaggcctctggggacaggttcgacaactacatcatcagctgggtgcgccaggcccctggacaagggcttcagtggatgggaaggatcagcccttcccttcgtttcgaaaagtacgcgcagatgtttcaagacagagtcacatttaccgcggacgaatcgacgagaacagcctacatggagttgagcagcctgagatctgacgacacggccgtctatttctgtgcgagggatgttctatatagaccagcttaccatgattactactactacatggacgtctggggcaaagggaccatggtcaccgtctcgtca
R95-2G04	PHU		IGHV1-69*02	84.38	IGHJ6*03 F	IGHD3-22*01 F	19	CARDVLYRPAYHDYYYYMDIW	gaggtgcagttggttcaatctggggctgaggtgaagaagcctgggtcctccgtgagggtctcttgcaaggcctctggggacatgttcgacaactacatcatcagctgggtgcgccaggcccctggacaagggcttcagtggatgggaaggatcagcccttcccttcgtttcgaaaagtacgcgcagatgtttcaagacagagccacatttaccgcggacgaatcgacgagaacagcatacatggagttgcgcagcctgagatctgacgacacggccgtctatttctgtgcgagggatgttctatatagaccagcttaccatgattactactactacatggacatctggggcaaagggactacggtcaccgtctcgtca
R95-1F10	PHU		IGHV1-69*02 F, or IGHV1-69*04 F	92.36	IGHJ6*03 F	IGHD2-2*01 F	19	CARDIVFVPAYNDYYYYMDVW	caggtccagctggtgcagtctggggctgaggtgaagaagcctgggtcctcggtgaaggtctcctgcaaggcctctggaggcaccttcaccagccatactattacctgggtgcggcaggcccctggacaagggcttgagtggatgggaaggatcaacccttccaatgatatggctacctacgcacagaaattccaggacagagtcacgattaccgcggacaagtccacgagcacagcctacatggacctgagcagcctgagatctgacgacacggccgtgtatttctgtgcgagggatattgtatttgttccagcttacaatgattactactactacatggacgtctggggcaaagggaccacggtcaccgtctcctca
R95-2C03	CR-Y	7	IGHV1-69*06 F	91.67	IGHJ4*02 F	IGHD3-9*01 F	18	CASDSSCRYYDILNGPFHYW	caggtgcgactggtgcagtctggggctgaggtgaagaggcctgggtcctcggtgaaggtctcctgcgaggcttctggaggcaccttcaacagttacagtatcagttgggtgcgacaggcccctggacaagggcttgagtggatgggaggaatcatccctatctttgatacaccaaactacgcacagaagttccagggcagagtcacgattaccgcggacaaatctacgaccacagtgtacatggaactgagcagcctgagattggaggactcggccatttattattgtgcaagtgattcctcatgtagatattacgatattttgaatggaccgtttcactactggggccagggaaccatggtcatcgtctcgtcag
R95-2B10	BRIS		IGHV1-69*06 F	91.67	IGHJ4*02 F	IGHD3-9*01 F	18	CASDSSSRYYDILTGPFHYW	caggtgcgactggtgcagtctggggctgaggtgaagaggcctgggtcctcggtgaaggtctcctgcgaggcttctggaggcaccttcaacagttacagtatcagttgggtgcgacaggcccctggacaagggcttgagtggatgggaggaatcatccctatctttgatacaccaaactacgcacagaagttccagggcagagtcacgattaccgcggacaaatctacgaccactgtgtacatggaactgagcagcctgagatcggaggactcggccatttattattgtgcaagtgattcctcatctagatattacgatattttgactggaccgtttcactactggggccagggaaccctggtcatcgtctcgtcag
R95-2B11	CR-E		IGHV1-69*06 F	91.67	IGHJ4*02 F	IGHD3-9*01 F	18	CASDSSSRYYDILTGPFHYW	caggtgcgactggtgcagtctggggctgaggtgaagaggcctgggtcctcggtgaaggtctcctgcgaggcttctggaggcaccttcaacagttacagtatcagttgggtgcgacaggcccctggacaagggcttgagtggatgggaggaatcatccctatctttgatacaccaaactacgcacagaagttccagggcagagtcacgattaccgcggacaaatctacgaccactgtgtacatggaactgagcagcctgagatcggaggactcggccatttattattgtgcaagtgattcctcatctagatattacgatattttgactggaccgtttcactactggggccagggaaccctggtcatcgtctcgtcag
R95-2D06	PHU		IGHV1-69*06 F	91.67	IGHJ4*02 F	IGHD3-9*01 F	18	CASDSSSRYYDILTGPFHYW	caggtgcgactggtgcagtctggggctgaggtgaagaggcctgggtcctcggtgaaggtctcctgcgaggcttctggaggcaccttcaacagttacagtatcagttgggtgcgacaggcccctggacaagggcttgagtggatgggaggaatcatccctatctttgatacaccaaactacgcacagaagttccagggcagagtcacgattaccgcggacaaatctacgaccactgtgtacatggaactgagcagcctgagatcggaggactcggccatttattattgtgcaagtgattcctcatctagatattacgatattttgactggaccgtttcactactggggccagggaaccctggtcatcgtctcgtcag
R95-2E05	CR-Y		IGHV1-69*06 F	90.62	IGHJ4*02 F	IGHD3-9*01 F	18	CASDSSSRYYDILTGPFHYW	caggtgcgactggtgcagtgtgggggtgaggtgaagaggcctgggtcctcggtgaaggtctcctgcgaggtttctggaggcaccttcaacagttacagtatcagttgggtgcgacaggcccctggacaagggcttgagtggatgggaggaatcatccctatctttgatacaccaaactacgcacagaagttccagggcagagtcacgattaccgcggacaaatctacgaccactgtgtacatggaactgagcagcctgagatcggaggactcggccatttattattgtgcaagtgattcctcatctagatattacgatattttgactggaccgtttcactactggggccagggaaccctggtcatcgtctctcagc
R95-2F05	BRIS		IGHV1-69*06 F	91.67	IGHJ4*02 F	IGHD3-9*01 F	18	CASDSSSRYYDILTGPFHYW	caggtgcgactggtgcagtctggggctgaggtgaagaggcctgggtcctcggtgaaggtctcctgcgaggcttctggaggcaccttcaacagttacagtatcagttgggtgcgacaggcccctggacaagggcttgagtggatgggaggaatcatccctatctttgatacaccaaactacgcacagaagttccagggcagagtcacgattaccgcggacaaatctacgaccactgtgtacatggaactgagcagcctgagatcggaggactcggccatttattattgtgcaagtgattcctcatctagatattacgatattttgactggaccgtttcactactggggccagggaaccctggtcatcgtctcgtcag
R95-2F10	CR-Y		IGHV1-69*06 F	91.67	IGHJ4*02 F	IGHD3-9*01 F	18	CASDSSSRYYDILTGPFHYW	caggtgcgactggtgcagtctggggctgaggtgaagaggcctgggtcctcggtgaaggtctcctgcgaggcttctggaggcaccttcaacagttacagtatcagttgggtgcgacaggcccctggacaagggcttgagtggatgggaggaatcatccctatctttgatacaccaaactacgcacagaagttccagggcagagtcacgattaccgcggacaaatctacgaccactgtgtacatggaactgagcagcctgagatcggaggactcggccatttattattgtgcaagtgattcctcatctagatattacgatattttgactggaccgtttcactactggggccagggaaccctggtcatcgtctcgtcag
R95-2D01	CR-Y	1	IGHV1-8*01 F	95.49	IGHJ4*02 F	IGHD2-15*01 F	19	CARGEPEYCSGGSCYGFLEYW	caggtgcagctggtgcagtctggggctgaggtgaggaagcctggggcctcagtgaaggtctcctgcaaggcttctggatacagcctcatcagtcatgatatcaactgggtgcgacaggccactggacaagggcttgagtggattggatggatgagcccaaacagtggtaagacaggctatgcacagaagttccagggcagagtcaccatgaccaggatcaactccataaacacagcctacatggagctgagcagcctgagatctgaggacacggccgtgtattattgtgcgaggggtgagccggaatattgtagtggtggcagttgttacggtttccttgaatactggggccagggaaccctggtcaccgtctcctcag
R95-2G05	CR-E	1	IGHV3-11*01 F	95.14	IGHJ4*02 F	IGHD2-2*01 F	15	CVRKSGEDQLLGPFDHW	gaagtgcagctggtggagtctgggggaggcttggtcaagcctggagggtccctgagactctcctgtgcagcctctggattcaccttcagtgacttctacatgagctggatccgccaggctccagggaaggggctggagtgggtttcatacatcattagtggtggttataccatatactacgcagactctgtgaagggccggttcaccgtctccagggacaacgccaagaacgaactgtatctacaaatgaacagcctgagagccgaggacacggccgtctattactgtgtgagaaagtcaggagaggaccagctgctaggtccttttgaccattggggccagggaaccctggtcaccgtctcctcag
R95-1F12	CR-Y	1	IGHV3-11*01 F	93.06	IGHJ6*03 F	IGHD1-7*01 F	17	CARPRLELEYYYYYYMDVW	gaggtgcagctggtggagtctgggggaggcttggtcaagccgggagggtccctgagactcgcctgtgcagcctctggattcgccttcagtgactactacatgagttggattcgccaggctccagggaaggggctggagtggatttcatatattagtggtagtggtgataccatatactacgcagactctatgaagggccgattcaccatctccagggacaacaccaagaactcactgtacctgcacatggacagcctggcagccgaagacacggccgtatattactgtgcgagaccgcgactggaactagaatactactactactactacatggacgtctggggtaaagggaccacggtcaccgtctcctca
R95-2G01	CR-Y	1	IGHV3-11*01 F	94.1	IGHJ6*02 F	IGHD3-16*02 F	17	CARRVIPNQIPYYYAMDVW	gaagtgcagctggtggagtctgggggaggcttggtcaagcctggaacgtccctgagactctcgtgtgcagcctctggattcagcttcagtgactactacatgagctggatccgtcagtctccagggaaggggctggaatggatttcacacattagtactagtggtagtaccatatactacacagactctctgaagggccgattcaccgtctccagggacaacgccaagaactcactgtatctgcaaatgaacagcctgggagccgaggacacggccgtctattactgtgcgagacgggtgatacccaaccaaatcccatactactacgctatggacgtctggggccaagggaccacggtcaccgtctcctca
R95-1A02	CR-Y	6	IGHV3-21*01 F	92.01	IGHJ5*02	IGHD5-18*01 F	12	CARDEDAYGRVNHW	gaagtgcagctggtggagtctgggggaggcctggtcaagcctggggagtccctgagactctcctgtgcaacgtctggattcaccttccgtagttatggcctgaattgggtccgccaggctccagggaaggggctggagtgggtctcttcaattggtagtcctgctggttacatatactacgcagcctcagtgaagggccgattcaccatctccagagacaactccaagaattcactgtatctgcaaatgaacagcctgagagccgacgacacggctgtctattattgtgcgagagatgaagacgcctatggtcgtgtaaaccactggggccagggaaccctggtcaccgtctcctcaa
R95-2C02	CR-Y		IGHV3-21*01 F	93.06	IGHJ4*02 F	IGHD5-18*01 F	12	CARDEDAYGRVNYW	gaggtgcagctggtggagtctgggggaggcctggtcaagcctggggagtccctgagactctcctgtgcaacgtctggattcaccttccgtagttatggcctgaactgggtccgccaggctccagggaaggggctggagtgggtctcttccattggtagtcctgctggttatatatactacgcagcctcagtgaagggccgattcaccatctccagagacaactccaagaactcactgtatctgcaaatgaacagcctgagagccgacgacacggctgtctattattgtgcgagagatgaagacgcctatggtcgtgtaaactactggggccagggaaccctggtcaccgtctcctcag
R95-1H12	CR-Y		IGHV3-21*01 F	95.83	IGHJ4*02 F	IGHD5-18*01 F	12	CARDEDGYGRGDYW	gaagtgcagctggtggagtctgggggaggcctggtcaagcctggggggtccctgagactctcctgtgcagcctctggattcaccttccgtagctatggcctgaactgggtccgccaggctccagggaaggggctggagtgggtctcatccattggtagtggtatcagttacatatactacgcaggctcagtgaagggccgattcaccatctccagagacaactccaagaactcagtgtatctgcaaatgaacagcctgagagccgaggacacggctgtctattactgtgcgagagatgaggacggctatggtcgtggggactactggggccagggaaccctggtcaccgtctcctcag
R95-2B05	CR-Y		IGHV3-21*01 F	95.14	IGHJ4*02 F	IGHD5-18*01 F	12	CARDEDGYGRGDYW	gaggtgcagctggtggagtctgggggaggcctggtcaagcctggggggtccctgagactctcctgtgcaacctctggattcaccttccgtagctatggcctgaactgggtccgccaggctccagggaaggggctggagtgggtctcatccattagtcctggtatcagttacatatactacgcagactcagtgaagggccgattcaccatctccagagacaactccaagaactcactgtatctgcaaatgaacagcctgagaggcgacgacacggctgtctattattgtgcgagagatgaggacggctatggtcgtggggactactggggccagggaaccctggtcaccgtctcctcag
R95-1G09	CR-Y		IGHV3-21*01 F	96.18	IGHJ5*02	IGHD5-24*01 ORF	12	CARDGDGYARFDHW	gaggtgcagctggtgcagtctgggggaggcctggtcaagcctggggggtccctgagactctcctgtgcagcctctggattcaccttcaattcctatggcctaaactgggtccgccaggctccagggaaggggctggagtgggtctcatccattggtagtagtattccttacatatactacgcagactcagtgaagggccgattcaccatctccagagacaacgccaagaactcactgtatctgcaaatgaacagcctgagagccgaggacacggctgtgtattactgtgcgagagatggagatggctacgcccggtttgaccactggggccagggaaccctcgtcaccgtctcgtcag
R95-1G06	CR-Y		IGHV3-21*01 F	94.1	IGHJ4*01 F, or IGHJ4*02 F	IGHD5-24*01 ORF	12	CTRDGDGYARFDHW	gaggtgcagctggtcgagtctgggggaggcctggtcaggcctggggggtccctgagactctcctgtgcagcctctggattcaccttcaattcctatggcctgaactgggtccgccaggctccagggaaggggctggagtgggtctcatccattggtagcagttttggttacatatactacgcagactcagtgaagggccgattcaccatctccagagacaacgccaagagctcactctttctgcaaatgaacagcctgagagtcgaggacacggctgtgtattactgcacgagagatggagatggctacgcccgctttgaccactggggccacggaaccctcgtctccgtctcctcag
R95-1D06	CR-Y	1	IGHV3-21*01 F	96.18	IGHJ4*02 F	IGHD5-18*01 F	12	CARDLNSYGTVDYW	gaggtgcagctggtggagtctgggggaggcctggtcaagcctggggggtccctgagactctcctgtgcagcctctgggttcaccttccgaagctataccatgaactgggtccgtcaggctccagggaaggggctggagtgggtctcatccattagtactactctcagtttcatatactacgcagactcagtgaagggccgattcaccatctccagagacaacgccaagaactcactgtatctgcaaatgaacagcctgagagccgaggacacggctgtgtattactgtgcgagagatcttaacagctatggaacggtagattactggggccagggaaccctggtcaccgtctcctcag
R95-2G08	PHU	1	IGHV3-21*01 F, or IGHV3-21*04 F	91.32	IGHJ6*02	IGHD3-3*01 F	19	CGRVQPYGRSVLIFGDPMDVW	gacgtgcagcgggtggagtctgggggaggcctggtcaagccgggggggtccttgagactctcctgttcagcctctgacttcaccttcagtacctcttccatgaactgggtccgccaggctccaggaaaggggcgggagtgggtgtcatccattagtagtcgtagtagtttcagatattacgcagactcagtgaagggcggattcaccatctccagagacaacaccaagaactcacggtatctccaaatgaacagcctgagagccgaggacacggcggtatatttctgtgggagagttcagccctatggacggagtgttttgatttttggggaccctatggacgtctggggccaagggaccacggtcaccgtctcctca
R95-2F03	CR-Y	1	IGHV3-21*03 F	95.83	IGHJ4*02 F	IGHD3-10*01 F	12	CARDSDSYGRNGYW	gaggtgcagctggtggagtctgggggaggcctggtcaagcctggggggtccctgagactctcctgtgcagcctctggattcaccttcaattcctatggcatgaactgggtccgccaggctccagggaagggactggagtgggtctcatccattggtactagtggtaattacatatactacgcagactcagtgaagggccgattcaccatctccagagacaacgccaagaactcactgtatctgcagatgaacagcctgagagccgaggacacagctgtatatttctgtgcgagagattcggacagttatggccgtaatggctactggggccagggaaccctggtcaccgtctcctcag
R95-1F02	BRIS	1	IGHV3-23*01 F, or IGHV3-23D*01 F	96.88	IGHJ2*01 F	IGHD2-8*02 F	11	CAKDLLHWYFDLW	gaggtgcagctgttggagtctgggggaggcttggtacagcctggggggtccctgagactctcctgtgcagcctctggattcacctttagcagctgtgccatgacctgggtccgccgggctccagggaaggggctggagtgggtctcagctattagtgctggtggtggtagcacatggtacgcagactccgtgaagggccgcttcaccatctccagagacaattccaagaacacgctgtatctgcaaatgaacggcctgagagccgaggacacggccgtatattactgtgcgaaagatctgttgcactggtacttcgatctctggggccgtggcaccctggtcactgtctcctcag
R95-1C06	PHU	1	IGHV3-23*01 F, or IGHV3-23D*01 F	88.54	IGHJ3*01 F, or IGHJ3*02 F	IGHD4-23*01 ORF	17	CAKDLAWRSTLVPDAFDLW	gaagtgcagctgttggagtctgggggagacttggtccaaccgggggggtccctgagactctcctgtacaacctctggattcatctttagtgactatgccatgagttgggtccgccaggctccagggaaggggctggagtgggtctcatctctcagcaatagcggcattagcacattctacgtagcctccgtgaagggccggttcatcatctccagagacaattccaagaacacactttttctgcaaatgcgcagcctgagagccgaggacacggccatatatttctgtgcgaaagatcttgcatggcgcagtaccctggtacctgatgcttttgatttgtggggccaagggacaatggtctccgtctcttcag
R95-2C09	BRIS	2	IGHV3-23*01 F, or IGHV3-23*05or IGHV3-23D*01 F	92.71	IGHJ3*01 F	IGHD4-11*01 ORF	19	CAKDLPRDYSDYEDGGAFDVW	gaggtgcagctgttggagtctgggggaggcttggtacagcctggggggtccctgagactctcctgtgcagcctctggattcacctttaacagctatgccatgagctgggtccgccaggctccagggaaggggctggagtgggtctcaactattccgactagtgggacaaacacattctacgcagactccgtgaagggccgattcaccacctccagagacaactccaagaacacggtgtttctgcacatgagcagcctgagagccgaggacacggccgtttattactgtgcgaaagatctccccagggactacagtgactacgaggacgggggtgcttttgatgtctggggccaagggacagtggtcaccgtctcttcag
R95-2D10	BRIS		IGHV3-23*01 F, or IGHV3-23D*01 F	92.71	IGHJ3*01 F	IGHD4-11*01 ORF	19	CAKDLPRDYSDYEDGGAFDVW	gaagtgcaggtgttggagtctgggggaggcttggtacagcctggggggtccctgagactctcctgtgcagcctctggattcagctttaacagctatgccatgagctgggtccgccaggctccagggaaggggctggagtgggtctcaactattaggactagtggtacaaacacattctacgcagactccgtgaagggccgattcaccacctccagagacaattccaagaacacggtatttctgcacatgagcagcctgagagccgaggacacggccgtttattactgtgcgaaagatctcccccgggactacagtgactacgaggacgggggtgcttttgatgtctggggccaagggacagtggtcaccgtctcttcag
R95-1A06	CR-Y	2	IGHV3-30*01 F	93.06	IGHJ4*02 F	IGHD3-10*01 F	11	CARIYVSYYFDYW	gaggtgcagctggtggagtctggggggggcgtggtccagcctgggaggtccctgagactctcctgtgtagcctctggattcaccttcggtagttatggtttccactgggtccgccaggctccaggcaaggggctagagtgggtggcatttatatcatatgatggaagtgagaaaaactacgcagagtccgtgaagggccgcttctccatctccagagacaattccaagaaaacgttgtatttgcaaatgaacagcctgagacctgaggacacggctgtctattactgtgcgagaatctacgtttcgtattactttgactactggggccagggaaccctggtcaccgtctcctcag
R95-1G11	CR-Y		IGHV3-30*01 F	93.75	IGHJ4*02 F	IGHD3-9*01 F	11	CARTYESYSFDYW	gaggtgcagttggtggagtctgggggaggcgtggtccagcctgggaggtccctgagactctcctgtgcagtctctggattcaccttcggtagctatgatatgctctgggtccgccaggctccaggcaaggggctagagtgggtggcatttatatcatatgatggcagtgatagaaactacgcagactccgtgaagggccgatttaccatctccggagccaattccaaaaacacactgtatctgcaaatgaacagcctgggagctgaggacacggctgtgtattattgtgcgagaacttatgaatcgtactcttttgactactggggccagggaaccctggtcaccgtctcctcag
R95-2E10	BRIS	1	IGHV3-30*01 F	97.92	IGHJ6*02 F	IGHD3-9*01 F	11	CARVFESYAMDVW	gaagtgcagctggtggagtctgggggaggcgtggtccagcctgggaggtccctgagactctcctgtgcagcctctggattcaccttcagtagctatgatatgcactgggtccgccaggctccaggcaaggggctagagtgggtggcagttatatcatatgatgggagtaataaatactacgcagactccgtgaagggccgattcaccatctccagagacaattccaagaacacgctgtatctgcaaatgaacagcctgagagctgaggacacggctgtctatcactgtgcgagagtatttgaatcctacgctatggacgtctggggccaagggaccacggtcaccgtctcctca
R95-1H03	CR-Y	1	IGHV3-30*01 F	90.28	IGHJ4*02 F	IGHD3-22*01 F	11	CARVYQSYCFDYW	gaagtgcagctggtggaatctgggggaggcgtagtccagcctgggaggtccctgagactctcctgtgcaggctcaggattcaccttcgggagctatgatatgcagtgggtccgccaggctccaggcaaggggctagagtgggtggcatttatatcatatgataaagatgataaaaactatgcagactccgtgaagggtcgattcaccgtttccagagacaattctagggacaccctttatctgcaaatgaacagcctgagagctgacgacacggctgtctattactgtgcgagagtttatcaatcgtattgctttgactactggggccagggaaccctggtcaccgtctcctcag
R95-1D05	CR-E	3	IGHV3-30*01 F	90.97	IGHJ6*02 F	IGHD3-9*01 F	21	CARDTYLYWYDVGHYHYYGMDVW	gaagtgcagctggtggagtctgggggaggcgtggtccagcctgggaggtccctgagactctcctgtgcagcctctggcttcgacttcagtgactatgctatgcactgggtccgccgggctccaggcaagggactagaatgggtggccgttatatcctattatggagatagtgaacactatggagactccgtgaagggccgattcaccatctccagagacaagtccaaaaaaacgctgtttctgcaaatgaacagcctgagagttgaggacacggctgtttattactgtgcgagagacacctacttatactggtacgatgttggtcattaccactactacggtatggacgtctggggcccagggaccacggtcaccgtctcctca
R95-1E08	BRIS		IGHV3-30*01 F	95.49	IGHJ6*03	IGHD4-23*01 ORF	21	CARDTYLYWYDVGHYHYYNMDVW	gaggtgcagttggtggagtctgggggaggcgtggtccagcctgggaggtccctgagactctcctgtgcagcctctggattcaccttcagtgaccatcctatgcactgggtccgccaggctccaggcaaggggctagagtgggtggcagtgatatcatatgatggagataataaatattacgcagactccgtgaagggccgattcaccatctccagagacaattccaagaacacggtatatctgcaaatgaacagcctgagagctgaggacacggctctgtattactgtgcgagagatacctacttatattggtacgatgttggtcactatcactactacaacatggacgtctggggccaagggaccacggtcaccgtctcctca
R95-2A03	BRIS		IGHV3-30*01 F	94.79	IGHJ6*02 F	IGHD4-23*01 ORF	21	CARDTYLYWYDVGHYHYYNMDVW	gaggtgcagttggtggagtctgggggaggcgtggtccagcctgggaggtccctgagactctcctgtgcagcctctggattcaccttcagtgaccatcctatccactgggtccgccaggctccaggcaaggggctagagtgggtggcagtgatatcatatgatggagataataaatattacgcagactccgtgaagggccgattcaccatctccagagacaattccaagaacacagtgtatctgcaaatgaacagcctgagagctgaggacacggctctctattactgtgcgagagatacgtacttatattggtacgatgttggtcactatcactactataatatggacgtctggggccaagggaccacggtcaccgtctcctca
R95-1D07	CR-Y	1	IGHV3-30*01 F, or IGHV3-30*04or IGHV3-30*16or IGHV3-30-3*03 F	97.22	IGHJ6*02 F	IGHD1-26*01 F	16	CARMGGSYLDYYYGMDVW	gaggtgcagctggtggagtctgggggaggcgtggtccagcctgggaggtccctgagactctcctgtgcagcctctggattcaccttcagtacctatgctatgcactgggtccgccaggcgccaggcaaggggctcgagtgggtggcagttatatcatatgatggaagtaataaatattacgcagactccgtgaagggccgattcaccatctccagagacgattccaagaacacgctgtatttgcaaatgaacagcctgagagctgaggacacggctgtgtattattgtgcgagaatgggtgggagctacttggactactactacggtatggacgtctggggccaagggaccacggtcaccgtctcctca
R95-1E07	CR-E	1	IGHV3-30*02 F, or IGHV3-30-5*02 F	88.89	IGHJ4*02 F	IGHD3-3*02 F	15	CATEADDAVVGHDHDFW	gaggtgcagctactggagtcggggggaggcgtggtccagccgggggggtccctgagactctcctgtgtagcggctggattcagcttcagtgactttggcatgcactgggtccgccaggctccaggcaaggggctggagtgggtcggattcatccggtatgatggaagtaacaagtactatggagactccgtgaggggccgattcaccatctccagagacaattcgaggaacaccctgtatctacatggaaacaacctaagacctgacgacacggctgtgtattattgtgcgaccgaggcggacgacgcagttgtgggacatgatcatgacttctggggccagggaaccttggtcgccgtctcctcac
R95-2A09	CR-Y	4	IGHV3-30*02 F, or IGHV3-30-5*02 F	94.44	IGHJ1*01 F	IGHD6-19*01 F	17	CAKAHNAAVAGLAEYFEHW	gaggtgcagctggtggagtctgggggaggcgttgtccaccctggggggtccctgagactctcctgtgcagcgtctggattcaccttcagttcctatgccatgcactgggtccgccaggctccaggcaaggggctggagggggtggcatttataaagtatgatggaactaataaatactatgaagactccctgaagggccggttcaccatctccagagacaattccaagaacacactgtatcttcaaatgaacagcctgagagttgaggacacggctgtgtattactgtgcgaaagctcacaatgcagcagtggctggcctcgcggaatacttcgaacactggggccagggcaccctggtcaccgtctcctcag
R95-2D05	CR-Y		IGHV3-30*02 F, or IGHV3-30-5*02 F	89.93	IGHJ1*01 F	IGHD6-19*01 F	17	CAKAHNAAVAGLAEYFEHW	gaagtgcagctggcggaatttgggggaggcgtggtccagcctggggggtccctgagactctcctgtgcagcgtctggattcaacctcgacaactatgccatgcactgggtccgccaggccccaggcaaggggctggaatgggtggcatttacacgctatgatggaactaaagaatattatggagactccgtgaggggccgattcaccatctccagagacaactccaggaacacgctgtttctacaaatgaacagcctgagacctgaggacaccgctgtctattactgtgcgaaggctcacaatgcagcagtggctggcctcgcggaatatttcgagcactggggccagggcaccctggtcaccgtctcctcaa
R95-2G10	CR-Y		IGHV3-30*02 F, or IGHV3-30-5*02 F	94.44	IGHJ1*01 F	IGHD6-19*01 F	17	CAKAHNAAVAGLAEYFEHW	gaagtgcagctggtggagtctgggggaggcgttgtccaccctggggggtccctgagactctcctgtgcagcgtctggattcaccttcagttcctatgccatgcactgggtccgccaggctccaggcaaggggctggagggggtggcatttataaagtatgatggaactaataaatactatgcagactccctgaagggccggttcaccatctccagagacaattccaagaacacattgtatctgcaaatgaacagcctgagagctgacgacacggctgtgtattactgtgcgaaagctcacaatgcagcagtggctggcctcgcggaatacttcgaacactggggccagggcaccctggtcaccgtctcctcag
R95-2C04	CR-Y		IGHV3-30*02 F, or IGHV3-30-5*02 F	95.49	IGHJ1*01 F	IGHD6-19*01 F	17	CAKAHNAAVAGLAEYFQHW	gaggtgcagctggtggagtctgggggaggcgttgtccaccctggggggtccctgagactctcctgtgcagcgtctggattcaccttcagttcctatgccatgcactgggtccgccaggctccaggcaaggggctggagggggtggcatttataaagtatgatggaactaataaatactatgcagactccctgaagggccggttcaccatctccagagacaattccaagaacacactgtatctgcaaatgaacagcctgagagctgaggacacggctgtgtattactgtgcgaaagctcacaatgcagcagtggctggcctcgcggaatacttccaacactggggccagggcaccctggtcaccgtctcctcag
R95-1H08	CR-Y	2	IGHV3-30*03 F, or IGHV3-30*18or IGHV3-30-5*01 F	90.62	IGHJ4*02 F	IGHD2-21*01 F	11	CARVFESYFFDYW	gaggtgcagctggtggagtctgggggaggcgtggtccagcctgggaggtccctaagactctcctgtgtagcctctgggttcaccttcgggagctatggtctgcactgggtccgccagactccaggcaagggactcgagtgggtggcatttatatcatatgatggatatgataaaacctatgccgactccgtgaagggccgattcaccatctccagagacacttccaagaacactctctatctacaaatgaacagcctgagagttgaagacacggctctctactactgtgcgagagtattcgaatcctacttctttgactactggggccagggaaccctggtcgccgtctcctcag
R95-2H01	CR-Y		IGHV3-30*03 F, or IGHV3-30*18or IGHV3-30-5*01 F	89.93	IGHJ4*02 F	IGHD2-21*01 F	11	CARVFESYFFDYW	gaagtgcagctggtggagtctgggggaggcgtggtccagcctgggaggtccctaagactctcctgtgtagcctctgggttcaccttcgggagctatggtctgcactgggtccgccagactccaggcaagggactcgagtgggtggcatttatatcatatgatggatatgacaaaacctatgccgactccgtgaagggccgattcaccatctccagagacacttccaagagcactctctatctgcaaatgaacagcctgagagttgaagacacggctctctactactgtgcgagagtattcgaatcctacttctttgactactggggccagggaaccctggtcgccgtctcctcag
R95-1G07	CR-Y	1	IGHV3-30*04 F, or IGHV3-30-3*03	93.55	IGHJ4*02 F	IGHD1-26*01 F	11	CAREFQTYAFDYW	gaggtgcagttggtggagtctgggggaggcgtggtccagcctgggaggtccctaagactctcctgtgcagcctctggattcactttcggaagctatgctatacactgggtccgccaggctccaggcaaggggctggagtgggtggcatttgattcaaataataaatactatgtagactccgtgaagggccgattcaccacctccagagacaattccaagaacaccctctatctgcaaatggacagcctgagagctgaggacacggctgtttattactgtgcgagagagtttcagacctacgcctttgactactggggccagggaaccctggtcaccgtctccacag
R95-1B04	CR-Y	2	IGHV3-30*10 F	92.01	IGHJ4*02 F	IGHD3-3*01 F	11	CARVFLSYSIDYW	gaagtgcagctggtggaatctgggggaggcgtggtccagcctgggaggtccctgagactgtcctgtgtagcctctggattcaccttcggcagttatgatatgcactgggtccgccagcctccaggcaaggggctagagtgggtggcacttatttcatatgatggaagtgataaaacgtacacacactccgtgaagggccgattcaccatctccagagacaattccaagaacatgttgtctctgcaaatggacagcctgagagctgaggacacggctatttattactgtgcgagagtctttttgagttacagtattgactactggggccagggaaccctggtcaccgtctcttcag
R95-1C10	CR-Y		IGHV3-30*19 F	91.23	IGHJ4*02 F	IGHD3-3*01 F	11	CARVLESYSFDYW	gaggtgcagctggtggagtctgggggagacgtggtccagcctggggggtccctgagactctcgtgtgcaacgtctggattcaccttcagtagttatggcatgcactgggtccgccaggctccaggcaaggggctggagtgggtggcatttttgtcatatgatggagttgataaatacgcagactccgtgaagggccgcttcaccatctccagagagaggcccaagaacaccctgtttttgcaaatgaaaagcctgaaacctgaggacacggctgtctatttctgtgcgagagttcttgagtcgtactcctttgactattggggccagggaaccctggtcaccgtctcctcac
R95-1D03	CR-Y	1	IGHV3-33*01 F, or IGHV3-33*05or IGHV3-33*06 F	90.62	IGHJ5*02 F	IGHD5-18*01 F	10	CAREYNYGYDHW	gaggtgcagttggtggagtctgggggaggcgtggtccaggctgggaggtctctgagactgtcctgtgtagcgtctggattcaacatcagtccctatggcatgcactgggtccgccaggctccaggcaaggggctggagtgggtggcaggaatgtactttgatggaacttatgaacagtatgcagaccccgtgaagggccgattcaccatctccagagacaatcccaagaatacactgtatctgcaaatgaacagcctgagagccgacgacacggctgtgtactactgtgcgagagaatacaactatggttacgatcactggggccagggagccctggtcaccgtctcctcag
R95-2E06	CR-Y	1	IGHV3-33*01 F, or IGHV3-33*06 F	96.88	IGHJ6*02 F	IGHD2-2*02 F	21	CARDPGCNSGSCFSPVVNGMDVW	gaagtgcagctggtggagtctgggggaggcgtggtccagcctgggaagtccctgagactctcctgtgcagcgtctggattcaccttcagtagctatggcatgcactgggtccgccaggctccaggcaaggggctggagtgggtggcacttatctggtatgatggaagtaataaatactatgcagactcagtgaagggccgattcagcatctccagagacaattccaagaacacgatgtatctgcaaatgaacagcctgagagccgaggacacggctgtgtatttctgtgcgagagatccgggctgtaatagtggcagctgctttagccccgtagtcaacggtatggacgtctggggccaagggaccacggtcaccgtctcctca
R95-1F07	CR-Y	3	IGHV3-33*01 F, or IGHV3-33*06 F	96.53	IGHJ6*02 F	IGHD2-2*02 F	21	CARDPECTSSSCFSPTVNGMDVW	gaagtgcagctggtggagtctgggggaggcgttgtccagcctgggaggtccctgagactctcctgtgcagcgtctggattcatcttcagcaactatgtcatgcactgggtccgccaggcgccaggcaaggggctggagtgggtggcacttatatggtatgatggaagtaataaatactatccagactccgtgaagggccgattcaccatctccagagacaattccaagaacacgctgtatctgcaaatgaacagcctgagagccgaggacacggctgtgtattactgtgcgagagatccagaatgtactagtagcagttgctttagccccacagtcaacggtatggacgtctggggccaagggaccacggtcaccgtctcctca
R95-1H09	CR-Y		IGHV3-33*01 F, or IGHV3-33*06 F	93.4	IGHJ6*02	IGHD2-2*02 F	21	CTRDPECTSSSCFSPTVSGMDVW	gaggtgcagctggtggagtctgggggaggcgtggtccagcctgggaggtccctgagactctcctgtgcagcgtctggattccccttcagtacctatgccatacactgggtccgccaggctccaggcaagggactggagtgggtggcacttatatggtttgatggaagtaagaagtactatgccgactccgtgaggggccgattcagcgtctccagagacaattccaagaacacactgtatctacaaatgagcagcctgagagccgatgacacggctttgtattactgtacgagagatccggagtgtactagttccagctgctttagccccacagtcagcggcatggacgtctggggccaagggaccacggtcaccgtctcctca
R95-1F05	CR-Y		IGHV3-33*01 F, or IGHV3-33*06 F	91.67	IGHJ6*02 F	IGHD2-2*02 F	21	CVRDPKCTSSSCFSPIVNGMDVW	caggtgcacctggcggagtctggggggggcgtggtccagcctgggaaatccctgagactctcctgtggagcgtctggattcatcttcagttcatttgtcatgcactgggtccgccaggctccaggcaaggggctggagtgggtggcacttatatggtatgatggaagtaaaaaatattatgcagactctgtggtgggccgattcaccatctccagagacaattccaagaacgcggtgtatctccaagtgaacagcctgagagccgaggacacggccgtgtattattgtgtgagagatccgaagtgcaccagttccagttgctttagccccatagtcaacggaatggacgtctggggccaagggaccacggtcaccgtctcctca
R95-2B09	BRIS	2	IGHV3-43*01 F	94.44	IGHJ6*03 F	IGHD1-26*01 F	17	CVKDSASGNYYHLYYMDVW	gaagtgcagttggtggagtctgggggagtcgtggtacagcctggggggtccctaaatctctcctgtgcagcctctggattcacgtttgatgactatctcatgcactgggtccgtcaagctccggggaagggtctggagtgggtctctcttattagttgggatggtggtagcagatactacgcagactctgtgaagggccgattcaccatctccagagacaacaccaaaaactccctctatctggaaatgagcagtctgagaactgaggacaccgccgtgtatttctgtgtaaaagatagtgccagcgggaattattaccatctttactacatggacgtctggggcaaagggaccacggtcactgtctcctca
R95-2C10	BRIS		IGHV3-43D*01 F	94.1	IGHJ6*03 F	IGHD3-10*01 F	17	CVKDRESGNYYHFYYMDAW	gaagtgcagctggtggagtctgggggagtcgccgtaaagcctggggggtccctgagactctcatgtgcagcctctggattcacctttgacgattatgtcatgcactgggtccggcaagttccggggaagggtctggagtgggtctctcttatcagctgggatggtggtagtagatactacgcagactctgtgaagggtcgattcaccatctccagagacaacagcaaaaactccctgtatctgcaaatgaacaatctgagacctgaggacaccgccttgtattattgtgtgaaagatagggagtcgggtaattattaccatttctactacatggacgcctggggcaaagggaccacggtcaccgtctccaca
R95-2H06	CR-E	1	IGHV3-43D*01 F	94.79	IGHJ5*02 F	IGHD3-10*01 F	15	CAKDPYGSGSAGWFDPW	gaagtgcagttggtggagtctgggggagtcgtgcaacagcctgggggggccctgagactctcctgtgcagcctctggattgacctttgatgaatatgccatgcactgggtccgccaagctccggggaagggtctggagtgggtctctcttattacttgggatggtggcaccacctactatgcagactctgtgaagggtcgattcaccatttccagagacaacagcaaaaactccctgtatcttcaaatgaacagtctgagacctgaggacagcggcttgtattactgtgcaaaagacccctatggttcggggagtgcaggctggttcgacccctggggccagggaaccctggtcaccgtctccccag
R95-2B03	PHU	10	IGHV3-43D*01 F	94.79	IGHJ6*03 F	IGHD4-23*01 ORF	17	CAKDVGGGNYDYYHYMDVW	gaagtgcagctggtggaatctgggggagtcgtgggacagcctggggggtccctgacaatctcctgtgcagcctctggattcacctttgatgattatgccatgcactgggtccgtcaagctccggggaagggtctggagtgggtctctcttattagctgggatggtggtaacaccaactatgcagactctgtgaagggacgattcaacatttccagagacaacaccaaaagctccctgtacctgcaaatgaacggtctgagagctgaggacaccgccttctattactgtgcaaaagatgtgggcgggggtaactacgactactaccactacatggacgtctggggcgcagggaccgcggtcaccgtctcctca
R95-2A02	CR-E		IGHV3-43D*01 F	92.71	IGHJ6*03	IGHD4-23*01 ORF	17	CAKDVGGGNYDYYYHMDGW	gaggtgcagctggtggaatcggggggagtcgtggtccagcctggggggtccctgagactctcctgtacaacctctggattcacctttgacgattatgccatgcactgggtccgtcaagctccggggaagggtctggagtgggtcgctcttatcagttgggatgctggtaacacccactatgcggactctgcgaagggtcgattcaacatctccagagacaacagcaaaaactccctgtttctgcaaatgcacagcctgagagttgaggacagcggcttgtattactgtgcaaaagatgtgggcgggggtaactacgactactactaccacatggacggctggggcaaagggaccacggtcaccgtctcctca
R95-2B12	CR-E		IGHV3-43D*01 F	92.71	IGHJ6*03	IGHD4-23*01 ORF	17	CAKDVGGGNYDYYYHMDGW	gaagtgcagctggtggaatcggggggagtcgtggtccagcctggggggtccctgagactctcctgtacaacctctggattcacctttgacgattatgccatgcactgggtccgtcaagctccggggaagggtctggagtgggtcgctcttatcagttgggatgctggtaacacccactatgcggactctgcgaagggtcgattcaacatctccagagacaacagcaaaaactccctgtttctgcaaatgcacagcctgagagttgaggacagcggcttgtatttctgtgcaaaagatgtgggcgggggtaactacgactactactaccacatggacggctggggcaaagggaccacggtcaccgtctcctca
R95-2C05	CR-E		IGHV3-43D*01 F	95.14	IGHJ6*03	IGHD4-23*01 ORF	17	CAKDVGGGNYDYYYHMDGW	gaagtgcagctggtggagtcggggggagtcgtggtccagcctggggggtccctgagactctcctgtacaacctctggattcacctttgatgattatgccatgcactgggtccgtcaagctccggggaagggtctggagtgggtctctcttatcagttgggatgctggtaacacccactatgcggactctgtgaagggtcgattcaacatctccagagacaacagcaaaaactccctgtttctgcaaatgcacagcctgagagctgaggacagcgccttgtattactgtgcaaaagatgtgggcgggggtaactacgactactactaccacatggacggctggggcaaagggaccacggtcaccgtctcctca
R95-2H03	CR-E		IGHV3-43D*01 F	93.06	IGHJ6*03	IGHD4-23*01 ORF	17	CAKDVGGGNYDYYYHMDGW	gaagtgcagctggtggaatcggggggagtcgtggtccagcctggggggtccctgagactctcctgtacaacctctggattcacctttgacgattatgccatgcactgggtccgtcaagctccggggaagggtctggagtgggtcgctcttatcagttgggatgctggtaacacccactatgcggactctgcgaagggtcgattcaacatctccagagacaacagcaaaaactccctgtttctgcaaatgcacagcctgagagttgaggacagcggcttgtattactgtgcaaaagatgtgggcgggggtaactacgactactactaccacatggacggctggggcaaagggaccacggtcaccgtctcctca
R95-2F04	PHU		IGHV3-43D*01 F	94.44	IGHJ6*03	IGHD2-15*01 F	17	CAKDVGGGNYDYYYYMDAW	gaggtgcagctggtggagtctgggggagccgcggtacagccgggggggtccctgcgactctcctgtgcagcctctggattcagctttgatgattatgccatgcactgggtccgtcaagctccggggaagggtctggagtgggtctctcttattagttgggacagtggaaatacccactatgcagactctgtgaagggtcgattcaacatctccagagacaacaacaagaactccctgtatctgcaaatgagcagtctgagagctgaggacaccgccttgtattactgtgcaaaagatgtgggcgggggtaactacgactactattattacatggacgcctggggcaaaggggccacggtcaccgtctcctca
R95-2E03	PHU		IGHV3-43D*01 F	94.44	IGHJ6*03	IGHD4-23*01 ORF	17	CAKDVGGGNYDYYYYMDGW	gaggtgcagctggtggagtcggggggagtcgtggtccagcctggggagtccctgagactctcctgtacaacctctggattcacctttgatgattatgccatgcactgggtccgtcaagctccggggaagggtctggagtgggtctctcttattagttgggatgctggtaacacccactatgcggactctgtgaagggtcgattcaacatctccagagacaacagcaaaaactccctgtttctgcaaatgcacagcctgagagctgaggacagcggcttgtattactgtgcaaaagatgtgggcgggggtaactacgactactactactacatggacggctggggcaaagggaccacggtcaccgtctcctca
R95-2C06	CR-E		IGHV3-43D*01 F	91.32	IGHJ6*03 F	IGHD3-10*01 F	17	CARDAGGGNYDYYRYMDVW	gaagtgcagctggtggactctgggggagtcgtgggacagcctggggggtccctgacaatctcctgtgcagcctctggattcagctttgatgattatgccatgcactgggtccgtcaagctccggggaagggtctggagtgggtctctcttattagctgggatggtgctaacaccaattatgcagactctgtgaagggtcgattcaacgtttcgagagacaacatcaaagggtccctgtacctacaaatgaacggtctgagagttgaggacaccgccctctattattgtgcaagagatgcgggcgggggtaattacgactactaccgctacatggacgtctggggcgcagggaccgcggtcaccgtctcctca
R95-1F01	CR-E		IGHV3-43D*01 F	91.67	IGHJ6*03	IGHD4-23*01 ORF	17	CARDMGGGNYDYYYHMDVW	gaagtgcagctggtggcatctgggggagtcgtgggacagcctgggggatccctgacaatctcctgtgcggcctctggattcacctttgatgattatgccatgcactgggtccgtcaaactccggggaggggtctggagtgggtctctctcattagttgggatggtggaaacaccaactatgcagactccgtgaggggtcgattcaacatgtccagagacaacaccgaaaactccctgtacctacaaatgcacagtctgagagctgaggacaccggcttctattactgtgcaagagatatgggcgggggtaactacgactactactatcacatggacgtctggggcgcggggaccgcggtcaccgtctcctca
R95-1A10	PHU		IGHV3-43D*01 F	88.54	IGHJ6*03 F	IGHD4-23*01 ORF	17	CTKDDGGGNYDYYRYMDVW	gagatggccctggtggagtctgggggaaccgtggtacagcctggggggtccctgacactctcctgtgaagtctctggattcacctttgatgattatgccatgcactgggtccggcaagttccgggaaagggtctagagtgggtctctcttattagttgggatgctggtaacaccaactatgcagactctgtgaaggggcgattcaacatctccagggacaacaccaggagcatcctctacctccaaatgagcagtctgagacctgaggacaccgccatatattactgtacaaaggatgacggcgggggtaactacgactactaccgctacatggacgtctggggcagagggaccacggtcaccgtctcgtcg
R95-1H10	BRIS	1	IGHV3-43D*01 F	96.18	IGHJ4*02	IGHD3-22*01 F	18	CAKDIISGNYEDFSGYLDSW	gaggtgcagctggtggagtctgggggagtcgtggtacagcccggggggtccctgagactctcctgtgcagcctctggattcacctttgatgattttgtcatgcactgggtccgtcaagctccggggaagggtctggagtggctctctcttattacttgggatggtggtaactcctactatgcagactctgtgaagggtcgattcaccatctccagagacaacaacaaaaactccctgtatctgcaaatgaacagtctgagacctgaggacaccgccttctattactgtgcaaaagatatcatctcagggaattacgaagatttcagtggttatctcgactcctggggccagggaaccctggtcaccgtctcctcag
R95-1A03	CR-E	1	IGHV3-53*01 F	96.49	IGHJ4*02 F	IGHD6-13*01 F	13	CARDGPPGDGSLDYW	gaggtgcagctggtggagtctggaggaggcttgatccagccgggggggtccctgagactctcctgtgcagcctctgggttcaccgtcagtatcaattacatgagctgggtccgccaggctccagggaaggggctggagtgggtctcagttatttataccggtggtgaaacttactacgcagactccgtgaagggccgattcaccatctccagagacaattcgaagaatacgctgtatcttcaaatgaacagcctgagagccgaggacacggccgtgtattactgtgcgagagatggcccccccggggatgggagccttgactactggggccagggaaccctggtcaccgtctcctcag
R95-2H08	BRIS	1	IGHV3-53*01 F	95.44	IGHJ4*02 F	IGHD3-22*01 F	18	CARGTSYYDSTGHYLPLGYW	gaagtgcagctggtgcagtctggaggaggcttgatccaccctggggggtccctgagactctcctgtgcagcctctgttttcaccgtcagccgcaactacatgagctgggtccgccaggctccagggaaggggctggagtggctctcagttattcatagcggtggcagtacatactacgcagactccgtgaagggccgattcaccatctccagagacaattccaagaacacggtgtttcttcaaatgaacagcctgagagccgaggacacggccgtgtattactgtgcgagagggaccagttactatgatagtactggtcattacttacccttgggatactggggccagggaaccctggtcaccgtctcctcag
R95-2A08	CR-Y	3	IGHV3-66*01 F, or IGHV3-66*04 F	90.88	IGHJ3*02 F	IGHD2-21*02 F	15	CARDGGGWYVNDAFDIW	gaagtgcagctggtggagtctgggggaggcttggtccagcctggggggtccctgagactctcctgtgcagcctctggattcatcgtcaataagaatcacatgaactgggtccgccaggctccagggaagggtctggagtgggtctcagtcatctatagtggtgggaatccataccacgcagactccgtggagggcagattcaccatctccagagacatttccaagaacactgtgcatcttcaaatgaatagtctgggagccgaggacacggctgtctattactgtgcgagagatggcggtggctggtatgtcaatgatgcttttgatatctggggccaagggacaacggtcaccgtctcttcag
R95-2C12	CR-Y		IGHV3-66*01 F, or IGHV3-66*04 F	89.82	IGHJ3*01 F	IGHD2-21*02 F	15	CARDGGGYYVNDAFDVW	gaggtgcagctggtggagtctgggggaggcttggtccagcctggggggtccctgagactctcctgtgcagcctctggattcatcgtcaataaaaatcacatgaattgggtccgccaggctccagggatggctctggagtgggtctcagtcatctacagtggtggcaatccataccacgcagtctccgtggagggcagattcaccatctccagagacatttccaagaacactatatatcttcaaatgaatagtctgagagccgaggacacggctgtctattactgtgcgagagatggcggtggctactatgtcaatgatgcttttgatgtctggggccaagggacaacggtcaccgtttcttcag
R95-1C03	CR-Y		IGHV3-66*01 F, or IGHV3-66*04 F	92.98	IGHJ3*02 F	IGHD2-15*01 F	15	CVRDGGGWYVNDAFDIW	gaggtgcagctggtggagtctgggggaggcttggtccagcctggggagtccctgagactctcctgtgcagcctcgggattcaccgtcactagcaatcacatgaactgggtccgccaggctccagggaaggggctggagtgggtctcagttatttataggggtggtaaaacagaccacgcagactccgtagaggacagatttaccatctccagagacacttccaagaacacactgtttcttcaaatgaacagcctgagagccgaggacacggccgtgtattattgtgtcagagatgggggcggctggtacgtcaatgatgcttttgacatatggggccaagggacaatggtcagcgtctcttcag
R95-1H05	PHU	2	IGHV3-7*01 F	96.53	IGHJ1*01	IGHD1-7*01 F	10	CATGDLELSNVR	gaggtgcagctggtggagtctgggggaggcttggtccagcctggggggtccctgagactctcctgtgcagcctctggattcacctttagtagccattggatgacctgggtccgccaggctccagggaaggggctggagtgggtggccagcataacgcaagatggaagtgcagagtactatgtggactctgtgaagggccgattcaccatctccagagacaacaccaagaactcactgtatctgcaaatgaacagcctgagagccgaggacacggctgtatattactgtgcgacaggagatctagaactatccaatgtgcgggcccagggaaccctggtcaccgtctcctcag
R95-2F08	PHU		IGHV3-7*01 F	95.49	IGHJ1*01	IGHD1-7*01 F	10	CATGDLELSNVR	gaagtgcagctggtggagtctgggggaggcttggtccagcctggggggtccctgagactctcctgtgcagcctctggattcacctttagtagacattggatgacctgggtccgccagggtccagggaaggggctggagtgggtggccagcataacgcaagatggaagtgcagagtactatgtggactctgtgaagggccgattcaccatctccagagacaacaccaagaactcactgtatctgcaaatgaacagcctgagagccgaggacacggctgtatattactgtgcgacaggagatctagaactatccaatgtgcgggcccagggaaccctggtcaccgtctcctcag
R95-2C07	PHU	1	IGHV3-7*01 F	97.22	IGHJ4*02 F	IGHD3-3*01 F	16	CARDGPHDFWSGYPFDYW	gaagtgcagctggtggagtctgggggaggcttggtccagcctggggggtccctgagactctcctgtgaagtctctggattctcctttagtagctattggatgagctgggtccgccaggctccagggaaggggctggagtgggtggccaacataaagcaagatggaagtgagaaaaactatgtggactctgtgaagggccgactcaccatctccagagacaacgccaagaactcactgtatctgcaaatggacagcctgagagccgaggacacggctgtatattactgtgcgagagatggcccccacgatttttggagtggttatccctttgactactggggccagggaaccctggtcaccgtctcctcag
R95-1F04	CR-E	2	IGHV3-7*01 F	96.18	IGHJ6*02 F	IGHD3-3*01 F	21	CARDTFYEYWNRYYTYYYGMDVW	gaggtgcagctggtggagtctgggggaggcttggtccagcctggggggtccctgagactctcctgtgcagcctccggattcacatttagtagttattggatgaactgggtccgccaggctccagggaaggggctggagtgggtggccaacataaagcaggatggaagtgagaaagactatgtggagtctgtgaagggccgattcaccatctctagagacaacgccaagaactcagtgtttctgcaaatgaatagcctgagagccgaggacacggctgtgtattactgtgcgagggacaccttttacgaatattggaatcgttattacacgtactactacggcatggacgtctggggccaagggaccacggtcaccgtctcctca
R95-2A10	CR-Y		IGHV3-7*01 F	93.4	IGHJ6*02 F	IGHD3-3*01 F	21	CARDTYYEYWSEYYTYYYGMDVW	gaggtgcagctggtggagtccggggggggcttggtccagcctggggggtccctgagactctcctgtgtagcctctggattcacattcaattcctactggatgaactgggtccgccaggttccagggaaggggctggagtgggtggccaacataaagaaagatggaagtgagacagactatgtggactctgtgaagggccgattcaccatttccagagacaacgccaagaactcactgtatctgcaaatggatagcctgagagccgaggacacggctatatattactgtgcgagagacacctattacgaatattggagtgaatattacacgtattactacggcatggacgtctggggccaggggaccacggtcaccgtctcctcc
R95-1G10	CR-E	1	IGHV3-74*01 F	94.44	IGHJ2*01 F	IGHD6-6*01 F	15	CARGYSTSSGIWYFDLW	gaggtgcagctggtggagtccgggggaggttcagttcagccgggggggtccctgagactctcctgtgcagcctctggattcagcttcagtaactactggatgcactgggtccgccaagctccagggaaggggctggtgtgggtctcacgtgttattagtgatgggactatcacaagttatgtggactccgtggagggccgattcaccatctccagagacaacgccgagaacacgctgtatctgcaaatggacagtctgagagccgaggacacggctgtctattactgtgcaagaggctatagtacctcgtccgggatctggtacttcgatctctggggccgtggcaccctggtcactgtctcctcag
R95-2E07	CR-Y	1	IGHV3-74*01 F	95.49	IGHJ2*01 F	IGHD6-19*01 F	15	CARRFGSGWTEWYFDLW	gaggtgcagctggtggagtccgggggaggtttagttcagcctggggggtccctgagactctcctgtgcagcctctgggttccccttcagtacctactggatgtactgggtccgccaagctccagggaaggggctggtgtcggtctcacgaattaatagtgatgggagtggcacaagctatgcggactccgtggagggccgattcaccatctccagagacaacgccaagaacacgctgtattttcaaatgaacagtctgagagccgaggacacggctgtttattactgtgcaaggaggtttggcagtggctggactgaatggtacttcgatctctggggccgtggcaccctggtcactgtctcctcag
R95-2H09	CR-E	1	IGHV3-74*01 F	95.49	IGHJ4*02 F	IGHD3-22*01 F	16	CARVKDSSAYNEYYFDYW	gaagtgcagctggtggagtccgggggaggcttagttcagcctggggggtccctgagactctcttgtgcagcctctggattcaccttcagtaacttctggatgtactgggtccgccaggctccagggaaggggctggtgtgggtctcaagtattaatagtgatgggactaccacaaactacgcggactccgtgaagggccgattcaccatctccagagacaacgccaagaacacactgtatctgcaaatgaacagtctaagagtcgaggacacggctgtgtattactgtgcaagagtgaaggatagtagtgcatataacgagtactactttgattattggggccagggaatcctggtcaccgtcgcctcag
R95-2G12	BRIS	1	IGHV3-9*01 F	94.44	IGHJ5*02 F	IGHD2-2*01 F	15	CAKSSYGLVAPNWFDPW	gaggtgcagctggtggagtctgggggagacttggtacagcctggcaggtccctgagactctcctgtgcagcctctggattctcctttgatgagtatgccatgcactgggtccggcaacctccagggaagggcctggagtgggtctcaggtattaattgggacggtcatagcatggcctatgcggactctgtgaagggccgattcaccatctccagagacaacgccaagaactccctgtatctgcaaatgcacagtctgagacctgaggacacggccttctattactgtgcaaagtcgtcctacgggctggtagcccctaactggttcgacccctggggcccgggaacccttgtcaccgtctcgtcag
R95-2F11	BRIS	3	IGHV3-9*01 F	97.57	IGHJ4*02 F	IGHD3-10*01 F	16	CAKDITADYGSGSYYEYW	gaagtgcagctggtggagtctgggggaggcttggtacagcctggcaggtccctgagactctcctgtgcagcctctggattcacctttgatgattatgccatgcactgggtccggcaagctccagggaagggcctggagtgggtctcaagtattagttggaatagtggtcgcagagtctatgcggactctgtgaagggccgattcaccatctccagagacaacgccaaggactccctatatctgcaaatggacagtctgagagctgaggacacggccttgtattactgtgcaaaagatatcacggccgattatggttcggggagttattatgagtactggggccagggaaccctggtcaccgtctcctcag
R95-1C02	BRIS		IGHV3-9*01 F	97.92	IGHJ4*02 F	IGHD3-10*01 F	16	CAKDIVGDYGSGSYYDYW	gaagtgcagctggtggagtctgggggaggcttggtacagcctggcaggtccctcagactctcctgtgcagcctctggattcacctttgatgattatgccctgcactgggtccggcaagctccagggaagggcctggagtgggtctcaggtattagttggaatagtggtcacataggctatgcggactctgtgaagggccgattcaccatctccagagacaacgccaagaagtccctgtatctgcaaatgaacagtctgagagctgaggacacggccttctattactgtgcaaaagatatcgtaggggactatggttcggggagttattacgactactggggccagggaaccctggtcaccgtctcctcac
R95-2E11	BRIS		IGHV3-9*01 F	97.57	IGHJ4*02 F	IGHD3-10*01 F	16	CAKDIVGDYGSGSYYDYW	gaagtgcagctggtggagtctgggggaggcttggtacagcctggcaggtccctgagactctcctgtgcagcctctggattcacctttgatgattatgccatgcactgggtccggcaagctccagggaagggcctggagtgggtctcaggtattagttggaatagtggtcacttaggctatgcggactctgtgaagggccgattcaccatctccagagacaacgtcaagaactccctgtatctggaaatgaacagtctgggacctgaggacacggccttgtattactgtgcaaaagatatcgtaggggactatggttcggggagttattacgactactggggccagggaaccctggtcaccgtctcctcag
R95-2H10	BRIS	1	IGHV3-9*01 F	86.81	IGHJ4*02	IGHD3-10*02 F	16	CAKDRAGHLGSGSYFDSW	gaggtgcagctagtggcctccgggggagccttggggcagcctgacaggtccctgagactgtcctgtgcagcctccggattcatctttgaagagtacgcccttcactgggtccgccaagctccagggaagggcctggagtgggtgtcaaatgttagctggaatagtggttacagagcctatgcggactctgtgaagggccgcttcaccatctccagagacaacgccgagaagtccctgtctctgcaaatgaacagtgtgagacgtgaggacacggctttctactattgtgccaaagacagggcgggtcacctagggtcgggaagttattttgactcctggggccagggaaccctggtcaccgtctcctcag
R95-1A01	BRIS	1	IGHV3-9*01 F	95.83	IGHJ1*01	IGHD3-10*01 F	16	CAQDMAGYHGSGSYFLGW	gaagtgcagttggtggagtctgggggaggcttggtacagcctggcaggtccctgagactctcctgtgcagtctctggattcacctttgatgattatgccatgcactgggtccggcgagctccagggaagggcctggagtgggtctcaggtattagttggaacagtggtaagatagtctatgcggactctgtgaagggccgattcaccatctccagagacaactccaagaactccctgtctctgcaaatgaacagtctgagaccggaggacacggccatgtattactgtgcacaggatatggccggttatcatggttcggggagttatttcctgggttggggccagggaaccctggtcaccgtctcctcag
R95-1E01	BRIS	1	IGHV3-9*01 F	95.49	IGHJ4*02 F	IGHD1-7*01 F	17	CVRDMNWNSQIGGYYFDYW	gaagtgcagctggtggagtctgggggaggcttggtacagcctggcaggtccctgagactctcctgtgcaggtgatggattcagttttgatgatcatgccatgcactgggtccggcaagctccagggaagggcctggagtgggtctcaggtattagttggaatagtggtagtataggttatgtggactctgtgaagggccgattcaccatctccagagacaacgccaagaactccctgtatctgcaaatgaacactctgagacctgaggacacggccttgtattattgtgtaagagatatgaactggaactcccaaattgggggctactactttgactactggggccagggagccctggtcaccgtctcctcag
R95-1E04	CR-Y	1	IGHV3-9*01 F	96.88	IGHJ6*03 F	IGHD3-3*01 F	21	CARTEAATVFGDHYSYYYYMDVW	gaagtgcagctggtggagtctgggggaggcttggtacagcctggcaggtccctgagactctcctgtgcagcctctggattcagctttgttgattatgacatgcactgggtccggcaagctccagggaagggcctggagtgggtctcaagtattaggtggaatagtggtggcattgcctatgcggactctgtgaagggccgattcaccatctccagagacaacgccaagaactccctgtatctgcaaatgaacagtctgagagctgaggacacggccttttattactgtgcaagaaccgaggccgctacggtttttggagatcattactcctactactactacatggacgtctggggcaaggggaccacggtcaccgtctcctca
R95-2G06	PHU	1	IGHV3-9*01 F	93.4	IGHJ6*02 F	IGHD2-2*02 F	22	CTKDVDCTSSNCYRDYYYSGMDVW	gaagtgcagctggtggagtcggggggaggcttgatacagcctggcaggtccctgacactctcctgtgcagcctctggattcacctttgaagattatgccatgcactgggtccggcaagctccagggaagggcctggagtgggtctcaagtattacatggaatggtaataccatgacgtacgcggactctgtgaagggccgattcaccatcgccagagacaacgccaagaactccctgtatctgcaaatgaacagtctgagacctgaggacacggccttgtactactgtacaaaagatgtggattgtactagtagtaactgctatagggactattactactccggtatggacgtctggggccaagggaccacggtcaccgtctcctca
R95-2D04	BRIS	2	IGHV3-9*01 F	94.44	IGHJ6*02	IGHD3-3*01 F	24	CAKDISVRYYDFWSGYLGRPRGMDVW	gaagtgcagctggtggagtctgggggaggcttggtacagcctggcaggtccctgagactctcctgtacagcctctggattcacctttcaacattatgccatgcactgggtccggcaagctccaggaaagggcctggagtgggtctcaggtcttagttggaacagtggtgacagaggctatgcggactctgtgaagggccgattcatcatctccagagacaacgccaagaactccctgtatctgcaaatgaacagtctgagagatgaggacacggccgtctactattgtgcaaaagatattagcgtgcggtattacgatttttggagtggttatttggggagacctcgtggtatggacgtctggggccaagggaccacggtcaccgtctcctca
R95-2E02	BRIS		IGHV3-9*01 F	90.62	IGHJ6*02	IGHD3-3*01 F	24	CAKEISVRYYDFWSGYLGKPRGMDVW	gaggtgcagttggtggagtctgggggaggcttgatacagcctggcgggtccctgagactctcctgtacggcctctggattcacctttcatgatcatgccatgcactgggtccggcaacctccaggaaagggcctggagtgggtctcaggtattagttggaatggtggtgacatgaaatatgggggctctgtgaagggccgattcatcacctccagagacaacggcaagaagtccctgtatctgcaaatgaacagtctgagacctgaggacacggccgtttattattgtgcaaaagaaattagcgtgcggtattacgatttttggagtggatatttggggaaacctcgtggtatggacgtctggggccaagggaccacggtcaccgtctcttca
R95-2F07	CR-Y	1	IGHV3-9*01 F	96.88	IGHJ6*02 F	IGHD2-2*02 F	25	CTKDMNRGCDSINCYNYYYYYYGMDVW	gaagtgcagttggtggagtctgggggaggcttggtacagcctggcaggtccctgagactctcctgtgcagcctctggattcagctttgatgattatgccatgcactgggtccggcaaactccagggaagggcctggaatgggtctcaggtatcagttggaacagtggcagtataggctatgcggactctgtgaagggccgattcaccatctccagagacaacgccaagaactccctctatctgcaaatgaacagtctgagagctgaggacacggccttgtattactgtacaaaagatatgaatcgtggttgtgatagtatcaactgctataattattattactactactacggaatggacgtctggggccaagggaccacggtcaccgtctcctca
R95-1F11	CR-Y	1	IGHV4-34*01 F	88.77	IGHJ6*02	IGHD2-2*01 F	20	CARGGGEAPVVFIKRDYHMDVW	caggtgcagctacagcagtggggcgcaggactggtgaggccctcggagaccctgtccctcacgtgcgctgtgtctggtgggtctttgagtggatatcattggagctggatccgccagccccctgggaagggcctggagtggattggggacatcaatcatggtgggagcaccaactataactcgtctctcaagagtcgagtcaccatatcagtagagacgtccaagagtgaattcgctttgaagctgacctctgtgaccgccgcggacacgggtgtgtatttttgtgcgagagggggcggagaagcacctgttgtattcataaagcgggactaccatatggacgtctggggccaaggcaccacggtcaccgtctcctca
R95-1B11	CR-E	1	IGHV4-34*02 F	97.54	IGHJ6*02	IGHD3-10*01 F	21	CARGPLRRIPMVRGVHDYAMDVW	caggtgcagctacaacagtggggcgcaggactgttgaagccttcggagaccctgtccctcacctgcgctgtctatggtgggtccttcagtgattactactggagctggatccgccagcccccagggaaggggctggagtggattggggaaatcaatcatagtggaatcaccaactacaacccgtccctcaagagtccagtcaccatatcagtagacacgtccaagaaccagttctccctgaaactgagccctgtgaccgccgcggacacgggtttgtattactgtgcgagaggcccgctacgacgtattcctatggttcggggagttcacgactatgccatggacgtctggggccaagggaccacggtcgccgtctcctca
R95-1A04	CR-Y	1	IGHV4-38-2*02 F	93.4	IGHJ5*02 F	IGHD3-10*01 F	15	CARWWSSSGGSNWFDPW	ctggtgcagctgcaggagtcgggcccaggactggttaagccttcggagaccctgtccctcacctgcactgtctctggttactccatcaacactggttactactggggctggattcggcagcccccagggaaggggctgcagtggattgggagtatctattacagtgggagaacccactacaacccgtccctcaggagtcgagtcaccatattcctagacacgtccaaaaaccagttctccctgaagctacgttctgtgaccgccgcagacacggccgtgtattactgcgcgagatggtggtcttcctcgggtggctcaaactggttcgacccctggggccagggaaccctggtcaccgtctcctcag
R95-1C11	CR-Y	2	IGHV4-39*01 F	93.13	IGHJ4*02 F	IGHD6-19*01 F	10	CASLHTVAPSFW	ctggtgcagctgaaggagtcgggcccaggactgttgaggccttcggagaccctgttcctcacctgcagtgtctctggtggctccatcagagatactagttacttctggggctgggtccgccagcccccagggaaggggctggaatggattgggaatgtctattatagtgggaccacctactacaagccgtccctcaagagtcgagtcaccatatccgtagacacgtccaagaaccagttctccctgaacctgagctctgtgaccgccgcagacacggctgtctattactgtgcgagccttcacacagtggctccctccttctggggccagggaaccctggtcaccgtctcctcag
R95-1G01	CR-Y		IGHV4-39*01 F, or IGHV4-39*02 F	92.44	IGHJ4*02 F	IGHD6-25*01 F	10	CAALHTVAASYW	caggtgcagctgcaggagtcgggcccaggactggtgaagccttcggagaccctgtccctcacctgcactgtctctggtggctccatcagcgaaactagtttcttctggggctggatccgccagcccccagggagggggctggagtggattggaagtgtctattatagtgggacaacctactacaactcgtccctcaagagtcgagtcaccgtctccgtagacacgtccaggaagcaattctccctggagctgacctctgtgaccgccgcagacacggctatgtatttctgtgcggccctacatacagttgcggcctcctactggggccagggaagcctggtcaccgtctcctcag
R95-2E12	BRIS	1	IGHV4-39*01 F	95.53	IGHJ4*02 F	IGHD2-21*01 F	13	CARHGPWQLSYFDYW	caggtgcagctgcaggagtcgggcccaggactggtgaagccttcggagaccctgtccctcacctgcgttgtctctgatggctccataagcagtagtacttactactggggctggatccgccagcccccagggaaggggctggagtggattgggagtatctattatagcggcgacacctactacaacccgtccctcaagagtcgagtcattacatccgtagacacgtccaagaaccagttctccctgaagctgagctctgtgaccgccgcagacacggctgtgtattactgtgcgagacatgggccctggcaattgtcatactttgactactggggccagggaaccctggtcaccgtctcctcag
R95-1E06	BRIS	2	IGHV4-39*01 F	91.07	IGHJ3*01 F, or IGHJ3*02 F	IGHD6-19*01 F	14	CARHQPWLVPSAFDFW	tggtgcagcctgcaggagtcgggcccaggcctggtgaagccttcggagaccctgtccctcacctgcactgtctctggtggctccatcagcagtagtacttactactggggctggatccgccagtccccggagaagggactggagtggattgcgagtgtttattacagtggtgagacctactacaacccgtccctcaagagtcgaatcaccacatccgtagacacgtccaaggaccagttctccctgaagctgagctctgtgaccgccgcagacacggctgtgtattattgtgcgagacatcagccgtggctggtgccctctgcttttgatttctggggccaagggacaatggtcaccgtctcctcag
R95-2H05	BRIS		IGHV4-39*01 F	92.78	IGHJ3*01 F, or IGHJ3*02 F	IGHD6-19*01 F	14	CARHQQWLVPSAFDFW	caggtgcagctgcaggagtcgggcccaggcctggtgaagccttcggagaccctgtcccttacctgcactgtctctggtggctccatcagcagtagtacttactactggggctggatccgccagtccccggagaagggactggagtggattgcgagtatttattacagtggtgagacctactacaacccgtccctcaagagtcgaatctccacatccgtagacacgtcgaaggaccagttctccctgaagctgagctctgtgaccgccgcagacacggctgtgtattattgtgcgagacatcagcagtggctggtgccctctgcttttgatttctggggccaagggacaatggtcaccgtctcctcag
R95-2G09	PHU	1	IGHV4-39*01 F	95.19	IGHJ1*01 F	IGHD1-26*01 F	15	CARRGYNGNYYEYFHHW	caggtgcaggtgcaggagtcgggcccaggactggtgaagccttcggagaccctgtccctcacctgcaatgtctctggtggctccatcagcagtagtgcttactactggggctggatccgccagtccccggggaaggggctggagtggattgggagtctccattatagtgggagcaccgactataacccgtccctcaagagtcgagtcaccatattcgcagacacgtccaagaaccagttctccctgaagctgacctctgtgaccgccgcagacacggctgtgtattactgtgcgagaaggggatataatgggaactactatgaatacttccaccactggggccagggcaccctggtcaccgtctcctcag
R95-2H12	CR-Y	1	IGHV4-39*01 F, or IGHV4-39*02 F	91.75	IGHJ1*01 F	IGHD1-26*01 F	15	CARRPYSGSYYEYFHHW	caggtgcaggtgcaggagtcgggcccaggactggtgaagccttcggagaccctgtcactcctctgcaatgtctctggtgcctccatcagcaatagtggttactactggggctggatccgccagcccccagggaaggggctggagtggattgggagtctctatcacagtgggaacaccttctacaacccgtccctcaagagtcgggtcaccatatccgtggacaggtccatgaatcaattctccctgagggtgaggtctgtgaccgtcgcagacacggctgtgtattactgtgcgaggcgcccctacagtgggagttactatgaatatttccaccattggggccagggcaccctggtaaccgtctcttcag
R95-1B07	BRIS	1	IGHV4-4*02 F	86.81	IGHJ4*02 F	IGHD6-19*01 F	13	CAFFQRGYTSGSDYW	caggtgcagctgcaggggtcgggcccaggactggtgaagccttcggggaccctgtccctcacctgcggtgtctcttgtgcctccatcagcagtaatcacgtgtcgagtggggtcccccagcccccaggcaaggggggggaagcgattggggaacttgttcataacgggcgcaccatctacaacccctccctccggagtcgactcaacatttcactagacaggtccaaaatcctgttctccctgaagctgacctctgtgaccgccgcggacacggccgtatattactgtgccttcttccaacggggatataccagtggctcggactactggggccagggaaccctggtcaccgtctcctctg
R95-1C05	BRIS	1	IGHV4-4*02 F	89.93	IGHJ4*02 F	IGHD2-8*01 F	15	CERTRVSVASSWLFDYW	caggtgcagctgcaggagtcgggcccatgactggtgaagctatcggggaccctgtccctcacctgcgatgtctctggtggaccaatcagtagtcgaaattggtggagttgggtccgccagcccccagggaaggggatggagtggattggccaaatcgatcatattgggactactgaatacaacccggccctcaagagttgagtcaccatatcagtagacaagtccaaggaccacttctccctgacggtgaggtctgtgaccgccgcggacacggccgtctattactgtgagagaacaagagtttcagtggcgtcctcatggctgtttgactactggggccagggaaccctggtcacagtatattcag
R95-2E01	CR-Y	4	IGHV4-4*02 F	93.75	IGHJ5*02 F	IGHD3-22*01 F	21	CAKDGARDSSGYYNYRWGWYDPW	caagtgcaactgcaggagtcgggcccaggactggtgaagccttcggggaccctgtccctcacctgcgttgtgtctggtggctccataaggagtgaaaactggtggagttgggttcgccagcccccagggaaggggctggagtggattggggaaatctatcatactgggaacaccaactacaacccgtccctcaagagtcgagtcaccatgtcagtagacaagtcgaagaaccagttctccctgaagatgacttctgtgaccgccgcggacacggccgtgtattattgtgccaaagacggcgcgcgagatagcagtggttattacaactacaggtggggctggtacgacccctggggccagggaaccctggtcgtcgtctcctcag
R95-1F03	CR-Y		IGHV4-4*02 F	89.93	IGHJ5*02 F	IGHD3-22*01 F	21	CVKDGARDSSGYYNYRWGWYDPW	caggtccaacttcaggagtcgggcccaggactggtgaaggcttcggggacgctgtctctcacctgcgttgtctctggtggctccataaggagtgaaaactggtggagttgggtccgccagcccccagggaaggggctggagtggattggggaagtctatcatagtggaaacgccaactacaacccgtccctcaagagtcgagtcagcatctcagttgatgagtctaagactcagttctccctgaggttgacttctgtgaccgccgcggacacggccgtgtattattgtgtcaaagacggcgcacgagatagcagtggttattacaactacaggtggggctggtacgacccctggggccagggaatcctggtcgtcgtctcctcag
R95-2G07	CR-Y		IGHV4-4*02 F	89.93	IGHJ5*02 F	IGHD3-22*01 F	21	CVKDGARDSSGYYNYRWGWYDPW	caggtccaacttcaggagtcgggcccaggactggtgaagccttcggggacactgtctctcacctgcgttgtctctggtggctccataaggagtgaaaactggtggagttgggtccgccagcccccagggaaggggctggagtggattggggaagtctatcatagtggaatcgccaactacaacccgtccctcaagagtcgagtcaccatctccgttcatgagtctaagactcagttctccctgacgttggcctctgtgaccgccgcggacacggccgtgtattattgtgtcaaagacggcgcacgagatagcagtggttattacaactacaggtggggctggtacgacccctggggccagggaatcctggtcgtcgtctcctcag
R95-1D12	CR-Y		IGHV4-4*02 F	93.06	IGHJ5*02 F	IGHD3-22*01 F	21	CVRDGARDSSGYYNYRWGWYDPW	caggtccaacttcaggagtcgggcccaggactggtgaagccttcggggaccctgtccctcacctgcgttgtctctggtggctccataaggagcgaaaactggtggagttgggtccgccagcccccagggaaggggctggagtggattggggaagtctatcatagtggaagaaccaactacaacccgtccctcaagagtcgagtcaccatatcagtagacaactctaagactcagttctccctgaagctgacttctgtgaccgccgcggacacggccgtgtattattgtgtcagagacggcgcacgagatagcagtggttattacaattacagatggggctggtacgacccctggggccagggaaccctggtcgtcgtctcctcag
R95-1H06	BRIS	1	IGHV4-4*08 F	92.63	IGHJ4*02 F	IGHD1-26*01 F	14	CARIRIRGADYPFDHW	ctggtgcagctgcaggagtcgggcccaggactggtgaagccttcggagaccctgtccctcacctgcactgtctctggtgactccttcactacatattactggagttggatccggcagcccccagggaagggactggagtggattggctacatctataccattgggaggacccactacaaccccgccctcaagagtcgagtcgccatatctgtagacacttccaagaatcagttctccctgaacctgacctctgtgaccgccgcagacacggccgtgtattattgtgcgagaatccggatacggggagctgactacccctttgaccactggggccagggaagcctggtcaccgtccactcag
R95-1H01	CR-Y	1	IGHV4-59*01 F	96.14	IGHJ2*01 F	IGHD2-21*02 F	18	CARALPGIVMVTGHCYFDLW	caggtgcagctgcaggagtcgggcccaggactggtgaagccttcggagaccctgtccctcacctgcactgtctctggtgactccatcagtagtgactactggacctggatccggcagcccccagggaagggactggagtggattgggtatatctattacagcgggcgcaccaactacaacccctccctcaagagccgagtcactatatcagttgacgcgtccaagaaccagttctccctgaagttgaactctgtgaccgctgcggacacggccgtgtattactgtgcgagagccttgcctgggattgtgatggtgacgggacactgctacttcgatctctggggccgtggcaccctggtcactgtctcctcag
R95-1A09	CR-Y	1	IGHV4-59*01 F	95.44	IGHJ3*02 F	IGHD3-22*01 F	19	CAREEYYYDSNGPPRSAFEIW	caggtgcagctgcaggagtcgggcccaggactggtgaagccttcggagaccctgtccctcacctgcactgtctctggtgactccatcagtagttactactggagctggatccggcagaccccagggaagggactgcaatggattgggtatatctattacactgggagcaccaactacaacccctctctcaagagtcgactcaccatatcagtagacacgtccaagaaccagttctccctgaggttgaactctgtgaccgctgcggacacggccctgtatttgtgtgcgagagaagagtattactatgattctaatggtcccccgcgaagcgcttttgaaatctggggccaagggataatggtcaccgtctcttcag
R95-1B02	BRIS	1	IGHV4-59*01 F, or IGHV4-59*02 F	92.63	IGHJ2*01 F	IGHD6-6*01 F	13	CARDGSSTSWYFDFW	caggtgcatctacaggagtcgggcccaggactggtgaagccttcggagaccctgtccctcacctgctcagtctctgctggctccctcactagtcacttctggagttggatccggcagccccctgggaagggactggagtggattgggtatatccatcatagtggaaccaccggctacaacccctccctcaagagtcgagtcaccatatcagtagacacgtccaagaaccagttctccctgcacctgacctctgtgaccgctgcggacacggccgtgtattactgtgcgagagacgggagcagtacgtcctggtacttcgatttctggggccgtggcaccctggtcactgtctcctcag
R95-1H04	PHU	1	IGHV4-59*01 F, or IGHV4-61*01 F	90.88	IGHJ6*02 F	IGHD3-10*01 F	22	CARAHYFGSGNFIYGYFYYGMDVW	caggtgcagctgcaggagtcgggcccaggactggtgaagccttcggagaccctgtccctcacctgcagtctctctagtggttacatcgggacttactcctggaattggatccggcaggccccaggcaagggactggagtggattgggtatgtctctaacagtgggagcaccaagtacaacccctccctccagagtcgagtcaccatatcagtggacatgtccaagaaccagttctccctggagctgaggtctgtgagcgctgcggacacggccctctactactgtgcgagagcacattatttcggttcggggaactttatttatggatacttctactacggaatggacgtctggggccaagggactatggtcaccgtctcctca
R95-1D02	BRIS	1	IGHV4-59*02 F, or IGHV4-59*03or IGHV4-61*08 F	92.98	IGHJ4*02 F	IGHD3-16*01 F	13	CARATTWGAPEFDYW	caggtgcagctccaggagtcgggcccagggctggtgaagccttcggagaccctgtccctcacctgcactgtctctggtgactccgtcagtgataacttttggacctggatccggcagcccccagggaaggcactggagtggattgggtacatgtattacagtgggagtatcaagtacaacccctccctcaagagtcgagtcaccatgtcactagacacgtccaagaaccaattctccctggagctgacctctgtgaccgctgcggacacggccgtgtattactgtgcgagagcaacgacctggggagcccccgagtttgactactggggccagggaaccctggtcaccgtctcctcag
R95-1C09	CR-Y	1	IGHV4-59*02 F, or IGHV4-61*08 F	95.09	IGHJ3*02 F	IGHD6-25*01 F	9	CARDGRLFDIW	ctggtgcagctgcaggagtcgggcccaggactggtgaagccttcggagaccctgtccctcacctgcaccgtctctggtgactccgtcactgattactactggagctggatccggcagcccccagggaagggactggagtggattgggtatatttattacagtgggatcaccaactacaacccctctctcaagagtcgagtcaccatgtcagtagacacgtccaagaaccagatctccctgaagttgacctctgtgatcgctgcggacacggccgtgtattactgtgcgagagacgggcggctttttgatatctggggccaagggacaatggtcgccgtctcttcag
R95-2F01	CR-Y	1	IGHV4-59*08 F	96.14	IGHJ6*02 F	IGHD2-2*01 F	23	CASARRYCSSTSCYGLEYYFGMDVW	caggtgcagctgcaggagtcgggcccaggactggtgaagccttcggagaccctgtccctcacctgcactgtctctggtggctccatcagtagtcactactggagttggatccggcagcccccagggaagggactggagtggattgggtatatctatgacagtggcaaaaccaaccacaaccccaccctcaagagtcgagtcaccatatcagcagacacgtccaagaaccagttctccctgaagctgagctctgtgacggccgcagacacggccgtctattactgtgcgagcgcaagacgatattgtagtagtaccagctgctatggcttagagtactacttcggtatggacgtctggggccaagggaccacggtcaccgtctcctca
R95-1B09	BRIS	1	IGHV5-51*01 F	93.06	IGHJ4*02 F	IGHD5-12*01 F	12	CARRGGQTGEFDFW	gaggtgcagctggtgcagtctagagtagaggtgaagaagcccggggagtttctgaagatctcctgtgagggttctgggtaccccttcaccagctactggatcgcctgggtgcgccagatgcccgggaaaggcctggagtggatggggatcatctatcctggtgactctgataccacatacagcccgtcgttccaaggccacgtcaccttctccgccgacaagtccatcaataccgcctacctgcagtggaacaggctggaggcctcggacaccgccatgtattactgtgcgagacggggtggccagactggggaatttgacttctggggccagggaaccctggtcaccgtctcctcag
R95-1E12	BRIS	2	IGHV5-51*01 F	95.49	IGHJ4*02 F	IGHD3-22*01 F	16	CARFGYDEIGQYYDFDYW	gaggtgcagctggtgcagtctggagcagacgtgaaaaagcccggggagtctctcaagatctcctgtaggggttccggatacagctttactcactactggatcgcctgggtgcgccagatgcccgggaaaggcctggagtggatggggatgatctatcctggtgactctgataccagatatagcccgtccttccaaggccaggtcaccatctcagccgacaagtccatcagcactgcctacctgcagtggagcagcctgaaggcctcggacaccgccgtgtattattgtgcgagattcggctatgatgaaattggtcaatactacgactttgactactggggccagggaaccctggtcaccgtctcctcag
R95-2H07	BRIS		IGHV5-51*01 F	97.57	IGHJ4*02 F	IGHD3-22*01 F	16	CARFGYDSIGNYYDFDYW	gaggtgcagctggtgcagtctggagcagaggtgaaaaagcccggggagtctctgaagatctcctgtaagggttctggatacagctttacgcactactggatcggctgggtgcgccagatgcccgggaaaggcctggagtggatggggatgatctatcctggtgactctgataccagatacagcccgtcctttcaaggccaggtcaccatctcagccgacaagtccatcagcactgcctacctgcagtggagcagcctgaaggcctcggacaccgccgtgtattactgtgcgagattcggctatgatagtattggtaattactacgactttgactactggggccagggaaccctggtcaccgtctcctcag
R95-1D08	BRIS	1	IGHV5-51*03 F	97.22	IGHJ6*02	IGHD2-21*02 F	16	CARHETGDPGVYYHLDVW	gaggtgcagctggtgcagtctggagcagaggtgaaaaagccgggggagtctctgaagatctcctgtaaggcttctggatacagctttaccaactactggatcggctgggtgcgccagatgcccgggaaaggcctggagtggatggggatcatctatcctgttgactttgatatcagatacagttcgtccttccaaggccaggtcaccatctcagccgacaggtccatcagcaccgcctacctgcagtggagcagcctgaaggcctcggacaccgccatgtattactgtgcgagacatgaaactggggaccctggtgtttactaccatttggacgtctggggccaagggaccacggtcaccgtctcctca

## Sheet: Kappa Chain
mAb Name	Sorted Population	Clonal relatives	IGKV Gene	IGKV homology (%)	IGKJ Gene	CDR-L3 LENGTH	CDR-L3	VJ SEQUENCE
K77-1F09	PHU	1
K77-2B10	CR-Y	1
K77-1E07	CR-Y	1
K77-2D11	CR-E	1	IGKV1-39*01 F, or IGKV1D-39*01 F	96.06	IGKJ2*01 F	10	CQQTYSAPMYTF	gacatccagatgacccagtctccatcctccctgtctgcatctgtaggagacagagtcacc ttcacttgccgggcaagtcagaccattgacaactatttaaattggtatcaacagaaacca gggaaagcccctaagctcctgatctatgctgcatctaatttgcaaagtggggtcccatca aggttcagtggcggtggatctgggacagatttcactctcaccatcagcagtctgcaacct gaagattttgcaccttactactgtcaacagacttacagtgcccccatgtacacttttggc caggggaccaagttggagatcaaag
K77-2E03	CR-E	1	IGKV2-28*01 F, or IGKV2D-28*01 F	98.64	IGKJ4*01 F	9	CMQALQTPLTF	gatattgtgatgactcagtctccactctccctgcccgtcacccctggagagccggcctcc atctcctgcaggtctagtcagagcctcctgcatagtagtggatacaactatttggattgg tacctgcagaagccagggcagtctccacaactcctgatctatttgggttctagtcgggcc tccggggtccctgacaggttcagtggcagtggatcaggcacagattttacactgagaatc agcagagtggaggctgaggatgttggggtttattactgcatgcaagctctacaaaccccg ctcactttcggcggagggaccaaggtgcagatcaaac
K77-1G10	CR-E	1	IGKV4-1*01 F	97.64	IGKJ4*01 F	6	CQQYFSTP	gacatcgtgatgacccagtctccagactccctggctgtgtctctgggcgagagggccacc atcaactgcaagtccagccagagtgttgtatacagctccaacaataagaactacttagct tggtaccagcagaaaccaggacagcctcctaagctgctcatttactgggcgtctacccgg gactccggggtccctgaccccgtcagtggcagcgggtctgggacagatttcactctcacc atcagcagcctgcaggctgaagatgtggcagtttattactgtcagcaatattttagtact cccgccggagggaccaaggtggagatcaaac
K77-1D07	BRIS	1
K77-2F05	BRIS	6
K77-2H11	BRIS
K77-1D08	BRIS
K77-1E10	BRIS
K77-1G04	BRIS
K77-1E11	BRIS
K77-2A11	PHU	1
K77-1F06	CR-Y	2	IGKV3-20*01 F	94.68	IGKJ1*01 F	10	CQQYGGSPPATF	gaaattgtgttgacgcagtctccagtcaccctgtctttgtctccaggggaaagagccacc ctctcctgcagggccagtcagactataagcagcagctacttagcctggtaccagcagaag cctggccaggctcccaggctcctcatctatggtacatccagcagggccactggcatccca gacaggttcagtggctttgggtctgggccagacttcactctcaccatcagcagactggag tctgaagatttcgcagtgtattattgtcaacaatatggtggctcacctccggcgacgttc ggccaagggaccagggtagacatcaaac
K77-1G06	CR-Y		IGKV3-20*01 F	94.68	IGKJ1*01 F	10	CHHYGGSPPATF	gaaattgtgttgacgcagtctccagtcaccctgtctttgtctccaggggaaagagccacc ctctcctgcagggccagtcagactataagcagcagctacttagcctggtaccaacagaag cctggccaggctcccaggctcctcatctatggtacatccagcagggccactggcatccca gacaggttcagtggctttgggtctgggacagacttcactctcaccatcagcagactggag tctgaagatttcgcagtgtattattgtcaccactatggtggctcgcctccggcgacgttc ggccaagggaccaaggttgacatcaaac
K77-2H03	CR-E	1	IGKV3-20*01 F	96.45	IGKJ1*01 F	8	CQQYGRYGTF	gaaattgtgttgacgcagtctccaggcaccctgtctttgtctccaggggaaagagccacc ctctcctgcagggccagtcagagtgttagcagcagctacttagcctggtaccagcagaaa cctggccaggctcccaggctccttatctatggtgcatccagcagggccacgggcatccgt gacaggttcagcggctatgggtctgggacagacttcactctcaccatcagcagactggag cctgaggattgtgcagtgtattactgtcagcagtatggtagatacgggacgttcggccaa gggaccaaggtggaaatcaaac
K77-1F11	PHU	1	IGKV3-20*01 F	95.74	IGKJ1*01 F	9	CHHYGGSAGTF	gaaattgtgttgacgcagtctccaggcaccctgtctttgtctccaggggaaagagccacc ctctcctgccgggccagtcagagtgttagcaatagttacttagcctggtaccagcagaga cctggccaggctccccggctcctcttctatggtgcatccagcagggccactggcatccca gacaggttcagtggctatgggtctgggacagacttcactctcaccatcagcagactggag cctgaagattttgcagtgtattactgtcaccactatggtggctcagcggggacgttcggc caagggaccaaggtggaaatcaaac
K77-2E05	PHU	1	IGKV3-20*01 F	97.16	IGKJ5*01 F	9	CQQYGFSGTTF	gaaattgtgttgacgcagtctccaggcaccctgtctttgtctccaggggaaagagccacc ctctcctgcagggccagtcagagtgttagcagcagctacttagcctggtatcagcagaag cctggccaggctcccaggctcctcatctatggtgcatccagcagggccacgggcgtccca gacaggttcagtggcagtgggtctgggacagacttcattctcaccatcagcagactggag cctgaagattttgcagtatattactgtcagcagtatggtttctccgggaccaccttcggc caagggacacgactggagattaatc
K77-1B07	CR-Y	1	IGKV3-20*01 F	97.52	IGKJ4*01 F	8	CHHYGSTGTF	gaaattgtgttgacgcagtctccaggcaccctgtctttgtctccaggggaaagagccacc ctcccctgcagggccagtcagagtgttagcagcagctacttagcctggtaccagcagaaa cctggccaggctcccaggctcctcatctacggtgcatccagtagggccactggcatccca gacaggttcagtggcagtgggtctgggacagacttcactctcagcatcagcagactggag cctgaagattttgcagtctattactgtcaccactatggtagcacgggcactttcggcgga gggaccaaggtggagatcaaac
K77-2E07	CR-Y	1	IGKV3-20*01 F	96.45	IGKJ3*01 F	10	CQHYGSSPPVLF	gaaattgtgttgacgcagtctccaggcaccctgtctttgtctccaggggaaagagccacc ctctcctgcagggccagtcgaagtatcagcagcagctacttagcctggtaccagcagaga cctggccaggctcccaggctcctcatctatggtgcatccagtagggccactggcatccca gacaggttcagtggcagtgggtctgggacagacttcactctcaccatcagcacactggag cctgaagattttgcagtttattactgtcagcattatggtagttcacctccagtccttttc ggccctgggaccaaagtggatatcaaac
K77-2D01	PHU	1	IGKV3-20*01 F	96.1	IGKJ4*01 F	6	CHRHGGVF	gaaattgtgttgacgcagtctccaggcaccctgtctttgtctccaggggaaagagctacc ctctcctgcagggccagtcagagtgttagcgacagctacttagcctggtaccagcacaaa cctggccaggctcccaggctcctcatgtatggtgcatccagcagggccactggcatccca gagaggttcagtggcagtgggtctgggacagacttcactctcaccattagcagactggag cctgaagattttgcagtgtattactgtcaccggcatggtggcgttttcggcggagggacc aaggtggagatcaaac
K77-1E05	CR-E	1
K77-2C09	CR-Y	1	IGKV2-28*01 F, or IGKV2D-28*01 F	94.9	IGKJ4*01 F, or IGKJ4*02 F	9	CMQTLQTPLTF	gatattgtgatgactcagtctccactctccctgcccgtcacccctggagagccggcctcc atctcctgcagatctagtcagagcctcctccatagtgatggacacaactgtttgggttgg tacctgcgaaagccagggcagcctccacaactcctaatctatttgggttcttttcgggcc tccggggtccctgacaggttcagtggcagtggatcaggcacagattttacactgaaaatc agcagagtggaggctgaggatgttggggtttactactgcatgcaaactctacaaactccc ctcaccttcggcggagggaccaaggtagagatcaaac
K77-2D05	PHU	1	IGKV1-17*03 F	96.06	IGKJ2*01 F, or IGKJ2*03 F	9	CLQHDTYPYIF	gacatccagatgacccagtctccatctgccatgtctgcatctgtaggagacagagtcacc atcacttgtcgggcgagtcagggcattggcatttatttagcctggtttcagcagaagcca ggtaaagtccctaagcgcctgatctatgctgcatccaatttgcacagtggagtcccgtca aggttcagcggcagtggatctgggacagaattcactctcacaatcagcagcctgcagcct gaagattttgcaacttattactgtcttcagcatgatacttacccgtacatttttggccag gggaccaggctggagatcaaac
K77-1A11	PHU	2	IGKV3-20*01 F	96.81	IGKJ1*01 F	9	CQQYGESPWTF	gaaattgtgttgacgcagtctccaggcaccctgtctttgtctccaggggaaagagccacc ctctcctgcagggccagtgagagtgttagcagcagctacttagcctggtaccagcagaaa cctggccaggctcccaggctcctcatttatactgcatccagcagggccactggcatccca gacaggttcagtggcagtgagtctgggacagacttcactctcaccatcagcagactggag cctgaagattttgcagtgtattattgtcagcagtatggtgagtcaccgtggacgttcggc caagggaccaaggtggaaatcaaac
K77-1H01	CR-Y		IGKV3-20*01 F	97.87	IGKJ1*01 F	9	CQQYGSSPWTF	gaaattgtgttgacgcagtctccaggcaccctgtctttgtctccaggggaaagagccacc ctctcctgcagggccagtcaaagtgttagcagcaactacttagcctggtaccaacagaaa cctggccaggctcccaggctcctcatctttggtgcatccagcagggccactggcatccca gacaggttcagtggcagtgagtctgggacagacttcactctcaccatcagcagactggag cctgaagattttgcagtgtattattgtcagcagtatggtagctcaccgtggacgttcggc caagggaccaaggtggaaatcaaac
K77-2B12	PHU	1
K77-2C12	BRIS	1	IGKV3-20*01 F	95.04	IGKJ2*01 F	10	CQQYGGSPLYTF	gaaattgtgttgacgcagtctccaggcaccctgtctttgtctccaggggaaagagccacc ctctcctgcagggccagtcagagggttaccagcagcgacttagcctggtacctgcagaaa gctggcctggctcccaggctcctcatctatggtgcatccagcagggccacgggcgtccca gacaggttcagtgccagtgggtctgggacagacttcattctcaccatcagcagactggag cctgacgattgtgcagtgtattactgtcagcagtatggtggttcacccttgtacactttt ggccaggggaccaagctggagatcaaac
K77-1H04	PHU	1	IGKV2-28*01 F, or IGKV2D-28*01 F	96.6	IGKJ4*01 F	9	CMQALQAPLTF	gatattgtgatgactcagtctccactctccctgcccgtcacccctggagagccggcctcc atctcctgcaggtctagtcagagcctcctacatagaaatggatacaactatttggattgg tacttgcagaggccagggcagtctccacacctcctgatctatttgggttctaatcgggcc tccggggtccctgacaggttcagtggcagtggatcaggcacagtttttacactgaaaatc agcagagtggaagttgaggatgttggggtctatttctgcatgcaagctctacaagctcct ctcactttcggcggagggaccagggtggagatcaaaa
K77-1D05	PHU	1
K77-2E06	PHU	1
K77-1D12	BRIS	3
K77-1E04	BRIS
K77-1E12	BRIS
K77-1B02	CR-E	1	IGKV1-5*03 F	94.98	IGKJ1*01 F	9	CQHYEGYSWTF	gacatccagatgacccagtctccttccaccctgtctgcatctgtaggagacagagtcacc atcacttgccgggccagtcagagtattaataggtggttggcctggtatcagcagaaacca ggaaaagcccctaaactcctgatctatagggcgtctagtttagaaagtggggtcccatcc aggttcagcggcagtggatctgggaccgaattcactctcaccatcagcagcctgcagcca gatgattttgcaacttatttttgccaacactatgagggttactcctggacgttcggccaa gggaccaaagtggatatcaaac
K77-2F03	PHU	2	IGKV1-33*01 F, or IGKV1D-33*01 F	96.42	IGKJ4*01 F	9	CQQHDNVPLTF	gacatccagatgacccagtctccatcctccctgtctgcatctgtaggagacagagtcacc atcacttgccaggcgagtcaggacattaagaactatttaaattggtatcagcagagacca gggaaagcccctaagctcctgatctacgatgcttccaatttggaaacaggggtcccatca aggttcagtggaagtggatctgcgacacattttactttcacaatcagcagcctgcagcct gaagatgttgcaacatattactgtcaacaacatgataatgtcccgctcactttcggcgga gggaccagggtggggatcaaac
K77-1G12	PHU		IGKV1-33*01 F, or IGKV1D-33*01 F	94.27	IGKJ4*01 F	9	CQQHDDLPLTF	gacatccagatgacccagtctccatcctccctgtctgcatctgtaggagacagagtcacc atgacttgccaggcgagtcaggacataaagaactatttaaattggtatcaacagagacca gggaaagcccctaagctcctgatctacgatgcatccaatttggaaacaggggtcccatca aggttcagtggaagtggatctgcgactcattttagtttcacaatcaacagcctgcagcct gaagatgttgcaacatattactgtcaacaacatgatgatctcccgctcactttcggcgga gggaccagggtggggatcaaac
K77-2G04	PHU	1	IGKV1-33*01 F, or IGKV1D-33*01 F	96.06	IGKJ2*01 F, or IGKJ2*02 F	9	CQQYDNVPVTF	gacatccagatgacccagtctccatcctccctgtctgcatctgtaggagacagagtcacc atttcttgccaggcgagtcaggacattaacaagtatttaagttggtatcagcagaaacca gggaaagccccaaagctcctgatctacgatgcatccaatttggaaacgggggtcccatca aggttcagtggaagtggatctgggacagagtttactctcaccatcagcagcctgcagcct gcagatattgcaacatattactgtcaacaatatgataatgtccctgtaacttttggccgg gggaccaacctggagatcaaac
K77-1F10	BRIS	1
K77-2F06	BRIS	2	IGKV3-20*01 F	99.29	IGKJ1*01 F	9	CQQYGSSPHTF	gaaattgtgttgacgcagtctccaggcaccctgtctttgtctccaggggaaagagccacc ctctcctgcagggccagtcagagtgttagcagtaggtacttagcctggtaccagcagaaa cctggccaggctcccaggctcctcatctatggtgcatccagcagggccactggcatccca gacaggttcagtggcagtgggtctgggacagacttcactctcaccatcagcagactggag cctgaagattttgcagtgtattactgtcagcagtatggtagctcacctcacacgttcggc caagggaccaaggtggaaatcaaac
K77-2H02	BRIS
K77-1C10	PHU	1	IGKV3-15*01 F	96.06	IGKJ3*01 F	10	CQHYNNRPPITF	gaaatagtgatgacgcagtctccagccaccctgtctgtgtctccaggggaaagagccacc ctctcctgcagggccagtcagagtgttaagaacaacttagcctggtaccagcagaaacct ggccagtctcccaggctcctcatccatgatgcatccgccagggccgctggtgtcccagcc aggttcagtggcagtgggtctgggacagagttcactctcaccatcagcagcctgcagtct gaagattttgcagtttattactgccagcactataataacaggcctccgatcactttcggc cctgggaccagagtggatgtcaaac
K77-2A12	CR-E	1
K77-1F07	BRIS	1
K77-2B01	BRIS	1
K77-2C11	BRIS	1
K77-1H12	PHU	1
K77-1A05	PHU	1
K77-1C05	PHU	2
K77-2E12	PHU
K77-1A09	CR-E	1
K77-1D03	PHU	1	IGKV1-39*01 F, or IGKV1D-39*01 F	92.11	IGKJ3*01 F	10	CQQTYTTPPFTF	gacatccagatgacccagtctccatcctccctgtctgcatctgtaggagacagagtcacc atcgcttgccgggcaagtcagtacataaggacctatttaaattggtatcagcagaaaatt gggaaagcccctaaggccctgatctacggtgcatccgatttggaaagtggggtcccatca aggttcagtggcagtggatctggaacagatttcaatctcaccatcagcagtctgcaacct gaagattttgcaacttattactgtcaacagacttacaccacccctccattcactttcggc cctgggaccaaagtggaaatcaaac
K77-1C01	BRIS	4
K77-2A08	CR-E
K77-2C05	CR-E
K77-2D08	BRIS
K77-1D04	CR-E	1
K77-1C12	CR-E	1
K77-2D02	CR-Y	5
K77-1F02	CR-Y
K77-2E08	CR-Y
K77-2C08	CR-Y
K77-1F05	CR-Y
K77-2B04	CR-Y	3
K77-1A02	CR-Y
K77-2G07	CR-Y
K77-2B07	CR-Y	1
K77-2F10	CR-E	1
K77-1H05	CR-Y	2
K77-1F08	BRIS
K77-2H10	CR-Y	1
K77-2A05	CR-Y	1
K77-2C06	CR-Y	2
K77-1G05	CR-E
K77-2B06	CR-E	1	IGKV4-1*01 F	97.64	IGKJ3*01 F	9	CQQYYDTPFTF	gacatcgtgatgacccagtctccagactccctggctgtgtctctgggcgagagggccacc atcaactgcaagtccagccagagtgttttttacagctccaacaataagaactacttagct tggtaccagcagaaaccggggcagcctcctaagctgctcatttactgggcatctacccgg gaatccggggtccctgaccgattcagtggcagcgggtctgggacagatttcactctcacc atcagcagcctgcaggctgctgatgtggcagtttattactgtcagcaatattatgatact ccattcactttcggccctgggaccaaagtggatatcaaac
K77-1C02	CR-E	2
K77-1G02	CR-E
K77-1A10	PHU	1
K77-2F08	CR-Y	1
K77-1B10	BRIS	2
K77-1E01	BRIS
K77-2G01	BRIS	1
K77-2C10	PHU	4	IGKV1D-16*01 F	98.21	IGKJ4*01 F	9	CQQYNSFPLTF	gacatccagatgacccagtctccatcctcactgtctgcatctgtaggagacagagtcacc atcacttgtcgggccagtcagggtattagcagctggttagcctggtatcagcagaaacca ggcaaagcccctaggtccctgatctatgctgcatccagtttgcaaagtggggtcccatca aggttcagcggcagtggatctgggacagatttcactctcaccatcagcagcctgcagcct gaagattttgcaacttattactgccaacagtataacagtttccctctcactttcggcgga gggaccaaggtggagatcaaac
K77-1H02	PHU		IGKV1D-16*01 F	97.49	IGKJ4*01 F	9	CQQYSSFPLTF	gacatccagatgacccagtctccatcctcactgtctgcatctgtaggagacagagtcacc atcacttgtcgggccagtcagggtattagccgctggttagcctggtatcagcagaaacca gacaaagcccctaagtccctgatctatgctgcatccagtttgcaaagtggggtcccatca agattcagcggcagtggatctgggacagatttcactctcaccatcagcagcctgcagcct gaagattttggcacttattactgccaacagtatagtagtttccctctcactttcggcgga gggaccaaggtggacatcaaaa
K77-1H09	PHU		IGKV1D-16*01 F (see comment)	91.04	IGKJ4*01 F	9	CQQYNTLPLTF	gacatccagatgacccagtctccatcctcactgtctgcatctgtaggagacagagtcacc atcacttgtcgggcgagtcacgatatcagcaactggttggcctgggttcagcagaaacca cacaaggccccaaagtccctgatctatgctgcatctactttgcaaggtggagtcccagcg aggttcagcggcagtggatctgggacacatttcactctcaccatcagcaacttgcaacct gaagattttgcaacttattactgtcaacaatataacactctccctctcacttttggcgga gggaccaaggtggagatcaagc
K77-2F04	PHU
K77-1B01	BRIS	1	IGKV4-1*01 F	98.65	IGKJ2*01 F	9	CQQYYTTPHTF	gacatcgtgatgacccagtctccagactccctggctgtgtctctgggcgagagggccacc atcaactgcaagtccagccagagtgttttatacaggtccaacaagaagaactacttagct tggtaccagcagaaaccaggacagcctcctaagctgctcatttactgggcatctacccgg gaatccggggtccctgaccgattcagtggcagcgggtctgggacagatttcactctcacc atcagcagcctgcaggctgaagatgtggcagtttattattgtcagcaatattatactact cctcacacttttggccaggggaccaagctggagatcaaac
K77-2F02	BRIS	1	IGKV2-29*02 F	98.3	IGKJ4*01 F	10	CMQGMHVPRLTF	gatattgtgatgacccagactccactctctctgtccgtcacccctggacagccggcctcc atctcctgcaagtctagtcacagcctcctgcatagtgatggaaagacctatttgtattgg tacctgcagaagccaggccagtctcctcacctcctaatctatgaagtttccagccgcttc tctggagtgccagataggttcagtggcagcgggtcagggacagatttcacactgaaaatc agccgggtggaggctgaggatgttggggtttattactgcatgcaaggtatgcacgttcct cgactcactttcggcggagggaccaaggtggagatcaaac
K77-2A09	PHU	1	IGKV2-30*01 F, or IGKV2-30*02 [F]	97.96	IGKJ4*01 F	9	CMQGTHWPLTF	gatgttgtgatgactcagtctccactctccctgcccgtcacccttggacagccggcctcc atctcctgcaggtctagtcaaagcctcgtagacagttatggagacacctacttgaattgg tttcagcagaggccaggccaatctccaaggcgcctgatttataaggtttctaatcgggac tctggggtcccagacagattcagcggcagtgggtcaggcactgatttcacactgaaaatc agcagggtggaggctgacgatgttggggtttattactgcatgcaaggtacacactggcct ctcactttcggcggagggaccaaggtggagatcgagc
K77-1C03	BRIS	3
K77-2G02	BRIS
K77-2F12	BRIS
K77-2A07	PHU	2
K77-2B03	BRIS		IGKV2-30*01 F	97.96	IGKJ4*01 F	9	CMQGTHWPLTF	gatgttgtgatgactcagtctccactctccctgcccgtcacccttggacagccggcctcc atctcctgcaggtctactcaaagcctcgtattcagtgatggagacacctacttgaattgg tttcagcagaggccaggccaatctccaaggcgcctaatttataaggtttctaaccgggac tctggggtcccagacagattcagcggcagtgggtcaggcactgatttcacactgagaatc agcagggtggaggctgacgatgttggcgtttattactgcatgcaaggtacacactggcct ctcactttcggcggagggaccaaggtggagatcaagc
K77-1A06	CR-Y	1
K77-1F01	CR-Y	1
K77-2A10	CR-E	1	IGKV1-9*01 F	94.62	IGKJ2*01 F, or IGKJ2*02 F	10	CQQLNIYPPVTF	gacatccagttgacccagtctccatccttcctgtctgcatctgtaggagacagagtcacc atcacttgccgggccagtcaagacattagcagttatgtagcctggtatcagcaaaaacca gggaaagcccctaagctcctcatctatgctacatccactttgcagagtggggtcccatcc aggttcagcggcggtgggtctgggacagaattcactctcacaatccgcggcctgcagcct gaggattttgcaacttattactgtcaacaacttaacatttaccctccagtcacttttggc caggggaccaagctggagatcaaac
K77-1B06	BRIS	1
K77-1D01	CR-E	1
K77-1G03	CR-E	1	IGKV1-17*01 F	95.7	IGKJ1*01 F	9	CLQHNSFPPTF	gacatccagatgacccagtctccatcctccctgtctgcatctgtaggagacagagtcacc atcacttgccggccaagtcaggacattcgagatgatttagcctggtatcagcagcagcca gggaaagcccctaagcgcctgatctatgctgcatccaatttgcaaagtggggtcccatca aggttcagcggcagtgcatctgggacagaattcactctcacaattagcagcctgcagcct gaagatcttgcaacttattactgtttacagcataatagttttcctccgacgttcggccaa gggaccaaggtggaaatcaaac
K77-1E02	PHU	1
K77-2H12	CR-E	1
K77-1E06	BRIS	1	IGKV4-1*01 F	94.95	IGKJ4*01 F	9	CQQYYGSPLTF	gacatcgtgatgacccagtctccagactccctggctgtgtctctgggcgagagggccacc atcaactgcaagtccagccagactcttttatccagatccaacaataagaactacttagct tggtaccaacacagaccaggacagcctcctaagttgctcatttactgggcatctacccgg gcatccggagtccctgaccgattcagtggcagcgggtctgggacagatttcactctcacc atcaccagcctgcaggctgaagacgtggcagtttatttctgtcagcagtattatggttcc cccctcactttcggcggagggaccagggtgcagatcaaac
K77-2E01	PHU	3
K77-1E08	PHU
K77-1H08	PHU
K77-1A04	BRIS	4
K77-2G12	BRIS
K77-1B11	BRIS
K77-2H07	BRIS
K77-2A06	BRIS	1	IGKV1-6*01 F	97.49	IGKJ1*01 F	9	CLQDHSYPRTF	gccatccagatgacccagtctccatcctccctgtctgcatctgtaggagacagagtcacc atcacttgccgggcaagtcaaggcattagaaatgatttaggctggtatcagcagaaacca gggaaagcccctaagctcctgatcaatgctgcatccagtttacaaagtggggtcccatca aggttcagcggcagtggatctggcacagatttcgccctcaccatcagcagtctgcagcct gaagattttgcaacttattactgtctacaagatcacagttaccctcggacgttcggccaa gggaccaaggtggaagtcaaac
K77-1A12	PHU	1
K77-2G11	CR-Y	1	IGKV1-12*01 F, or IGKV1-12*02 F or IGKV1D-12*02 F	90.68	IGKJ5*01 F	9	CQQAYSLPITF	gacatccagatgacccagtctccatcttccgtgtctgcatctgtaggagacagagtcacc atcacttgtcgggcgagtcaggatattgccacctggttagcctggtatcagcaaaaacca gtgggacccccaaagctcctgatccatggcgcatccactttggggagtggggtcccatcg aggttcagcggcagtggatctgggacagatttcactctcaccatcagcggcctgcagccc ggagattttgcaacttatttttgtcagcaggcgtacagtctcccgatcaccttcggccaa gggacacgactggacatcttac
K77-1C08	CR-E	1	IGKV3-20*01 F	98.58	IGKJ3*01 F	10	CQRYGTSPRFTF	gaaattgtgttgacgcagtctccaggcaccctgtctttgtctccaggggaaagagccacc ctctcctgcagggccagtcagactgttggcagcagctacttagcctggtaccagcagaaa cctggccaggctcccaggctcctcatctatggtgcatccagcagggccactggcatccca gacaggttcagtggcagtgggtctgggacagacttcactctcaccatcagcagactggag cctgaagattttgcagtgtattactgtcagcggtatggtacctcacctaggttcactttc ggccctgggaccaaagtggatatcaaac
K77-2G06	CR-E	1
K77-2H08	BRIS	1	IGKV1-5*03 F (see comment)	92.11	IGKJ1*01 F	8	CQQYFRDVTF	gacatccagatgacccagtctccttccaccctgtctgcatctgtaggagacagagtcacc atcacttgccgggccagtgagagtattggtgcctgggtgacctggtatcagcagaaacca gggaaagcccctaacctcctgatctataaggcatctaccttacagactggggtcccatca aggttcagcggcggtggatctgggacagatttcactctcaccatcagcagcctgcagcct gacgactttgcaacttattattgccaacaatattttagggatgtgacgttcggccaaggg accaaggtggaaatcaaac
K77-2F07	BRIS	1	IGKV4-1*01 F	97.98	IGKJ2*01 F, or IGKJ2*02 F	9	CQQYYNSPPTF	gacatcgtgatgacccagtctccagactccctggctgtgtctctgggcgagagggccacc atcaactgcaagtccagccagagtgttttatacagctccatcaataagaactacttggct tggtaccagcagaaaccagggcagcctcctaagctgctcatttactgggcatctacccgg gaatccggggtccctgaccgattcagtggcagcgggtctgggacagatttcactctcacc gtcagcagcctgcaggctgaagatgtggcagtttattactgtcagcaatattacaatagt cctcccacttttggccgggggaccaagctggagatcaaac
K77-2A03	BRIS	1	IGKV4-1*01 F	97.98	IGKJ2*02 F	10	CQQYYSPPSFTF	gacatcgtgatgacccagtctccagactccctggctgtgtctctgggcgagagggccacc atcaactgcaagtccagccagagtattttatttagctcctacaataagaaccacttagct tggtaccagcagaaaccaggacagcctcctaagctgctcatttactgggcatctacccgg gaatccggggtccctgaccgattcagtggcagcgggtctgggacagatttcactctcacc atcagcagcctgcaggctgaagatgtggcagtttatttctgtcagcaatattatagtcct ccttcgttcacttttggccaggggaccaagctggagatcaaac
K77-1D09	BRIS	1
K77-1C04	BRIS	3	IGKV4-1*01 F	97.31	IGKJ1*01 F	9	CQQYYSTPQTF	gacatcgtgatgacccagtctccagactccctggctgtgtctctgggcgagagggccacc atcaactgcaagtccagccagagtgttttgttccgctccaacaataagaactgcgtagct tggtaccaacagaaaccaggacagcctcctaagctgctcatttactgggcatctacccgg gaatccggggtccctgaccgattcagtggcagcgggtctgggacagatttcactctcacc atcaacagcctgcaggctgaagatgtggcagtttattactgtcagcaatattacagtact cctcaaacgttcggccaagggaccaaggtggaaatcaaac
K77-2B11	BRIS		IGKV4-1*01 F	97.98	IGKJ2*01 F, or IGKJ2*02 F	9	CQQYYGTPPTF	gacatcgtgatgacccagtctccagactccctggctgtgtctctgggcgagagggccacc atcaactgcaagtccagccagagtattttatacagctccatcaataagaactacttagcc tggtaccagcagaaaccaggacagcctcctaagctgctcatttactgggcatctacccgg gaatccggggtccctgaccgattcagtggcagcggctctgggacagatttcactctcacc atcagcagcctgcaggctgaagatgtggcagtgtattactgtcagcaatattatggtact cctcccacttttggccaggggaccaagctggagatcaaac
K77-1C06	BRIS		IGKV4-1*01 F	96.63	IGKJ1*01 F	9	CQQYYSSPPTF	gacatcgtgatgacccagtctccagactccctggctgtgtctctgggcgagagggccagt atcaactgcaggtccagccagagtgttttaaacagctccattaataagaactacttagca tggtaccagcagaaaccaggacagcctcctaacctgctcatttattgggcatctgcccgg gaatccggggtccctgaccgattcagtggcagcgggtctgggacagatttcactctcacc atcagcagcctgcaggctgaagatgtggcagtttattactgtcagcaatattatagtagt cctccgacgttcggccaagggaccaaggtggaaatcaaac
K77-1G08	PHU	1
K77-2F01	BRIS	1
K77-2D09	CR-Y	1	IGKV1-9*01 F	95.34	IGKJ2*02 F	9	CQQVKSYPRTF	gacatccagttgacccagtctccatccttcctgtctgcatctgtaggagacagagtcacc atcacttgccgggccagtcagggcattagtagttatttagtctggtatcagcaaaaacca gggaaagcccctcagctcctgatctatggtgcatccactttggaaagtggggtcccatca aggttcagcggcagtggatctgggacagatttcactctcaccatcagcaacctgcaggct gaagattttgcaacttatcactgtcagcaggttaaaagttaccctcggacttttggccag gggaccaaggtggagagcaaac
K77-2A04	CR-Y	1	IGKV2-30*02 [F]	96.6	IGKJ1*01 F	9	CMQGTHWPPTF	gatgttgtgatgactcagtctccactctccctgcccgtcacccttggacaggcggcctcc atctcctgcaggtctggtcaaagcctcgtccacactgatggaaacacctacttgaattgg tttcaacagaggccaggccagtctccaaggcgcctaatttatcaggtttctaaccgggac tctggggtcccagacagattcagcggcagtgggtcaggcactgatttcacactgaaaatc agcagggtggaggctgaggatgtagcggtttattattgcatgcaaggtacacactggcct ccgacgttcggccaagggaccaaggtggaagtcaaac
K77-1D10	BRIS	1	IGKV3-20*01 F	96.45	IGKJ4*01 F	8	CQHYVTSPLF	gaaattgtgttgacgcagtctccaggcaccctgtctttgtctccaggggaaagagccacc ctctcctgcagggccagtcagagtgttagcaccaactacttagcctggtaccagcagagt cctggccaggctcccaggctcctcatctatggtgcatccagcagggccgctggcatccca gacaggttcagtggcagtgggtctgggacagacttcactctcaccatcaccagactggag cctgaagattttgcagtgtattactgtcaacactatgttacctcaccccttttcggcgga gggaccaaggtggagatcaagc
K77-2B02	BRIS	2
K77-1H10	BRIS
K77-1B12	CR-Y	2
K77-2D10	PHU
K77-1C11	PHU	1
K77-1E03	PHU	1	IGKV1-39*01 F, or IGKV1D-39*01 F	98.21	IGKJ2*02 F	9	CQQSYTTPRTF	gacatccagatgacccagtctccatcctccctgtctgcatctgtaggagacagagtcacc atcacttgccgggcaagtcagagcatttacagctatttaagttggtatcagcagaaacca gggaaagcccctaagctcctgatctatgctgcatccagtttgcaaagtggggtcccatca aggttcagtggcagtggatctgggacagatttcactctcaccatcagcagtctgcaacct gaagattttgcatcttactactgtcaacagagttacactacccctcggacttttggccag gggaccaagctggagatcaaac
K77-1G11	PHU	1	IGKV1-5*03 F	94.27	IGKJ1*01 F	9	CQHYEGYSWTF	gacatccagatgacccagtctccttccaccctgtctgcatctgtcggagacaaagtcacc atcacttgccgggccagtcagagtattaataggtggttggcctggtatcagcagaaacca ggaaaagcccctaaactcctgatctatagggcgtctagtttagaaagtggggtcccatcc aggttcagcggcagtggatctgggaccgaattcactctcaccatcagcagcctgcagcca gatgattttgcaacttatttttgccaacactatgagggttactcctggacgttcggccaa gggaccaaagtggatatcaaac
K77-2E02	BRIS	3
K77-1H06	BRIS
K77-1H07	BRIS
K77-2G05	PHU	1	IGKV4-1*01 F	97.64	IGKJ4*01 F	9	CQQYYGTPLTF	gacatcgtgatgacccagtctccagactccctggctgtgtctctgggcgagagggccacc atcaactgcaagtccaaccggagtattttattcagctccaacaataagaactacttagct tggtaccagcagaaaccaggacagcctcctaagctactcatttactgggcatctacccgg gaatccggggtccctgaccgattcagtggcagcgggtctgggacagatttcactctcacc atcagccgcctgcaggctgaagatgtggcagtttattactgtcagcaatattatggtact ccgctcactttcggcggagggaccaaggtggagatcaaac
K77-1H03	CR-Y	1	IGKV3-20*01 F	96.1	IGKJ3*01 F	10	CQYYGSSPPVVF	gaaattgtgttgacgcagtctccaggcaccctgtctttgtctccagggaaaagagccacc ctctcctgcagggccagtcggagtgttagcagcagctacttagcctggtaccagcagaaa cctggccaggctcccaggctcctcatctatggtgtatccagcagggccactggcatccca gacaggttcagtggcagtgagtctgggacagacttcactctcaccatcagcagactggag cctgacgattttgcagtatattactgtcagtactacggcagttcacctccagtcgtcttc ggccctgggaccaaggtggatgtgagac
K77-1B08	PHU	1
K77-2H01	BRIS	1	IGKV3-20*01 F	91.84	IGKJ1*01 F	10	CQHNDSSPAWSF	gaaattgtgttgacgcagtctccaggcaccctgtctttgtctccaggggaaagagccacc ctctcctgcagggccagtcagagtgttgccagcagctccttagcctggtatcagcaaaaa cctggccaggctcccaggctcctcatctattctacttctaacagggccactggcatccca ggcaggttcagtggcagtgggtctgggacagacttcattctcaccgtcaacagactggaa cctgaggattttgctgtgtattattgtcagcataatgatagttctcctgcgtggtcgttc ggccaggggaccaaggtggaaatcagac
W85-1A02	CR-Y	1	IGKV1-33*01 F, or IGKV1D-33*01 F	93.19	IGKJ5*01 F	9	CQQSYNLPITF	gacatccagatgacccagtctccatcctccctgtctgcatctgtaggagacagagtcacc atcacttgccaggcgagtcagcacattagcaactctttaaattggtttcaacagaaacca gggaacgtccctaagctcctgatttacgacgcatcccgttcggcaaccggggtcccatcg cggttcagtggaagtggatctgggacacattttactttcaccatcagcagcctgcagcct gaagatcttgcaacatattactgtcaacagtcttataatctccccatcaccttcggccaa gggacacgactggaaattaaac
W85-1E05	CR-Y	1
W85-1C06	CR-Y	1
W85-1A10	CR-Y	1	IGKV4-1*01 F	96.3	IGKJ2*01 F, or IGKJ2*03 F	9	CQQFSRSPYIF	gacatcgtgatgacccagtctccagactccctggctgtgtctctgggcgagagggccacc atcaactgcaagtccagccagagtcttttaaacacctccaacaataagaactccttagct tggtacctgcagaaaccagggcagcctcctaaactgctcatttactgggcatctacccgg gaatccggggtccctgaccgattcagtggcagcgggtctgggacagatttcactctcacc atcaacagcctgcaggctgaagatgtggcagtttattactgtcagcaattttctcgttct ccgtacatttttggccaggggaccaagctggatctcaaac
W85-1F08	PHU	1
W85-2E08	BRIS	1
W85-2D10	BRIS	1
W85-2D07	BRIS	3
W85-3B10	BRIS
W85-2D06	BRIS
W85-1G06	BRIS	1
W85-2E06	BRIS	1
W85-3F03	BRIS	1
W85-3D08	CR-Y	1
W85-1E06	PHU	1
W85-3B11	CR-Y	1
W85-1G05	PHU	1	IGKV3-20*01 F	100	IGKJ3*01 F	10	CQQYGSSPLFTF	gaaattgtgttgacgcagtctccaggcaccctgtctttgtctccaggggaaagagccacc ctctcctgcagggccagtcagagtgttagcagcagctacttagcctggtaccagcagaaa cctggccaggctcccaggctcctcatctatggtgcatccagcagggccactggcatccca gacaggttcagtggcagtgggtctgggacagacttcactctcaccatcagcagactggag cctgaagattttgcagtgtattactgtcagcagtatggtagctcacctttattcactttc ggccctgggaccaaagtggatatcaaac
W85-2C01	CR-E	1
W85-1D10	BRIS	2
W85-2D09	BRIS
W85-1A09	CR-Y	1
W85-1F07	PHU	2
W85-2D11	CR-Y
W85-1D03	BRIS	1	IGKV1-5*03 F	94.27	IGKJ1*01 F	9	CQHYEGYSWTF	gacatccagatgacccagtctccttccaccctgtctgcatctgtcggagacaaagtcacc atcacttgccgggccagtcagagtattaataggtggttggcctggtatcagcagaaacca ggaaaagcccctaaactcctgatctatagggcgtctagtttagaaagtggggtcccatcc aggttcagcggcagtggatctgggaccgaattcactctcaccatcagcagcctgcagcca gatgattttgcaacttatttttgccaacactatgagggttactcctggacgttcggccaa gggaccaaagtggatatcaaac
W85-3H03	CR-Y	1	IGKV1-39*01 F, or IGKV1D-39*01 F	95.34	IGKJ5*01 F	9	CQQSYTTPITF	gacatccagatgacccagtctccatcctccctgtctgcatctgtaggagacagagtcacc atcacttgccgggcaagtcagagcattgccagctatttaaattggtatcagcagaaggca gggaacgcccctaaggtcctgatctatgctgcatcaaggttacaaagtggggtcccatca aggttcagtggcagtggatctgggacagatttcactctcaccatcagcagtctgcaacct gaagactttgcaacttactattgtcaacagagttatactaccccgatcaccttcggccaa gggacactactggagattaaac
W85-1G12	BRIS	4
W85-1D11	BRIS
W85-3A09	BRIS
W85-1C10	BRIS		IGKV3-15*01 F	97.49	IGKJ1*01 F	8	CQQYQNWPTF	gaaatagtgatgacgcagtctccagccaccctgtctgtgtctccaggggaaagagccacc ctctcctgcagggccagtcagagtgttagcagcaatttagcctggtaccagcagaagcct ggccaggctcccagcctcctcatctatgatgcatccaccagggccactggtatcccagcc aggttcagtggcagtgggtctgggacagagttcactctcaccatcagcagcctgcagtct gaagattttgcagtttattactgtcaacagtatcaaaactggccgacgttcggccaaggg accaaggtggaaatcaaac
W85-3H05	PHU	1
W85-2D08	BRIS	2	IGKV3-15*01 F	95.7	IGKJ5*01 F	10	CQPYSNWRPITF	gaaatagtgatgacgcagtctccagccaccctgtctgtgtctccaggggaaagagccacc ctctcctgttgggccagtcagaatgttagcagcaacttagcctggtaccaacagaaacct ggccaggctcccaggctccttatctatggtgcaaccaccagggccactggtgtcccagcc aggttcagtggcagtgggtctcggacagagttcactctcaccatcagcagcctgcagttt gaagattttgcagtttattactgtcagccatatagtaactggcgtccgatcaccttcggc caagggacacgactggagattaaac
W85-1F04	BRIS		IGKV3-15*01 F	97.49	IGKJ5*01 F	10	CQQYDNWTPITF	gaaatagtgatgacgcagtctccagccaccctgtctgtgtctccaggggaaagagccacc ctctcctgcagggccagtcagaatattagcagcaacttagcctggtaccagcagaaagct ggccaggttcccaggctcctcatctatggtgcatccaccagggccactggttgcccagcc aggttcagtggcagtgggtctgggacagagttcactctcaccatcagcagcctgcagtct gaagattttgcagtttattactgtcagcagtatgataactggactccgatcaccttcggc caagggacacgactggagattaaac
W85-2H02	PHU	1
W85-1F10	BRIS	12
W85-3E05	BRIS
W85-1B03	BRIS
W85-1B02	PHU
W85-2F10	BRIS
W85-1E10	PHU
W85-1B09	BRIS
W85-1D08	BRIS
W85-2C03	BRIS
W85-1H06	BRIS
W85-3A05	BRIS
W85-3G07	BRIS
W85-3H08	PHU	5
W85-2G01	PHU
W85-1C08	PHU
W85-2C08	PHU
W85-3E08	PHU
W85-3C03	PHU	2	IGKV1-39*01 F, or IGKV1D-39*01 F	96.77	IGKJ1*01 F	9	CQQSYSTPPTF	gacatccagatgacccagtctccatcctccctgtctgcatctgtaggagacagagtcact ttcaattgccgggcaagtcagagcattagcatctatttaaattggtatcagcagaaacca gggaaggcccctaaactcctgatctatgctgcatccagtttgcaaactggggtcccttca aggttcagtggcagtggatctgggacagatttcactctcaccatcagcagtctgcaactt gaagattttgcaacttactactgtcaacagagttacagtacccctcccacgttcggccaa gggaccaaggtggaaatcaaac
W85-1H07	PHU		IGKV1-39*01 F, or IGKV1D-39*01 F	96.06	IGKJ1*01 F	9	CQQSYTTPPTF	gacatccagatgacccagtctccatcctccctgtctgcatctgtaggagacagagtcacc ttcagttgccgggcaagtcagagcattagcatctatttaaattggtatcagcagaaacca gggaaggcccccaaactcctgatctatgctgcatccagtttgcaaactggggtcccatcg aggttcagtggcagtggatctgggacagatttcactctctccatcagcagtctgcaactt gaagattttgcaacttactactgtcaacagagttacactacccctcccacgttcggccaa gggaccaaggtggaagtcaaac
W85-3G06	PHU	1
W85-2A08	CR-Y	5
W85-2B06	CR-Y
W85-1H11	PHU
W85-1H03	PHU
W85-2H10	PHU
W85-1E03	BRIS	3
W85-3A11	BRIS
W85-1F02	BRIS
W85-3B03	PHU	1
W85-1A11	CR-E	1
W85-1B10	CR-Y	8
W85-2F02	CR-Y
W85-3D07	CR-Y
W85-3B08	CR-Y
W85-1C03	CR-Y
W85-2E11	CR-Y
W85-3B09	CR-Y		IGKV1-5*03 F	94.27	IGKJ1*01 F	9	CQHYEGYSWTF	gacatccagatgacccagtctccttccaccctgtctgcatctgtcggagacaaagtcacc atcacttgccgggccagtcagagtattaataggtggttggcctggtatcagcagaaacca ggaaaagcccctaaactcctgatctatagggcgtctagtttagaaagtggggtcccatcc aggttcagcggcagtggatctgggaccgaattcactctcaccatcagcagcctgcagcca gatgattttgcaacttatttttgccaacactatgagggttactcctggacgttcggccaa gggaccaaagtggatatcaaac
W85-3H07	CR-Y
W85-2F05	CR-E	1
W85-3F08	PHU	1
W85-3E02	PHU	1	IGKV1D-16*01 F	95.34	IGKJ4*01 F	9	CQQYSAFPLTF	gacatccagatgacccagtctccatcctcactgtctgcatctgtgggagacagagtctcc atcacttgtcgggcgagtcagggtattaacaactggttagcctggtatcagcagagacca gggaaagcccctaagtccctgatctatgctgcatccagtttggaaagtggggtcccatca aggttcagcggcagtggatctgggacatatttcactctcaccatcagcagcctgcagcct gaagattttgcaacctattactgccagcagtatagtgctttcccgctgactttcggcggg gggaccaaggtggagatcaaac
W85-2F11	PHU	2
W85-3H06	PHU
W85-3A06	PHU	1
W85-3F02	PHU	2
W85-2B01	PHU
W85-1E02	PHU	3	IGKV1-5*03 F	94.27	IGKJ1*01 F	9	CQHYEGYSWTF	gacatccagatgacccagtctccttccaccctgtctgcatctgtcggagacaaagtcacc atcacttgccgggccagtcagagtattaataggtggttggcctggtatcagcagaaacca ggaaaagcccctaaactcctgatctatagggcgtctagtttagaaagtggggtcccatcc aggttcagcggcagtggatctgggaccgaattcactctcaccatcagcagcctgcagcca gatgattttgcaacttatttttgccaacactatgagggttactcctggacgttcggccaa gggaccaaagtggatatcaaac
W85-2B04	PHU
W85-2C07	CR-Y
W85-1H08	PHU	1
W85-3D05	PHU	1
W85-3E01	CR-Y	1
W85-3A04	PHU	1
W85-3A10	PHU	12
W85-3G11	PHU
W85-1F05	PHU
W85-3C04	PHU
W85-1F06	PHU
W85-2H04	PHU
W85-2A07	PHU
W85-1C09	PHU
W85-1H01	PHU
W85-2B03	PHU
W85-3F05	PHU
W85-1F09	PHU
W85-3C02	PHU	1
W85-2C10	PHU	1	IGKV1D-16*01 F	96.42	IGKJ4*01 F	9	CQQYDSYPLTF	gacatccagatgacccagtctccatcctcactgtctgcatctgtaggagacagagtcacc atcacttgtcgggcgagtcagggtattagaaactggttagcctggtatcagcagaaacca gggaaagcccctaggtccctgatctatgctgcatccactttgcaaagtggggtcccatca aggttcatcggcagtggatctgggacagatttcactctcaccatcagaggcctgcagcct gaagattttgcaacttatttctgccaacagtatgatagttacccactcactttcggcgga gggaccaaggtggagatcagac
W85-1B01	PHU	4	IGKV1D-16*01 F	97.13	IGKJ4*01 F	9	CQQYSAYPLTF	gacatccagatgacccagtctccatcctcactgtctgcatctgtaggagacagagtcatc atcacttgtcgggcaagtcagggtattagcaactggttagcctggtatcagcagaaacca gagaaagcccctaagtccctgatctatgctgcatccagtttgcaaagtggggtcccatcg aggttcagcggcagtggatctgggacagatttcactctcaccatcaccagcctgcagcct gaagattttgcaacttattactgccaacagtatagtgcttacccgctcactttcggcgga gggaccaaggtggagatcaaac
W85-3E03	PHU		IGKV1D-16*01 F	97.13	IGKJ4*01 F	9	CQQYSAYPLTF	gacatccagatgacccagtctccatcctcactgtctgcatctgtaggagacagagtcatc atcacttgtcgggcaagtcagggtattagcaactggttagcctggtatcagcagaaacca gagaaagcccctaagtccctgatctatgctgcatccagtttgcaaagtggggtcccatcg aggttcagcggcagtggatctgggacagatttcactctcaccatcaccagcctgcagcct gaagattttgcaacttattactgccaacagtatagtgcttacccgctcactttcggcgga gggaccaaggtggagatcaaac
W85-3H04	PHU		IGKV1D-16*01 F	99.28	IGKJ4*01 F	9	CQQYNSYPLTF	gacatccagatgacccagtctccatcctcactgtctgcatctgtaggagacagagtcatc atcacttgtcgggcgagtcagggtattagcaactggttagcctggtatcagcagaaacca gagaaagcccctaagtccctgatctatgctgcatccagtttgcaaagtggggtcccatca aggttcagcggcagtggatctgggacagatttcactctcaccatcagcagcctgcagcct gaagattttgcaacttattactgccaacagtataatagttacccgctcactttcggcgga gggaccaaggtggagatcaaac
W85-1G01	PHU		IGKV1D-16*01 F	97.13	IGKJ4*01 F	9	CQQYNSYPLTF	gacatccagatgacccagtctccatcctcactgtctgcatctgtaggagacagagtcacc atcacttgtcgggcgagtcagggtattaggaactggttagtctggtatcagcagaaacca gggacagcccctaagtccctgatctatgctgcatccagtttgcaaagtggggtcccatca agattcagcggcagtggatctgggacagatttcactctcagcatcagcagcctgcagcct gaagattttgcaacttactactgccaacagtataatagttacccgctcactttcggcgga gggaccaaggtggagatcaaac
W85-1H12	PHU	2
W85-2A01	PHU
W85-1C12	CR-Y	5
W85-1G04	CR-Y
W85-2F04	CR-Y
W85-3B06	PHU
W85-2G08	CR-Y
W85-3H10	PHU	1
W85-2G06	PHU	1
W85-1H09	PHU	1
W85-2G09	CR-Y	1
W85-3B05	PHU	11	IGKV1D-16*01 F	93.55	IGKJ4*01 F	9	CQQYNSYPLTF	gacatccagatgacccagtctccatcctcactgtctgcatctgtaggagacagagtcacc atcatttgtcgggcgagtcagggtgtttccaactggttagcctggtatcagcagaagccg gggaaagcccctaagtccctgatctatgctgcgtccgctttgcaaagtggggtcccatcg aggttcagcggcagtggatctgggacagaattctctctcaccatcagcaacctacagcct gaagattttgcaacttattattgccaacaatataatagttaccctctcactttcggcgga gggaccaaggtggagatcaaac
W85-3B02	PHU
W85-3D11	PHU
W85-3C11	PHU
W85-2D02	PHU
W85-3G10	PHU
W85-3C07	PHU
W85-2C06	PHU
W85-2H08	PHU
W85-2A10	PHU		IGKV3-11*01 F	100	IGKJ5*01 F	10	CQQRSNWPPITF	gaaattgtgttgacacagtctccagccaccctgtctttgtctccaggggaaagagccacc ctctcctgcagggccagtcagagtgttagcagctacttagcctggtaccaacagaaacct ggccaggctcccaggctcctcatctatgatgcatccaacagggccactggcatcccagcc aggttcagtggcagtgggtctgggacagacttcactctcaccatcagcagcctagagcct gaagattttgcagtttattactgtcagcagcgtagcaactggcctccgatcaccttcggc caagggacacgactggagattaaac
W85-2A09	CR-Y
W85-2B12	CR-Y	2
W85-3F09	CR-Y
W85-3A08	CR-Y	1
W85-1E04	PHU	1
W85-1D05	CR-Y	6
W85-2H06	PHU
W85-3F07	CR-Y
W85-3G04	CR-Y
W85-1A06	PHU
W85-2A04	PHU
W85-2H09	CR-Y	6
W85-3E12	CR-Y
W85-1E11	CR-Y
W85-2C11	CR-Y
W85-2E12	PHU
W85-3D02	CR-Y
W85-2E07	CR-Y	5
W85-2E03	CR-Y		IGKV3-15*01 F	97.49	IGKJ2*01 F	10	CQHYNIWPPYTF	gaaatagtgatgacgcagtctccagccaccctgtctgtgtctccaggggaaagagccacc ctctcctgcagggccagtcacagtgttagcagcaacttagcctggtaccagcagaaacct ggccaggctcccaggctcctcatctatggtgcttccaccagggccactggtatcccagcc aggttcagtggcagtgggtctgggacagagttcactctcaccatcaccagcctgcagtct gaagattgtgcactttattactgtcagcattataatatctggcctccgtacacttttggc caggggaccaagctggagatcaaac
W85-2D04	CR-Y		IGKV3-15*01 F	96.06	IGKJ2*01 F	10	CQQYFNWPPYTF	gaaatagtgatgacgcagtctccagccaccctgtctgtgtctccaggggaaagagccacc ctctcctgcagggccagtgagagtgttggcagcaacttggcctggtaccagcagaaacct ggccaggctcccaggctcctcatctatgctgcatctaccagggccactggtatcccagcc aggttcagtggcagtgggtctgggacagagttcactctcaccatcagcagcctacagtct gaagattttgcagtttactactgtcagcaatattttaattggcctccgtacacttttggc caggggaccaagctggagatcaaac
W85-3E10	CR-Y		IGKV3-15*01 F	97.13	IGKJ2*01 F	10	CQQYSNWPPYTF	gaaatagtgatgacgcagtctccagccaccctgtctgtgtctccaggggagagagccacc ctctcctgcagggccagtgagagtgttagcaccaacttagcctggtaccagcagaaacct ggccaggctcccaggctcctcatctatggtgcatctaccagggccactggtatcccagcc aggttcagtggcagtgggtctgggacagagttcactctcaccatcagcagcctgcagtct gaagattttgcagtttactactgtcagcaatatagtaattggcctccgtacacttttggc caggggaccaagctggagatcaaac
W85-3G09	CR-Y		IGKV3-15*01 F	97.85	IGKJ2*01 F	10	CQHYNIWPPYTF	gaaatagtgatgacgcagtctccagccaccctgtctgtgtctccaggggaaagagccacc ctctcctgcagggccagtcagagtgttagcaacaacttagcctggtaccagcagaaacct ggccaggctcccaggctcctcatctttggtgcatccaccagggccactggtatcccagcc aggttcagtggcagtgggtctgggacagagttcactctcaccatcagcagcctgcagtct gaggattttgcactttattactgtcagcattataatatctggcctccgtacacttttggc caggggaccaagctggagatcaaac
W85-1A07	CR-Y	5
W85-1G10	CR-Y
W85-2E04	PHU
W85-2H05	CR-Y
W85-1G07	CR-Y
W85-3F01	PHU	1	IGKV2-28*01 F, or IGKV2D-28*01 F	97.96	IGKJ3*01 F	9	CMQALQTAFTF	gatattgtgatgactcagtctccactctccctgcccgtcacccctggagagccggcctcc atctcctgcaggtctagtcagagcctcctgcacagtaatggatacaactatttggattgg tacctgcagaagccagggcagtctccacaactcctgatctatttgggttctattcgggcc tccggggtccctgacaggttcaatggcagtggatcaggcacagatttcacactgaaaatc atcagagtggaggctgaggatgttggggtttattactgcatgcaagctctacaaactgca ttcactttcggccctgggaccaaagtggatatcaaac
W85-2D05	PHU	1
W85-3A02	PHU	1
W85-1B08	PHU	18
W85-2G07	PHU
W85-3C12	PHU
W85-3G01	PHU
W85-3G05	PHU
W85-3H09	PHU
W85-2B08	PHU
W85-1E01	PHU
W85-1E08	PHU
W85-1C07	PHU
W85-1D09	PHU
W85-2C12	PHU
W85-2C04	PHU
W85-1B07	PHU
W85-1G08	PHU
W85-3B01	PHU
W85-3E07	PHU
W85-3H12	PHU
W85-2F03	PHU	1
W85-2E09	CR-E	1	IGKV1-5*03 F	94.62	IGKJ1*01 F	10	CQQYNSHSVWTF	gacatccagatgacccagtctccttccaccctgtctgcatctgtgggagacagagtcacc atcacttgccgggccagtcagaatgttttcagctggttggcctggtatcagcagaaatca gggaaagcccctcagctcctgatctacaaggcatctaatttagaaagtggggtcccatca agattcagcggcagtggatctgggacagaattcactctcaccatcaacaacctgcagcct gatgattttgcatcttattactgccaacagtataatagtcattctgtgtggacgttcggc caagggaccaaggtggaactcaaac
W85-1D04	PHU	1
W85-3C05	PHU	1	IGKV1-39*01 F, or IGKV1D-39*01 F	97.49	IGKJ4*01 F	9	CQQTYSTSLTL	gacatccagatgacccagtctccatcctccctgtctgcatctgtaggagacagagtcacc atcacttgccgggcaagtcagagcattagcagctatttaaattggtatcagcaggagcca gggaaagtccctaagctccttatctattctgcatccagtttgcacagtggggtcccatca aggttcagtggcagtggatctgggacagatttcactctcaccatcagcagtctgcaacct gaagattttgcaacttactactgtcaacagacttacagtacctcgctcactttgggcggg gggaccaaggtggagatcaaac
W85-3H01	PHU	1	IGKV1-39*01 F, or IGKV1D-39*01 F	93.91	IGKJ4*01 F	8	CQQTYTVLTF	gacatccagatgacccagtctccatcctccctgtctgcatctgttggagacagagtcacc atcacttgccgggcaagtcagtccattagtacctatttgaattggtatcagcacaaacca gggaaagcccctcgactcctgatctatgctgcatccagtttgcaaagtggggtcccatca aggttcagtggcggtggctccgggacacatttcactctcaccatcagcagtctacaacct gaagattttgcaacttactactgtcaacagacttacactgtcctcactttcggcgggggg accaggatagagatcaaac
W85-1C02	PHU	3	IGKV1-39*01 F, or IGKV1D-39*01 F	92.47	IGKJ4*01 F	9	CQQTYSFFLTF	gacatccagatgacccagtctccatcctccctgtctgcatctgtaggagacagagtcacc atcacttgccgggcaggtcagaacattgcctcctatttaaattggtatcaacacaggcca gggaaagcccctagactcctgatctttgctgcatctagtttacaaactggagtcccgtca aggttcagtggcagtggatctgggtcagatttcactctcaccatcagcagtctgcaacct gaagattttgccacttactactgtcaacagacttacagttttttcctcactttcggcgga gggaccaaggtggaggtcaaac
W85-1B06	PHU		IGKV1-39*01 F, or IGKV1D-39*01 F	95.34	IGKJ3*01 F	9	CQQTYSSLITF	gacatccagatgacccagtctccatcctccctgtctgcatctgtaggagacagagtcacc atcacttgccgggcaagtcaaagcattagcagttatttaaattggtatcagcagagacca gggagagcccctaaactcctgatctatgctgcatccactttacaaagtggggtcccatca cggttcagtggcagtggatctgggacagatttcactctcaccatcaccggtctgcaacct gcagattttgcaacttattactgtcaacagacttacagtagcctcatcactttcggccct gggaccagggtggatctcaaac
W85-3D10	PHU		IGKV1-39*01 F, or IGKV1D-39*01 F	94.27	IGKJ3*01 F	9	CQQTYSSLITF	gacatccagatgacccagtctccatcctccctgtctgcatctgtaggagacagagtcacc atcacttgccgggcaagtcaaagcattagtacttatctaaattggtatcagcagagacca gggagagcccctaaactcctgatctatgctgcatccactttacaaagtggggtcccatca cggttcagtggcagtggatctgggacagatttcactctcaccatcaccggtctgcaacct gcagattttgcaacttattactgtcaacagacttacagtagcctcatcactttcggccct gggaccagggtggatctcaaac
W85-2A03	PHU	2
W85-3G08	PHU
W85-3A07	PHU	1
W85-3C08	CR-Y	1	IGKV3-11*01 F	98.92	IGKJ5*01 F	8	CQQRSNWITF	gaaattgtgttgacacagtctccagccaccctgtctttgtctccaggggaaagagccacc ctctcctgcagggccagtcagagtgttagcagctacttagcctggtaccaacagaaacct ggccaggctcccaggctcctcatctatggtgcatccaacagggccactggcatcccagcc aggttcagtggcagtgggtctgggacagacttcactctcaccatcagcagcctagagcct gaggattttgcactttattactgtcagcagcgtagcaactggatcaccttcggccaaggg acacgactggagattaaac
W85-1E07	PHU	1	IGKV1-39*01 F, or IGKV1D-39*01 F	95.7	IGKJ2*01 F	9	CQQSYSDPYTC	gacatccagatgacccagtctccatcctccctgtctgcatctgtaggagacagagtcatc atcacttgccgggcaagtcagcccattagcagctatttgaattggtatcagcagaaacca gggaaagcccctaacctcgtgatctattctgcatccagtttgcagagtggggtcccatca aggttcagtggcagtggatctgggacagatttcactctctccatcagcaatctgcaaccc gaagattttgcaacttattactgtcaacagagttacagtgacccgtacacttgtggccag gggaccaagctggagatcaaac
W85-3E06	PHU	1
W85-3D03	PHU	1
W85-3D12	CR-E	1
W85-1C11	PHU	2
W85-1B05	PHU
W85-1F12	PHU	1
W85-2A02	BRIS	10
W85-2G10	BRIS
W85-2E02	BRIS
W85-3D09	BRIS
W85-1B04	BRIS
W85-2A06	BRIS
W85-2B11	BRIS
W85-2C02	BRIS
W85-3E09	BRIS
W85-3G12	BRIS
W85-2H03	CR-Y	4
W85-3B04	CR-Y
W85-3C09	PHU
W85-2H07	PHU
W85-2F07	CR-Y	1
W85-1C05	BRIS	1
W85-2F12	BRIS	1	IGKV4-1*01 F	97.98	IGKJ4*01 F	9	CQQYYSAPLTF	gacatcgtgatgacccagtctccagactccctggctgtgtctctgggcgagagggccacc atcaactgcaagtccagccagagtgttttatacagctccatcaataagaactacttagct tggtatcagcagaaaccaggacagcctcctaaacttctcatttactgggcatctacccgg gaatccggggtccctggccgattcagtggcagcgggtctgggacagatttcactctcacc atcggcagcctgcaggctgaagatgtggcagtttattactgtcagcaatattatagtgct cctctcactttcggcggagggaccaaggtggagatgaaac
W85-1H10	CR-Y	15	IGKV2-28*01 F, or IGKV2D-28*01 F	97.28	IGKJ3*01 F	9	CMQALQTPFTF	gatattgtgatgactcagtctccactctccctgcccgtcacccctggagagccggcctcc atctcctgcaggtctagtcagagcctcctgcatagtgatggatacaactatttggattgg tacctgcagaggccagggcagtctccacagctcctgatctatttgggctctattcgggcc tccggggtctctgataggttcagtggcagtggatcaggcacagattttacactgaaaatc agcagagtggaggctgaggatgttggggtttattattgtatgcaagctctacaaactcca ttcactttcggccctgggaccaaagtggatatcaaac
W85-2G03	CR-Y		IGKV2-28*01 F, or IGKV2D-28*01 F	92.18	IGKJ3*01 F	9	CMQALETPFTF	gatattgtgatgactcagtctccactctccctgcccgtcacccctggagagtcggcctcc atctcctgcaggtctagtcagagcctcctgcatagttgaggctgtcactattcggcttgg tactcgcagaagccgggtcggtctccacagctcctgatctatatgggttctgttcgggcc tccggggtccctgacaggttcagtggcagtggatcaggtacagattttacactggaaatc aacagagtggaggctgaggatgttgggatttattactgcatgcaagctctagaaactcca ttcactttcggccctgggaccaaagtggaaatcaaac
W85-3C10	PHU		IGKV2-28*01 F, or IGKV2D-28*01 F	99.32	IGKJ3*01 F	9	CMQALQNPFTF	gatattgtgatgactcagtctccactctccctgcccgtcacccctggagaaccggcctcc atctcctgcaggtctagtcagagcctcctgcatagtaatggatacaactatttggattgg tacctgcagaagccagggcagtctccacagctcctgatctatttgggttctaatcgggcc tccggggtccctgacaggttcagtggcagtggatcaggcacagattttacactgaaaatt agcagagtggaggctgaggatgttggggtttattactgcatgcaagctctacaaaatcca ttcactttcggccctgggaccaaagtggatatcaaac
W85-1D02	PHU		IGKV2-28*01 F, or IGKV2D-28*01 F	98.3	IGKJ3*01 F	9	CMQALETPFTF	gatattgtgatgactcagtctccactctccctgcccgtcacccctggagagccggcctcc atctcctgcaggtctagtcagagtctcctgcatagtaatggatacaactatttggattgg tacctgcagaagccagggcagtctccacagctcctgatctatatgggttctaatcgggcc tccggggcccctgacaggttcagtggcagtggatcaggcacagattttacactgaaaatc agcagagtggaggctgaggatattggggtttattactgcatgcaagctctagaaactcca ttcactttcggccctgggaccaaagtggatgtcaaac
W85-2E05	PHU		IGKV2-28*01 F, or IGKV2D-28*01 F	97.28	IGKJ3*01 F	9	CMQALQTPFTF	gatattgtgatgactcagtctccactctccctgcccgtcacccctggagagccggcctcc atctcctgcaggtctagtcagagcctcctgcagaataatggatacaactatttggattgg tacctgcagaggccagggcagtctccacagctcctgatctatttgggttctaatcgggcc tccggggtccctgacaggttcagtggcagtggatcaggcacagattttatattgacaatc accagagtggaggctgaagatgttggggtttattactgcatgcaagctctacaaactcca ttcactttcggccctgggaccaaagtgcatatcaaac
W85-2A05	PHU		IGKV2-28*01 F, or IGKV2D-28*01 F	97.28	IGKJ3*01 F	9	CMQALHTPFTF	gatattgtgatgactcagtctccactctccctgcccgtcacccctggagagccggcctcc atctcctgcaggtctagtcagagcctcctgcatagtaatgcatacacctatttggattgg tacctgcagaagccagggcactctccacagctcctgatctatctgggttctattcgggcc tccggggtccctgacaggttcagtggcagtggctcaggcacagattttacactgaaaatc agcagagtggaggctgaggatgttgggttttattactgcatgcaagctctacacactcca ttcactttcggccctgggaccaaagtggagatcaaac
W85-1A08	CR-Y		IGKV2-28*01 F, or IGKV2D-28*01 F	97.28	IGKJ3*01 F	9	CMQALQSPFTF	gatattgtgatgactcagtctccactctccctgcccgtcacccctggagagccggcctcc atctcctgcaggtctagccagagcctcctgcatagtaatggatacaactatttggattgg tatctgcagaagccagggcagtctccacagctcctgatctttttgggttctgttcgggcc tccgcggtccctgacaggttcagtggcagtggatcaggcacagattttacactgcaaatc agcagagtggaggctgaggatgttggggtttactactgcatgcaagctctacaaagtccg ttcactttcggccctgggaccacactggatgtcaaac
W85-2H01	CR-Y		IGKV2-28*01 F, or IGKV2D-28*01 F	96.6	IGKJ3*01 F	9	CMQALQSPFTF	gatattgtgatgactcagtctccactctccctgcccgtcacccctggagagccggcctcc atctcctgcaggtctagccagagcctcatgcatgaaaatgcatacaattatttggattgg tacctgcagaagccagggcagtctccacagctcctgatctatttgggttctgttcgggcc tccggggtccctgacaggttcagtggcagtggatcaggcacagattttacactgaaaatc agcagagtggaggctgaggatgttggggtttactactgcatgcaagctctacaaagtccg ttcactttcggccctgggaccaaagtgcatgtcaaac
W85-3A12	PHU		IGKV2-28*01 F, or IGKV2D-28*01 F	97.96	IGKJ3*01 F	9	CMQALQSPFTF	gatattgtgatgactcagtctccactctccctgcccgtcacccctggagagccggcctcc ctctcctgcaggtctagccagagcctcctgcatagtaatggatacacctttttggattgg tacctgcagaagccagggcagtctccacagctcctgatctatttgggttctattcgggcc tccggggtccctgacaggttcagtggcagtggatcaggcacagattttacactgaaaatc agcagagtggaggctgaggatgttggggtttactactgcatgcaagctctacaaagtccg ttcactttcggccctgggaccaaagtggatgtcaaac
W85-1F03	PHU		IGKV2-28*01 F, or IGKV2D-28*01 F	99.32	IGKJ3*01 F	9	CMQALQTPFTF	gatattgtgatgactcagtctccactctccctgcccgtcacccctggagagccggcctcc atctcctgcaggtctagtcagagcctcctgcagagtaatggatacaactatttggattgg tacctgcagaagccagggcagtctccacagctcctgatctatttgggttctaatcgggcc tccggggtccctgacaggttcagtggcagtggatcaggcacagattttacactgacaatc agcagagtggaggctgaggatgttggggtttattactgcatgcaagctctacaaactcct ttcactttcggccctgggaccaaagtggatgtcaaac
W85-2D12	CR-Y		IGKV2-28*01 F, or IGKV2D-28*01 F	98.3	IGKJ3*01 F	9	CMHALQSPFTF	gatattgtgatgactcagtctccactctccctgcccgtcacccctggagagccggcctcc atctcctgcaggtctagtcagagcctcctgcacagtaatggatacaactatttggattgg tacctgcagaagccagggcagtctccacagctcctcatctatttgggctctaatcgggcc tccggggtccctgacaggttcagtggcagtggatcaggcacagattttacactgaaaatc agcagagtggaggctgacgatgttggggtttattactgcatgcatgctctacaaagtcca ttcactttcggccctgggaccaaagtggatatcaaac
W85-2E10	PHU		IGKV2-28*01 F, or IGKV2D-28*01 F	97.96	IGKJ3*01 F	9	CMQALQTPFTF	gatattgtgatgactcagtctccactctccctgcccgtcacccctggggagccggcctcc atctcctgcaggtctagtcagagcctcctgcatagtagtggatacaactatttggattgg tacctgcagaagccagggcagtctccacagctcctcatctatttgggctctaatcgggcc tccggggtccctgacaggttcagtggcactggatcaggcacagatttttcactgaaaatc agcagagtggaggctgaggatgttggggtttattactgcatgcaagctctacaaactcca ttcactttcggccctgggaccaaactggatatcaaac
W85-3G02	PHU
W85-3G03	CR-Y		IGKV2-28*01 F, or IGKV2D-28*01 F	96.94	IGKJ3*01 F	9	CMQALQTPFTF	gatattgtgatgactcagtctccactctccctgcccgtcaccccgggagagccggcctcc atctcctgcaggtctagtcagagcctcttcaatagtaatggatacaactatttggattgg tacctgcagaagccagggcagtctccacagctcctgatctatttgggttctgttcgggcc tccggtgtccctgacaggttcagtggcagcggatcaggcacagattttacactgaaaatc agcagagtggaggctgaggatgtcggggtttattactgcatgcaagctctacaaactcca ttcactttcggccctgggaccaaagtggatatcaaac
W85-1G11	CR-Y		IGKV2-28*01 F, or IGKV2D-28*01 F	99.32	IGKJ3*01 F	9	CMQALQTPFTF	gatattgtgatgactcagtctccactctccctgcccgtcacccctggagagccggcctcc atctcctgtaggtctagtcagagcctcctgcatagtaatggatacaactatttggattgg tacctgcagaagccagggcagtctccacagctcctgatctatatgggttctaatcgggcc tccggggtccctgacaggttcagtggcagtggatcaggcacagattttacactgaaaatc agcagagtggaggctgaggatgttggggtttattactgcatgcaagctctacaaactcca ttcactttcggccctgggaccaaagtggatatcaaac
W85-1C01	PHU	1	IGKV1-5*03 F	96.06	IGKJ4*01 F, or IGKJ4*02 F	8	CQQYDSYLTF	gacatccagatgacccagtctccttccaccctgtctgcatctgtaggagacagagtcacc atcacttgccgggccagtcagagtattagtagttggttggcctggtatcagcagaaagcg gggaaagcccctaaactcctgatctataaggcttctactttagaagttggggtcccatca aggttcagcggcagaggatctgggacagaattcactctcaccatcagcagtctgcagcct gatgattttgcaacttattactgccaacagtatgatagttacttgaccttcggcggaggg accaaggtggagatcaaac
W85-2H11	CR-Y	1
W85-3F06	PHU	2	IGKV3-11*01 F	96.77	IGKJ4*01 F	11	CQQRNNWPPALTF	gaaattgtgttgacacagtctccagccaccctgtctttgtctccaggggaaagagccacc ctctcctgcagggccagtcagagtgttatcacatacttagcctggtaccaacagaagcct ggccaggctcccaggctcctcatctatgatgcatccaacagggccacgggcgtcccagtc aggttcagtggcagtgggtctgggacagacttcactctcaccatcagcagcctagagcct gacgattttgcagtttattactgtcagcagcgtaacaactggcctcctgcgctcactttc ggcggagggaccagggtggagatcaaac
W85-2G02	PHU		IGKV3-11*01 F	96.06	IGKJ4*01 F	11	CQQRTNWPPALTF	gaaattgtgttgacacagtctccagccaccctgtctttgtctccaggggaaagagccacc ctctcctgcagggccagtcagagtgttatcacattcttagcctggtaccaacaaaagcct ggccaggctcccaggctcctcatctatgatgcatccaccagggccactggcatcccagcc aggttcagtggaagtgggtctgggacagacttcactctcaccatcagcagcctagagcct gaagattttgcattttattactgtcaacagcgtaccaactggcctcctgcgctcactttc ggcggagggaccaaggtggagatcaaac
W85-3F04	PHU	1
W85-1D12	PHU	1	IGKV1-33*01 F, or IGKV1D-33*01 F	94.27	IGKJ2*01 F	9	CQQYHNFPYTF	gacatccagatgacccagtctccatcctccctgtctgcatctgtaggagacagagtcacc atcacttgccaggcgagtcaagacattagcaactatttaaattggtatcagcagaaacca ggaaaagcccctagggtcctgatctacgatgcatccaatttggaaacttgggtcccatca cggttcaccggaaggggatctgggacagatttctcagtctccatcagcagcctgcagcct gaagatattgcaacatattactgtcaacagtatcataatttcccgtacacttttggccag gggaccaacctggagagcaaac
W85-2F08	CR-Y	3
W85-1G03	PHU
W85-2G05	PHU
W85-3B07	PHU	1	IGKV4-1*01 F	96.97	IGKJ2*01 F	9	CQQYYTTPYTF	gacatcgtgatgacccagtctccagactccctggctgtgtctctgggcgagagggccacc atcaactgcaagtccagccagagtgttttatacagctccaacaataggaacttcttagct tggtaccagcagaaaccaggacagcctcctaagttgctcatttcctgggcatctgcccgg gaatccggggtccctgaccgattcagtggcagcgggtctgggacagacttcactctcacc atcagcaacctgcaggctgaagatgtggcactttattactgtcagcaatattatactact ccgtacacttttggccaggggaccaagctggagatcaaac
W85-2G04	PHU	3	IGKV2-28*01 F, or IGKV2D-28*01 F	98.98	IGKJ3*01 F	9	CMQALQTPFTF	gatattgtgatgactcagtctccactctccctgcccgtcacccctggagagccggcctcc atctcctgcaggtctagtcagagcctcctccatagtaatggatacaactatttagattgg tacctgcagaagccagggcagtctccacagctcctgatctatttgggttctaatcgggcc tccggggtccctgacaggttcagtggcagtggatcaggcacagattttacactgaaaatc agcagagtggaggctgaggatgttggcgtttattactgcatgcaagctctacaaactcca ttcactttcggccctgggaccaaagtggatatcaaac
W85-1D01	PHU		IGKV2-28*01 F, or IGKV2D-28*01 F	97.62	IGKJ3*01 F	9	CMQALQTPFTF	gatattgtgatgactcagtctccactctccctgcccgtcacccctggagagccggcctcc atctcctgcaggtctagtcagagcctcctccatagtaatggatacaactatttggattgg tacctgcagaagccagggcagtctccgcagctcctgatctatctggcttctaatcgggcc tccggggtccctgagaggttcagtggcagtggatcaggcacagattttacactgaaaatc agcagagtggaggctgaggatcttggggtttattactgcatgcaggctctacaaactcca ttcactttcggccctgggtccaaagtggatttcagac
W85-3C01	PHU
W85-1E09	BRIS	1
R95-1D01	CR-Y	1
R95-1H02	CR-Y	1
R95-2A04	CR-Y	1
R95-1E03	CR-E	1
R95-2B02	CR-E	1
R95-1D11	BRIS	1
R95-2A05	BRIS	1	IGKV3-15*01 F	93.91	IGKJ4*01 F	9	CQQYNKWPLTF	gaaatagtgatgacgcagtctccagccaccctgtctgtgtctccaggagaaagagccacc ctctcttgtagggccagtcagggtgttagcagcgacgtagtctggtaccagcagaaacct ggccaggctcccaggcccctcatctatggtgcatccaccagggccactggtgtcccgggc aggttcactgccagtcagtctgggacagagttcactctcaccatcagcagcctgcagtct gaagattttgcagtttattattgtcagcagtataataagtggcctctcactttcggcgga gggaccagggtggagctcaagc
R95-1G05	CR-Y	1
R95-2A07	CR-Y	1
R95-1F06	BRIS	1	IGKV1-5*03 F	94.27	IGKJ1*01 F	9	CQHYEGYSWTF	gacatccagatgacccagtctccttccaccctgtctgcatctgtcggagacaaagtcacc atcacttgccgggccagtcagagtattaataggtggttggcctggtatcagcagaaacca ggaaaagcccctaaactcctgatctatagggcgtctagtttagaaagtggggtcccatcc aggttcagcggcagtggatctgggaccgaattcactctcaccatcagcagcctgcagcca gatgattttgcaacttatttttgccaacactatgagggttactcctggacgttcggccaa gggaccaaagtggatatcaaac
R95-2B06	BRIS	1
R95-1A08	BRIS	1
R95-1D10	BRIS	1
R95-1B05	BRIS	1
R95-1C01	CR-E	1	IGKV2-30*01 F	96.94	IGKJ4*01 F	10	CMQGSHWPALTF	gatgttgtgatgactcagtctccactctccctgcccgtcacccttggacagccggcctcc atctcctgcaggtctagtgaaagcctcgtatacactgatggggacacctacttgagttgg tttcaccagaggccaggccaacctccaaggcgcctaatttataaggtttctaaccgggac tctggggtcccagacagattcagcggcagtgggtcaggcactgatttcaccctgaaaatc agcagggtggaggctgaggatgttggggtttattactgcatgcaaggttcacactggccc gcgctcactttcggcggagggaccaaggtggagatcaaac
R95-2B07	CR-Y	1
R95-1E02	PHU	1	IGKV1-5*03 F	94.27	IGKJ1*01 F	9	CQHYEGYSWTF	gacatccagatgacccagtctccttccaccctgtctgcatctgtcggagacaaagtcacc atcacttgccgggccagtcagagtattaataggtggttggcctggtatcagcagaaacca ggaaaagcccctaaactcctgatctatagggcgtctagtttagaaagtggggtcccatcc aggttcagcggcagtggatctgggaccgaattcactctcaccatcagcagcctgcagcca gatgattttgcaacttatttttgccaacactatgagggttactcctggacgttcggccaa gggaccaaagtggatatcaaac
R95-1E05	CR-E	1	IGKV2-30*01 F	98.3	IGKJ5*01 F	10	CMQATDWPSITF	gatgttgtgatgactcagtctccactctccctgcccgtcacccttggacagccggcctcc atctcctgcaggtctagtcaaagcctcgtatacactgatggaaacacctacttaaattgg tttcagcagaggccaggccaatctccaaggcgcctaatttacaaggtttctaaccgggac tctggggtcccagacagattcagcggcagtgggtcaggcactgatttcacactgaaaatc agcagggtggaggctgaggatgttggggtttattactgcatgcaagctacagactggcct tcgatcaccttcggccaagggacacgactggagatcaaac
R95-1D04	PHU	7
R95-2D07	PHU
R95-1G02	PHU
R95-2F09	PHU
R95-1B12	PHU
R95-2G04	PHU
R95-1F10	PHU
R95-2C03	CR-Y	7
R95-2B10	BRIS
R95-2B11	CR-E
R95-2D06	PHU
R95-2E05	CR-Y
R95-2F05	BRIS
R95-2F10	CR-Y		IGKV1-5*03 F	94.27	IGKJ1*01 F	9	CQHYEGYSWTF	gacatccagatgacccagtctccttccaccctgtctgcatctgtcggagacaaagtcacc atcacttgccgggccagtcagagtattaataggtggttggcctggtatcagcagaaacca ggaaaagcccctaaactcctgatctatagggcgtctagtttagaaagtggggtcccatcc aggttcagcggcagtggatctgggaccgaattcactctcaccatcagcagcctgcagcca gatgattttgcaacttatttttgccaacactatgagggttactcctggacgttcggccaa gggaccaaagtggatatcaaac
R95-2D01	CR-Y	1
R95-2G05	CR-E	1
R95-1F12	CR-Y	1
R95-2G01	CR-Y	1
R95-1A02	CR-Y	6
R95-2C02	CR-Y
R95-1H12	CR-Y
R95-2B05	CR-Y
R95-1G09	CR-Y
R95-1G06	CR-Y
R95-1D06	CR-Y	1
R95-2G08	PHU	1
R95-2F03	CR-Y	1
R95-1F02	BRIS	1	IGKV3-11*01 F, or IGKV3D-11*02 F	98.57	IGKJ4*01 F	9	CQQRRNWPLTF	gaaattgtgttgacacagtctccagccaccctgtctttgtctccaggggaaggagccacc ctctcctgcagggccagtcagagtgttagcagctacttagcctggtaccagcagaaacct ggccaggctcccaggctcctcatctatgatgcatccaacagggccactggcatcccagcc aggttcagtggcagtgggtctgggacagacttcactctcaccatcagcagcctagagcct gaagattttgcagtttattactgccagcagcgtcgcaactggccgctcactttcggcgga gggaccaaggtggagatcaaac
R95-1C06	PHU	1
R95-2C09	BRIS	2
R95-2D10	BRIS
R95-1A06	CR-Y	2
R95-1G11	CR-Y
R95-2E10	BRIS	1
R95-1H03	CR-Y	1
R95-1D05	CR-E	3
R95-1E08	BRIS
R95-2A03	BRIS
R95-1D07	CR-Y	1	IGKV1-5*03 F	94.27	IGKJ1*01 F	9	CQHYEGYSWTF	gacatccagatgacccagtctccttccaccctgtctgcatctgtcggagacaaagtcacc atcacttgccgggccagtcagagtattaataggtggttggcctggtatcagcagaaacca ggaaaagcccctaaactcctgatctatagggcgtctagtttagaaagtggggtcccatcc aggttcagcggcagtggatctgggaccgaattcactctcaccatcagcagcctgcagcca gatgattttgcaacttatttttgccaacactatgagggttactcctggacgttcggccaa gggaccaaagtggatatcaaac
R95-1E07	CR-E	1
R95-2A09	CR-Y	4
R95-2D05	CR-Y
R95-2G10	CR-Y
R95-2C04	CR-Y
R95-1H08	CR-Y	2
R95-2H01	CR-Y
R95-1G07	CR-Y	1
R95-1B04	CR-Y	2	IGKV3-20*01 F	96.45	IGKJ4*01 F	8	CQQYSSSLTF	gaaattgtgttgacgcagtctccaggcaccctgtctttgtctccaggggaaagagccacc ctctcctgcagggccagtcagagtgttagcagcaactacttagcctggtaccagcacaaa cctggccaggctcctaggctcctcatctatcgtgcatccagcagggccactggcatccca gacaggttcggtggcagtgggtctgggacagacttcagtctcaccatcagcagactggag cctgaagattttgcaatatattactgtcagcaatatagtagctcactcactttcggcgga gggaccaaggtggagatcaaac
R95-1C10	CR-Y
R95-1D03	CR-Y	1	IGKV1-5*03 F	94.27	IGKJ1*01 F	9	CQHYEGYSWTF	gacatccagatgacccagtctccttccaccctgtctgcatctgtcggagacaaagtcacc atcacttgccgggccagtcagagtattaataggtggttggcctggtatcagcagaaacca ggaaaagcccctaaactcctgatctatagggcgtctagtttagaaagtggggtcccatcc aggttcagcggcagtggatctgggaccgaattcactctcaccatcagcagcctgcagcca gatgattttgcaacttatttttgccaacactatgagggttactcctggacgttcggccaa gggaccaaagtggatatcaaac
R95-2E06	CR-Y	1
R95-1F07	CR-Y	3
R95-1H09	CR-Y
R95-1F05	CR-Y
R95-2B09	BRIS	2	IGKV3D-15*03 F	93.19	IGKJ4*01 F	9	CQQYNNWPLTF	gaaatagtgatgacgcagtctccagccaccctgtctgtgtctccagggggaagagtcacc ctctcctgcagggccagtcagtttattaccagcgacttagcctggtaccagcagagacct ggccagcctcccagtctcctcatctatggtgcatccattaggtccactgccaccccagcc agattcaatggcactgggtttgggacagagttcactctcaccatcagcctcctgcagtct gaagattttgcagtttattactgtcagcagtataataactggccgctcactttcggcgga gggaccaaggtggagatcaaag
R95-2C10	BRIS
R95-2H06	CR-E	1	IGKV1-39*01 F, or IGKV1D-39*01 F	94.27	IGKJ4*01 F	9	CQQSYSIPLTF	gacatccagatgacccagtctccatcctccctgtctgcatctgtaggagacagagtcaac atcacttgccgggcaagtcagagcattatcttctatttaaattggtatcagcaaagacca gggaaagcccctaaactcctgatctatcatgcatccattctccaaagtggggtcccatca cggttcactggcagtgggtctgggacagatttcactctcaccatcagcagtctgcaacct gaagatcttgcaacttactactgtcaacagagttacagtattccgctcactttcggcgga gggaccaaagtggagatcaaac
R95-2B03	BRIS	10
R95-2A02	CR-Y
R95-2B12	CR-Y
R95-2C05	CR-E
R95-2H03	CR-E
R95-2F04	BRIS
R95-2E03	BRIS
R95-2C06	CR-Y
R95-1F01	CR-E
R95-1A10	PHU
R95-1H10	BRIS	1	IGKV3-15*01 F	97.85	IGKJ5*01 F	10	CQQYNNWPSITF	gaaatagtgatgacgcagtctccagccaccctgtctgtgtctccagggggaagagccacc ctctcctgcagggccagtcagagtgttagcagcaacttagcctggtaccagcagaaacct ggccagcctcccaggctcctcatgtatggtgcatccaccagggccactggtatcccagcc aggttcagtggcagtgggtctgggacagagttcactctcaccatcagcagcctgcagtct gaggatgttgcagtttattactgtcagcagtataacaactggccttcgatcaccttcggc caagggacacgactggagattaaac
R95-1A03	CR-E	1
R95-2H08	BRIS	1
R95-2A08	CR-Y	3
R95-2C12	CR-Y
R95-1C03	CR-Y
R95-1H05	PHU	2
R95-2F08	PHU
R95-2C07	PHU	1	IGKV1-17*01 F	99.64	IGKJ1*01 F	9	CLQHNSYPRTF	gacatccagatgacccagtctccatcctccctgtctgcatctgtaggagacagagtcacc atcacttgccgggcaagtcagggcattagagatgatttaggctggtatcagcagaaacca gggaaagcccctaagcgcctgatctatgctgcatccagtttgcaaagtggggtcccatca aggttcagcggcagtggatctgggacagaattcactctcacaatcagcagcctgcagcct gaagattttgcaacttattactgtctacagcataatagttaccctcggacgttcggccaa gggaccaaggtggaaatcaaac
R95-1F04	CR-E	2	IGKV1-9*01 F	93.91	IGKJ1*01 F	9	CQHLKTYPRPF	gacatccagttgacccagtctccatccttcctgtctgcttctgtaggagacagagtcatc atcacttgccgggccagtcaggacattagcagttatttaggctggtatcagcaaaaacca gggaaagcccctcagctcctgatctttgctgcgtccactttgtatactggggtcccatct aggttcagcggcagtggatctgggacagaattcactctcaccatcagcagcctgcagcct gaagattttgcaacttattattgtcaacatctcaaaacttaccctcggccgttcggccaa gggaccaaggtggagatcaaac
R95-2A10	CR-Y		IGKV1-9*01 F	93.19	IGKJ1*01 F	9	CQHLKDNPRPF	gacatccagttgacccagtctccatccttcctgtctgcatctgtaggagacagagtcatc atcacttgccgggccagtcagggcatttatagttatttgggctggtatcagcaaaaacca gggaaagcccctaagctcctgatctttggtgcatccactttgtatagtggggtcgcttca aggttcagcggcagtggatctgggacagaattcactctcaccatcagcaacctgcagcct gaagattttgcgacttattactgtcaacatcttaaagataaccctcggccgttcggccat gggaccaaggtggaaatcaaac
R95-1G10	CR-E	1
R95-2E07	CR-Y	1	IGKV1-5*03 F	94.27	IGKJ1*01 F	9	CQHYEGYSWTF	gacatccagatgacccagtctccttccaccctgtctgcatctgtcggagacaaagtcacc atcacttgccgggccagtcagagtattaataggtggttggcctggtatcagcagaaacca ggaaaagcccctaaactcctgatctatagggcgtctagtttagaaagtggggtcccatcc aggttcagcggcagtggatctgggaccgaattcactctcaccatcagcagcctgcagcca gatgattttgcaacttatttttgccaacactatgagggttactcctggacgttcggccaa gggaccaaagtggatatcaaac
R95-2H09	CR-E	1
R95-2G12	BRIS	1	IGKV1-39*01 F, or IGKV1D-39*01 F	97.49	IGKJ2*03 F, or IGKJ2*04 F	9	CQQSYSAPVSF	gacatccagatgacccagtctccatcctccctgtctgcatctgtaggagacagagtcacc atcacttgccgggcaagtcagagcattatcagctatttaaattggtatcagcagaaacca gggaaagcccctaagctcctgatttatgatgcatccattttgcaaggtggggtcccatca aggttcagtggcagtggatctgggacagatttcactctcaccatcagcggtgtgcaacct gaagattttgcaacttactactgtcaacagagttacagtgcccctgtcagttttggccag gggaccaagctggacatcaaac
R95-2F11	BRIS	3
R95-1C02	BRIS
R95-2E11	BRIS
R95-2H10	BRIS	1
R95-1A01	BRIS	1
R95-1E01	BRIS	1	IGKV1-39*01 F, or IGKV1D-39*01 F	96.42	IGKJ2*01 F	10	CQQSYSIHPYTF	gacatccagatgacccagtctccatcctccctgtctgcatctgtaggagacagagtcacc atcacttgccgggcaagtcacaacattaccaactttttaaattggtatcagcagaaacca gggaaagcccctaagctcctaatctatggtacatccagtttgcaaagtggggtcccatca aggttcagtggcagtggatctgggacagatttcactctcgccatcagcagtctgcaccct gaagattttgcaacttactactgtcaacagagttacagtattcatccgtacacttttggc caggggaccaagctggacatcaaac
R95-1E04	CR-Y	1	IGKV4-1*01 F	97.64	IGKJ4*01 F	9	CQQYYTTPLTF	gacatcgtgatgacccagtctccagactccctggctgtgtctctgggcgagagggccacc atcaactgcaagtccagccagagtcttttttacaactccaataataagaactactttgct tggtaccagcagaaaccaggacagcctcctaagctgctcatttactgggcatctacccgg gaatccggggtccctgaccgattcagtggcagcgggtctgggacagatttcactctcacc atcagcagcctgcaggctgaagatgtggcagtttattattgtcagcaatattatactact cctctcactttcggcggaggaaccaaggtggagatcaaac
R95-2G06	PHU	1
R95-2D04	BRIS	2
R95-2E02	BRIS
R95-2F07	CR-Y	1
R95-1F11	CR-Y	1
R95-1B11	CR-E	1	IGKV3-20*01 F	99.29	IGKJ5*01 F	10	CQQYGSSPKITF	gaaattgtgttgacgcagtctccaggcaccctgtctttgtctccaggggaaagagccacc ctctcctgcagggccagtcagagtgttagcagcagctacttagcctggtaccagcagaaa cctggccaggctcccaggctcctcatctatagtgcatccagcagggccactggcatccca gacaggttcagtggcagtgggtctgggacagacttcactctcaccatcagcagactggag cctgaagattttgcagtgtattattgtcagcagtatggtagctcacctaagatcaccttc ggccaagggacacgactggagattaaac
R95-1A04	CR-Y	1
R95-1C11	CR-Y	2
R95-1G01	CR-Y
R95-2E12	BRIS	1
R95-1E06	BRIS	2	IGKV4-1*01 F	96.97	IGKJ2*01 F, or IGKJ2*02 F	9	CQQYYSTPPTF	gacatcgtgatgacccagtctccagactccctggctgtgtctctgggcgagagggccacc atcaactgcgagtccagccagagtattttatacagctccaataataagaataagttagct tggtatcagcagaaaccaggacagcctcctaagttgctcatttactgggcatctacccgg gaatccggggtccctgaccgattcagtggcagcgagtctgggacagatttcactctcacc atcagcagcctgcaggctgaagatgtggcagtttattactgtcagcaatattatagtact ccccccacttttggccaggggaccaagctggagatcaaac
R95-2H05	BRIS		IGKV4-1*01 F	96.97	IGKJ2*01 F, or IGKJ2*02 F	9	CQQYYSTPPTF	gacatcgtgatgacccagtctccagactccctggctgtgtctctgggcgagagggccacc atcaactgcgagtccagccacagtattttatacagctccaataataagaataagttagct tggtaccagcagaaaccaggacagcctcctaagttgctcatttactgggcatctacccgg gaatccggggtccctgaccgattcagtggcagcgagtctgggacagatttcactctcacc atcagcagcctgcaggctgaagatgtggcagtttattactgtcagcaatattatagtacc ccccccacttttggccaggggaccaagctggagatcaaac
R95-2G09	PHU	1	IGKV2-28*01 F, or IGKV2D-28*01 F	98.64	IGKJ2*01 F	9	CMQALQTPHTF	gatattgtgatgactcagtctccactctccctgcccgtcacccctggagagccggcctcc atctcctgcaggtctagtcagagcctcctgcatagtaatggatacaactatttggattgg tacctgcagaagccagggcagtctccacaactcctgatctatttgggttctagtcgggcc tccggggtccctgacaggttcagtggcagtggatcaggcacagattttacactgaaaatc aggagagtggaggctgacgatgttggggtttattactgcatgcaagctctacaaactcct catacttttggccaggggaccaagctggagatcaaac
R95-2H12	CR-Y	1	IGKV2-28*01 F, or IGKV2D-28*01 F	98.3	IGKJ2*01 F	9	CMQALQSPHTF	gatattgtgatgactcagtctccactctccctgcccgtcacccctggagagccggcctcc atctcctgcaggtccagtcagagcctcctgcatagtaatgcacacaattatttggattgg tacctgcagaagccagggcagtctccacagctcctgatctatctgggttctaatcgggcc tccggggtccctgacaggttcagtggcagtggatcaggcacagattttacactgaaaatc agcagagtggaggctgaggatgttggggtttattactgcatgcaagctctacaaagtcct cacacttttggccaggggaccaagctagagatcaaac
R95-1B07	BRIS	1
R95-1C05	BRIS	1
R95-2E01	CR-Y	4	IGKV1-39*01 F, or IGKV1D-39*01 F	94.62	IGKJ5*01 F	10	CQQSYNIVSITF	gacatccagatgacccagtctccatcctccctgtctgcatctgtaggagacagagtcacc atcacttgccgggcaagtcagagcattggcggctatttaaattggtatcagcagaaacca gggaaagcccctaagctcctgatctacgctgcgtccaccttgcatactggggtcccagca cggttcagtggcagtggatctgggacagacttcactctcaccatcaacagtctgcaacct gaagattttgcaacttacttttgtcaacagagttacaatattgtctcgatcaccttcggc caagggacacgactggatattaaac
R95-1F03	CR-Y		IGKV1-39*01 F, or IGKV1D-39*01 F	93.91	IGKJ5*01 F	10	CQQSYNLVSITF	gacatccagatgacccagtctccatcctccctgtctgcatctgtaggggacagagtcacc atcacttgccgggcaagtcagagcattggcggctatttaaattggtatcagcagaaacca gggaaagcccctaaactcctaatctatgctgcgtccaccttgcaatctggggtccctgcg aggttcagtggcagtggatctgggacagacttcactctcaccatcagcagtctgcagcct gaagattttgcaacttactattgtcaacagagttacaatcttgtctcgatcaccttcggc caagggacacgactggatatcaaac
R95-2G07	CR-Y		IGKV1-39*01 F, or IGKV1D-39*01 F	97.13	IGKJ4*01 F, or IGKJ4*02 F	10	CQQSYSTVLLTF	gacatccagatgacccagtctccatcctccctgtctgcatctgttggagacagagtcacc atcacttgccgggcaagtcagagcattggcggctatttaaattggtatcagcagaaacca gggaaagcccctaagctcctgatctatgctgcgtccactttgcaatgtggggtcccttca aggttcagtggcagtggatctgggacagatttcactctcaccatcagcagtctgcagcct gaagattttgcaacttactactgtcaacagagttacagtaccgtcttgctcaccttcggc cgagggaccagggtggagatcaaac
R95-1D12	CR-Y		IGKV1-39*01 F, or IGKV1D-39*01 F	93.19	IGKJ5*01 F	10	CQQSYNLVSITF	gacatccagatgacccagtctccatcctccctgtctgcatctgtaggagacagagtcacc atcacttgccgggcaagtcagagcattggcggctatttaaattggtatcagcagaaacca gggaaagcccctcagctcctaatctatgccgcgtccaccttgcaaactggggtcccagag aggttcactggcagtggatctgggacagacttcactctcaccatcagcactctgcaaccc gaagattttgcaacttattattgtcaacagagttacaatcttgtctcgatcaccttcggc caagggacacgactggatattaaac
R95-1H06	BRIS	1
R95-1H01	CR-Y	1
R95-1A09	CR-Y	1
R95-1B02	BRIS	1
R95-1H04	PHU	1
R95-1D02	BRIS	1	IGKV1-39*01 F, or IGKV1D-39*01 F	95.34	IGKJ2*01 F	9	CQQSYSSPYTF	gacatccagatgacccagtctccatcctccctgtctgcatctgtaggagacacagtcacc atcacttgccgggcaagtcagagcattaacttctatttaaattggtatcagcagaaacca gggagagcccctaacctcctgatctcttctgcatccattttgcaaagtggggtcccatca aggttcagtggcagtggatctgggacaggattcactctcaccatcagcagtctgcaacct gaagattttgcaacttacttctgtcagcagagttacagttccccgtacacttttggtcag gggaccaagctggagaccaaac
R95-1C09	CR-Y	1	IGKV3-20*01 F	97.16	IGKJ1*01 F	10	CQQYGSSHGWTF	gaaattgtgttgacgcagtctccaggcaccctgtctttgtctccaggggaacgagccacc ctctcctgcagggccagtcagcatgttagcagcagctacttagcctggtatcaacagaaa cctggccaggcccccaggctcctcatctatgatgcatccagcagggccacgggcatccca gacaggttcagtggcagtgggtctgggacagacttcactctcaccatcagcagactggag cctgaagattttgcagtgtattactgtcagcagtatggtagctcccacgggtggacgttc ggccaggggaccaaggtggaggtcaaac
R95-2F01	CR-Y	1	IGKV2-28*01 F, or IGKV2D-28*01 F	96.6	IGKJ2*01 F	9	CMQALQAPYTF	gatattgtgatgactcagtctccactctccctgcccgtcacccctggagagccggcctcc atctcctgcaggtctagtcagagcctcgtgcatagtaatggacacaattatttggattgg tacctgcagaagccagggcagtctccacaactcctgatctatttgagttctagtcgggcc tccggggtccctgacaggttcagtggcagtggatcaggcacagattttacactgaagatt aacagagtggaggctgaggatgttggggtttatttctgcatgcaagctctacaagctccg tacacttttggccaggggaccaggctggagatcaaac
R95-1B09	BRIS	1
R95-1E12	BRIS	2	IGKV3-11*01 F	97.49	IGKJ3*01 F	11	CQHRSSWPPIFTF	gaaattgtgttgacacagtctccagccaccctgtctttgtctccaggggaaagagccacc ctctcctgcagggtcagtcagagtgttagcggctacttagcctggtaccaacagaaatct ggccaggctcccaggctcctcatctatgatgcatccaacagggcccccggcatcccagcc aggttcagtggcagtgggtctgggacagacttcactctcaccatcagcagcctagagcct gaagattttgcagtttattactgtcagcaccgtagcagctggcctccgatcttcactttc ggccctgggaccaaagtggatatcaaac
R95-2H07	BRIS		IGKV3-11*01 F	98.21	IGKJ3*01 F	11	CQHRTNWPPIFTF	gaaattgtgttgacacagtctccagccaccctgtctttgtctccaggggaaagagccacc ctctcctgcagggccagtcagagtgttagcagctacttagcctggtaccaacagaaatct ggccaggctcccaggctcctcatctatgatgcatccaacagggcccccggcatcccagcc aggttcagtggcagtgggtctgggacagacttcactctcaccatcagcagcctagagcct gaagattttgcagtttattactgtcagcaccgtaccaactggcctccgatcttcactttc ggccctgggaccaaagtggatatcaaac
R95-1D08	BRIS	1	IGKV3-15*01 F	98.92	IGKJ4*01 F	9	CQQYNNWIVTF	gaaatagtgatgacgcagtctccagccaccctgtctgtgtctccaggggaaagagccacc ctctcctgcagggccagtcagagtgttaccagtaacttagcctggtaccagcagaaacct ggccaggctcccaggctcctcatctatggtgcatccaccagggccactggtatcccagcc aggttcagtggcagtgggtctgggacagagttcactctcaccatcagcagcctgcagtct gaagactttgcagtttattactgtcagcagtataataactggatcgtcactttcggcgga gggaccaaggtggagagcagac

## Sheet: Lambda Chain
mAb Name	Sorted Population	Clonal relatives	IGLV Gene	IGLV homology (%)	IGLJ Gene	CDR-L3 LENGTH	CDR-L3	VJ SEQUENCE
K77-1F09	PHU	1	IGLV3-25*03 F	96.77	IGLJ3*02 F	11	CQSADGSGTNWVF	tcctatgagctgactcagccaccctcggtgtcagtgtccccaggacagacggccaggatcacctgctctggagatgcattgccaaagcgatatgcttattggtaccagcagaagccaggccaggcccctgtgttggtgatatataaagacagtgagaggccctcagagatccccgagcgattctctggctccacctcagggacaacagtcacgttgaccatcaatggagtccaggcagaagacgaggctgactattattgtcaatcagcagacggcagtggcactaattgggtgttcggcggagggaccaagctgaccgtcctag	gaccgggctacgaaccgagagagcagaacccctttggttctgctacccgggtctgtgacctcctatgagctgactcagccaccctcggtgtcagtgtccccaggacagacggccaggatcacctgctctggagatgcattgccaaagcgatatgcttattggtaccagcagaagccaggccaggcccctgtgttggtgatatataaagacagtgagaggccctcagagatccccgagcgattctctggctccacctcagggacaacagtcacgttgaccatcaatggagtccaggcagaagacgaggctgactattattgtcaatcagcagacggcagtggcactaattgggtgttcggcggagggaccaagctgaccgtcctaggtcagcccaaggct…
K77-2B10	CR-Y	1
K77-1E07	CR-Y	1
K77-2D11	CR-E	1
K77-2E03	CR-E	1
K77-1G10	CR-E	1	IGLV7-46*01 F	95.14	IGLJ3*02 F	9	CLLSYSGAWVF	caggctgtggtgactcaggagccctcattgactgtgtccccaggagggacagtcactttcacctgtggctccagcactggagctgtcaccagtggtcgttatccctactggttccagcagaagcctggccaggcccccaagacactgatttttgatacaaccaaaaaacactcctggacccctgcccggttctcaggttccctccttgggggcaaagctgccctgaccctttcgggtgcgcagcctgaggatgaggctgaatattactgcttgttatcttatagtggtgcttgggtgttcggcggagggaccaagctgaccgtcctag	cggccccaccccccccacccgcggccccccccgccgcgagcccggtcggaaaaaaacaaaaaaaaaaaaattaaattttctgctaccggttccaattctcaggctgtggtgactcaggagccctcattgactgtgtccccaggagggacagtcactttcacctgtggctccagcactggagctgtcaccagtggtcgttatccctactggttccagcagaagcctggccaggcccccaagacactgatttttgatacaaccaaaaaacactcctggacccctgcccggttctcaggttccctccttgggggcaaagctgccctgaccctttcgggtgcgcagcctgaggatgaggctgaatattactgcttgttatcttatagtggtgcttgggtgttc…
K77-1D07	BRIS	1
K77-2F05	BRIS	6
K77-2H11	BRIS		IGLV3-25*03 F	96.77	IGLJ3*02 F	10	CQSSDITATWVF	tcctatgagctgactcagccaccctcggtgtcagtgtccccaggacagacggccaggatcacctgctctggagatgcattgccaaatcaatatgtttattggtaccagcagaagccaggccaggcccctgtgctggtcatatataaagacagtgagaggccctcagggatccctgagcgattctctggctccagctcagggacaatagtcacgttgaccatcagtgcagtccaggcagaagacgaggctgactattactgtcaatcatcagacatcactgctacttgggtgttcggcggagggaccaagctgaccgtcatag	tctgctacccggggtctgtgacctcctatgagctgactcagccaccctcggtgtcagtgtccccaggacagacggccaggatcacctgctctggagatgcattgccaaatcaatatgtttattggtaccagcagaagccaggccaggcccctgtgctggtcatatataaagacagtgagaggccctcagggatccctgagcgattctctggctccagctcagggacaatagtcacgttgaccatcagtgcagtccaggcagaagacgaggctgactattactgtcaatcatcagacatcactgctacttgggtgttcggcggagggaccaagctgaccgtcataggtcagctcaagcagcctgtgcctgcct
K77-1D08	BRIS		IGLV3-25*03 F	97.85	IGLJ3*02 F	10	CQSSDITGTWVF	tcctatgagctgactcagccaccctcggtgtcagtgtccccaggacagacggccaggatcacctgctctggagatgcattgccaaatcaatatgcttattggtaccagcagaagccaggccaggcccctgtgctggtgatatataaagacagtgagaggccctcagggatccctgagcgattctctggctccagctcagggacaatagtcacgttgaccatcagtggagtccaggcagaagacgaggctgactattactgtcaatcatcagacatcactggtacttgggtgttcggcggagggaccaagctgaccgtcctag	tctgctaccccggtctgtgacctcctatgagctgactcagccaccctcggtgtcagtgtccccaggacagacggccaggatcacctgctctggagatgcattgccaaatcaatatgcttattggtaccagcagaagccaggccaggcccctgtgctggtgatatataaagacagtgagaggccctcagggatccctgagcgattctctggctccagctcagggacaatagtcacgttgaccatcagtggagtccaggcagaagacgaggctgactattactgtcaatcatcagacatcactggtacttgggtgttcggcggagggaccaagctgaccgtcctaggtcagcccaaggctgccctctctttgaagg
K77-1E10	BRIS
K77-1G04	BRIS		IGLV3-25*03 F	97.13	IGLJ3*02 F	10	CQSSDITATWVF	tcctatgagctgactcagccaccctcggtgtcagtgtccccaggacagacggccaggatcacctgctctggagatgcattgccaaagcaatatgcttattggtaccagcagaagccaggccaggcccctgtgatggtgatatacaaagacagtgagaggccctcagggatccctgagcgcttctctggctccagctcagggacaacagtcacgttgaccatcagtggagtccaggcagaagacgaggctgactattactgtcaatcagcagacagcggtggtacttatcaactattcggcggagggaccaagctgaccgctatcg	tctgctaccgggttctgtgacctcctatgagctgactcagccaccctcggtgtcagtgtccccaggacagacggccaggatcacctgctctggagatgcattgccaaatcaatatgtttattggtaccagcagaagccaggccaggcccctgtgctggtgatatataaagacagtgagaggccctcagggatccctgagcgattctctggctccagctcagggacaatagtcacgttgaccatcagtgcagtccaggcagaagacgaggctgactattactgtcaatcatcagacatcactgctacttgggtgttcggcggagggaccaagctgaccgtcctaggtcagcccaaggctcccccccttct
K77-1E11	BRIS
K77-2A11	PHU	1
K77-1F06	CR-Y	2
K77-1G06	CR-Y
K77-2H03	CR-E	1
K77-1F11	PHU	1
K77-2E05	PHU	1
K77-1B07	CR-Y	1
K77-2E07	CR-Y	1
K77-2D01	PHU	1
K77-1E05	CR-E	1
K77-2C09	CR-Y	1
K77-2D05	PHU	1
K77-1A11	PHU	2
K77-1H01	CR-Y
K77-2B12	PHU	1
K77-2C12	BRIS	1
K77-1H04	PHU	1
K77-1D05	PHU	1
K77-2E06	PHU	1
K77-1D12	BRIS	3
K77-1E04	BRIS
K77-1E12	BRIS
K77-1B02	CR-E	1
K77-2F03	PHU	2
K77-1G12	PHU
K77-2G04	PHU	1
K77-1F10	BRIS	1
K77-2F06	BRIS	2	IGLV3-25*03 F	98.21	IGLJ2*01 F, or IGLJ3*01 F	11	CQSADSGGTYQLF		tctgctaccggtctgtgacctcctatgagctgactcagccaccctcggtgtcagtgtccccaggacagacggccaggatcacctgctctggagatgcattgccaaagcaatatgcttattggtaccagcagaagccaggccaggcccctgtgatggtgatatacaaagacagtgagaggccctcagggatccctgagcgcttctctggctccagctcagggacaacagtcacgttgaccatcagtggagtccaggcagaagacgaggctgactattactgtcaatcagcagacagcggtggtacttatcaactattcggcggagggaccaagctgaccgctatcgcagctcaaggagccgtggcgact
K77-2H02	BRIS
K77-1C10	PHU	1
K77-2A12	CR-E	1
K77-1F07	BRIS	1	IGLV2-11*01 F	98.61	IGLJ2*01 F, or IGLJ3*01 F or IGLJ3*02 F	10	CCSYAGSYSFVF		cctatccttccccctcgccctttacctttcctttctgctacccgggtcctgggcccagtctgccctgactcagcctcgctcagtgtccgggtctcctggacagtcagtcaccatctcctgcactggaaccagcagtgatgttggtagttataactatgtctcctggtaccaacagcacccaggcaaagccccccaactcatgatttatgatgtcagtaagcggccctcaggggtccctgatcgcttctctggctccaagtctggcaacacggcctccctgaccatctctgggctccaggctgaagatgaggctgattattactgctgctcatatgcaggcagttacagtttcgttttcggcggagggaccaagctgaccgtcgtaggtcagcccaaggc…
K77-2B01	BRIS	1
K77-2C11	BRIS	1
K77-1H12	PHU	1
K77-1A05	PHU	1	IGLV6-57*01 F	96.56	IGLJ3*02 F	9	CQSHDSSNWVF		acggggtgatggttaaaaaaaaaaaaaaaaaaatacttctgctacccgggtcttgggccaattttatgctgactcagccccactctgtgtcggagtctccggggaagacaataaccacctcctgcacccgcagcagtggcagcattgccagcaactatgtgcagtggtaccagcagcgcccgggcagtttttccaccactgtgatccatgaggataaccaaagaccctctggggtccctgatcggttctctggctccatcgacagctcctccaactctgcctccctcaccatctctggactgaggactgagggcgaggctgactactactgtcagtctcatgatagcagcaattgggtgttcggcggagggaccaagctgcccgtcctagtcacagtct…
K77-1C05	PHU	2
K77-2E12	PHU
K77-1A09	CR-E	1	IGLV2-14*01 F	94.79	IGLJ1*01 F	10	CSSYTSSSTLIF		ctctgctaccccgggtcctgggcccagtctgccctgactcagcctgcctccgtgtctgggtctcctggacggtcgatcaccatctcctgcactggaagcagcagtgacattggtggttacaaatatgtctcctggtaccaacaacacccaggcaaggcccccaaactcatcatttatgatgtcactcatcggccctcaggagtttctgatcgcttctccggctccaagtctggcaatacggcctccctgaccatctctgggctccaggctgaggacgaggctgattattactgcagctcatatacaagcagcagcactctcatcttcgggactgggaccagggtcaccgtcctaagtcagcccaagccaccctttctcggaa
K77-1D03	PHU	1
K77-1C01	BRIS	4	IGLV2-14*01 F	92.71	IGLJ3*02 F	10	CSSYTASTTWVF	cagtctgccctgactcagcctgcctccgtgtctgggtctcctggacagtcgatcaccatttcctgcactggaggcagttttgacgttggtggttataactatatctcctggtaccaacagtacccaggcaaagcccccaaactcataatttatggtgtcactaagcggccctcaggggtttctactcgcttctctgcctccaagtctggcgccacggcctccctgaccatctctgggctccaggctgaggacgaggctgaatatcactgcagctcatatacagccagcaccacttgggttttcggcggagggaccaaactgaccgtcctac	cccccttcccccccctcccccgccgcccccttttttctgctacccgggtcctgggcccagtctgccctgactcagcctgcctccgtgtctgggtctcctggacagtcgatcaccatttcctgcactggaggcagttttgacgttggtggttataactatatctcctggtaccaacagtacccaggcaaagcccccaaactcataatttatggtgtcactaagcggccctcaggggtttctactcgcttctctgcctccaagtctggcgccacggcctccctgaccatctctgggctccaggctgaggacgaggctgaatatcactgcagctcatatacagccagcaccacttgggttttcggcggagggaccaaactgaccgtcctacgtcagcccaag…
K77-2A08	CR-E		IGLV2-14*01 F	91.67	IGLJ3*02 F	10	CSSYTASTTWVF	cagtctgccctgactcagcctgcctccgtgtctggatctcctggacagtcgatcaccatttcctgcactggaggcagttttgacgttggtggttataactatatctcctggtaccaacagcaccctggcaaagcccccagactcataatttatggtgtcactaagcggccctcaggggtttctactcgcttctctgcctccaagtctggcgccacggcctctctgaccatctctgggctccaggctgaggacgaggctgaatatcactgcagctcatatacagccagcaccacttgggttttcggcggagggaccaaactgaccgtcctac	tctgctacccggtcctgggcccagtctgccctgactcagcctgcctccgtgtctggatctcctggacagtcgatcaccatttcctgcactggaggcagttttgacgttggtggttataactatatctcctggtaccaacagcaccctggcaaagcccccagactcataatttatggtgtcactaagcggccctcaggggtttctactcgcttctctgcctccaagtctggcgccacggcctctctgaccatctctgggctccaggctgaggacgaggctgaatatcactgcagctcatatacagccagcaccacttgggttttcggcggagggaccaaactgaccgtcctacgtcagcccaaggcgccccccctcgt
K77-2C05	CR-E		IGLV2-14*01 F	91.67	IGLJ3*02 F	10	CSSYTASTTWVF	cagtctgccctgactcagcctgcctccgtgtctggatctcctggacagtcgatcaccatttcctgcactggaggcagttttgacgttggtggttataactatatctcctggtaccaacagcaccctggcaaagcccccagactcataatttatggtgtcactaagcggccctcaggggtttctactcgcttctctgcctccaagtctggcgccacggcctctctgaccatctctgggctccaggctgaggacgaggctgaatatcactgcagctcatatacagccagcaccacttgggttttcggcggagggaccaaactgaccgtcatac	tctgctacccgggtcctgggcccagtctgccctgactcagcctgcctccgtgtctggatctcctggacagtcgatcaccatttcctgcactggaggcagttttgacgttggtggttataactatatctcctggtaccaacagcaccctggcaaagcccccagactcataatttatggtgtcactaagcggccctcaggggtttctactcgcttctctgcctccaagtctggcgccacggcctctctgaccatctctgggctccaggctgaggacgaggctgaatatcactgcagctcatatacagccagcaccacttgggttttcggcggagggaccaaactgaccgtcatacgtcagcccaagcctcccggtcgacct
K77-2D08	BRIS		IGLV2-14*01 F	91.67	IGLJ3*02 F	10	CSSYTASTTWVF	cagtctgccctgactcagcctgcctccgtgtctgggtctcctggacagtcgatcaccatttcctgcactggaggcagttttgacgttggtggttataactatatctcctggtaccaacaacaccctggcaaagcccccagactcataatttatggtgtcactaagcggccctcaggggtttctactcgcttctctgcctccaagtctggcgccacggcctctctgaccatctctgggctccaggctgaggacgaggctgaatatcactgcagctcatatacagccagcaccacttgggttttcggcggagggaccaaactgaccgtcatac	tctctgctacctggtcctgggcccagtctgccctgactcagcctgcctccgtgtctgggtctcctggacagtcgatcaccatttcctgcactggaggcagttttgacgttggtggttataactatatctcctggtaccaacaacaccctggcaaagcccccagactcataatttatggtgtcactaagcggccctcaggggtttctactcgcttctctgcctccaagtctggcgccacggcctctctgaccatctctgggctccaggctgaggacgaggctgaatatcactgcagctcatatacagccagcaccacttgggttttcggcggagggaccaaactgaccgtcatacgtcagctctaagcagccttgtcaacct
K77-1D04	CR-E	1	IGLV2-14*01 F	94.44	IGLJ3*02 F	11	CSSYTSSGTHWLF	cagtctgccctgactcagcctgcctccgtgtctggatctcctggacagtcgatcaccatctcctgcactggaaccagctttgacgttggtggttacaactatgtctcctggtaccaacaacacccaggcaaagcccccaaactcataatttatgatgtcagtgagcggccctcgggtatttctaatcgcttctctgcctccaagtctggcatcacggcctccctgaccatctctgggctccaggctgaggacgaggccgattattactgcagctcatatacaagcagtggcactcattggctgttcggcggagggaccaagctgaccgtcctac	tcccccccccccccccccccttttcccttttctgctacccgggtcctgggcccagtctgccctgactcagcctgcctccgtgtctggatctcctggacagtcgatcaccatctcctgcactggaaccagctttgacgttggtggttacaactatgtctcctggtaccaacaacacccaggcaaagcccccaaactcataatttatgatgtcagtgagcggccctcgggtatttctaatcgcttctctgcctccaagtctggcatcacggcctccctgaccatctctgggctccaggctgaggacgaggccgattattactgcagctcatatacaagcagtggcactcattggctgttcggcggagggaccaagctgaccgtcctacgtcagcccaaggc…
K77-1C12	CR-E	1	IGLV2-14*01 F	95.49	IGLJ3*02 F	10	CGSYTSSYTWVF	cagtctgccctgactcagcctgtctccgtgtctgggtctcctggacagtcgatcaccatctcctgcactggaaccagctttgacgtaggtggttatcattatgtctcctggtaccaacagtacccaggcaaagcccccaaactcatgatatatgatgtcagtaaacggccctcaggggtttctaatcgcttctctggctccaagtctggcatcacggcctccctgaccatctctgggctccaggctgaggacgaggctgattatcactgcggctcatatacaagcagctacacttgggtattcggcggagggaccaaactgaccgtcctag	cccttttccctccgctctcccgcgttttttttttttctgctaccccggtcctgggcccagtctgccctgactcagcctgtctccgtgtctgggtctcctggacagtcgatcaccatctcctgcactggaaccagctttgacgtaggtggttatcattatgtctcctggtaccaacagtacccaggcaaagcccccaaactcatgatatatgatgtcagtaaacggccctcaggggtttctaatcgcttctctggctccaagtctggcatcacggcctccctgaccatctctgggctccaggctgaggacgaggctgattatcactgcggctcatatacaagcagctacacttgggtattcggcggagggaccaaactgaccgtcctaggtcagcccaag…
K77-2D02	CR-Y	5	IGLV2-23*02 F	97.92	IGLJ3*02 F	10	CCSYAGSDTWVF	cagtctgccctgactcagcctgcctccgtgtctgggtctcctggacagtcgatcaccatctcctgcactggaaccagcagtgatgttggaatttatgaccttgtctcctggtaccaacagcacccaggcaaagcccccaaactcatgatttatgaggtcaatgagcggccctcaggggtttctaatcgcttctctggctccaagtctggcaacacggcctccctgacaatctctgggctccagactgaggacgaggctgattattactgctgctcatatgcaggtagtgacacttgggtgttcggcggtgggaccaagctgaccgccatag	tctgctacccggcctgggcccagtctgccctgactcagcctgcctccgtgtctgggtctcctggacagtcgatcaccatctcctgcactggaaccagcagtgatgttggaatttatgaccttgtctcctggtaccaacagcacccaggcaaagcccccaaactcatgatttatgaggtcaatgagcggccctcaggggtttctaatcgcttctctggctccaagtctggcaacacggcctccctgacaatctctgggctccagactgaggacgaggctgattattactgctgctcatatgcaggtagtgacacttgggtgttcggcggtgggaccaagctgaccgccataggtcagcccacgcatcccttgccgaccct
K77-1F02	CR-Y		IGLV2-23*02 F	96.18	IGLJ3*02 F	10	CCSYAPTNTWVF	cagtctgccctgactcagcctgcctccgtgtctgggtctcctggacagtcgatcaccatctcctgcactggagccagcagtaatattgggaattataaccttgtctcctggtaccaacaccacccaggcaaagcccccaaactcatgatttatgaggtcagtgagcggccctcaggggtttctaatcgcttctctggctccaagtctggcaacacggcctccctgactatctctgggctccagactgaggacgaggctgattattactgctgctcatatgcacctactaacacttgggtgttcggcggagggacccagctgaccgtcctag	cgccctatcctccccctcccccgcccccccccctttctgctaccccggtcctgggcccagtctgccctgactcagcctgcctccgtgtctgggtctcctggacagtcgatcaccatctcctgcactggagccagcagtaatattgggaattataaccttgtctcctggtaccaacaccacccaggcaaagcccccaaactcatgatttatgaggtcagtgagcggccctcaggggtttctaatcgcttctctggctccaagtctggcaacacggcctccctgactatctctgggctccagactgaggacgaggctgattattactgctgctcatatgcacctactaacacttgggtgttcggcggagggacccagctgaccgtcctaggtcagcccaag…
K77-2E08	CR-Y		IGLV2-23*02 F	94.44	IGLJ3*02 F	10	CCSYTDTNTWVF	cagtctgccctgactcagcctgcctccgtgtctgggtctcctggacagtcgatcaccgtctcctgcactggatccagcagtgatgttgaattttataatcttgtctcctggtaccagcagcacccaggcaaagcccccaaactcattatttatgaggtcactgagcggccctcaggggtttctaatcgcttctctggctccaagtctggcaagacggcctccctgacaatctctgggctccaggctgaggacgaggctgattattactgctgctcatatacagatacgaacacttgggtgttcggcggagggaccaaggtgactgctactc	tctgctacccgggtcctgggcccagtctgccctgactcagcctgcctccgtgtctgggtctcctggacagtcgatcaccgtctcctgcactggatccagcagtgatgttgaattttataatcttgtctcctggtaccagcagcacccaggcaaagcccccaaactcattatttatgaggtcactgagcggccctcaggggtttctaatcgcttctctggctccaagtctggcaagacggcctccctgacaatctctgggctccaggctgaggacgaggctgattattactgctgctcatatacagatacgaacacttgggtgttcggcggagggaccaaggtgactgctactcgtcagctcaaggatcgcgtcgact
K77-2C08	CR-Y		IGLV2-23*02 F	92.36	IGLJ3*02 F	10	CCSYEYGDTWVF	cagtctgccctgactcagcctgcctccgtgtctgggtctcctggacagtcgatcaccatctcctgcactggagccaacagtaatattgggaattatgaccttgtctcttggtatcaacaccacccaggcaaagcccccaaactcataatttttgaggtccgtgagcggccctcaggggtttctaatcggttctctgccttcaagtctggcaacacggcctccctgacaatctctgggctccaggctgaggacgaggctgattattactgctgctcatatgagtatggagacacttgggtgttcggcggagggaccaaggtgaccgtcctag	ttctgctacccgggtcctgggcccagtctgccctgactcagcctgcctccgtgtctgggtctcctggacagtcgatcaccatctcctgcactggagccaacagtaatattgggaattatgaccttgtctcttggtatcaacaccacccaggcaaagcccccaaactcataatttttgaggtccgtgagcggccctcaggggtttctaatcggttctctgccttcaagtctggcaacacggcctccctgacaatctctgggctccaggctgaggacgaggctgattattactgctgctcatatgagtatggagacacttgggtgttcggcggagggaccaaggtgaccgtcctaggtcagcccaaggcgcccctcttccct
K77-1F05	CR-Y		IGLV2-23*02 F	93.06	IGLJ3*02 F	10	CCSHAPPDTWVF	cagtctgccctgactcagcctgcctccgtgtctgggtctcctggacagtcgctcaccatctcctgcactggaaccagcggtgatgttggactttataaccttgtctcctggtaccaacaccacccaggcaaagtccccaaacttctgatttatgaggtcactgagcggccctcaggggtttctaatcgcttctctggttccaagtctggcgacacggccttcctgacaatctctgggctccaggctgaggacgaggctgattattactgttgctcacatgcacctcctgacacttgggtgttcggcggagggaccaagctgaccgtcctag	tctgctaccccggtcctgggcccagtctgccctgactcagcctgcctccgtgtctgggtctcctggacagtcgctcaccatctcctgcactggaaccagcggtgatgttggactttataaccttgtctcctggtaccaacaccacccaggcaaagtccccaaacttctgatttatgaggtcactgagcggccctcaggggtttctaatcgcttctctggttccaagtctggcgacacggccttcctgacaatctctgggctccaggctgaggacgaggctgattattactgttgctcacatgcacctcctgacacttgggtgttcggcggagggaccaagctgaccgtcctaggtcagcccaaggctgcccttctcggaagg
K77-2B04	CR-Y	3
K77-1A02	CR-Y		IGLV2-23*02 F	95.14	IGLJ3*02 F	10	CCSYAGDNTWVF	cagtctgccctgactcagcctgcctccgtgtctgggtctcctggacagtcgatcaccatctcctgcgctggaaccgacagtgatgttgggcgttatgaccttgtctcctactaccaacagcgcccaggcaaagcccccaaactcatcatttatgaggtcactgagcggccctcaggggtttctaatcgcttctctggctccaagtctggcaacacggcctccctgacaatctctgggctccaggctgaggacgaggctgattattactgctgctcatatgcaggtgacaacacttgggtgttcggcggagggaccagggtgaccgtcctag	tctcccctctgcttcgcctcccccggccccccccttttctgctaccccggtcctgggcccagtctgccctgactcagcctgcctccgtgtctgggtctcctggacagtcgatcaccatctcctgcgctggaaccgacagtgatgttgggcgttatgaccttgtctcctactaccaacagcgcccaggcaaagcccccaaactcatcatttatgaggtcactgagcggccctcaggggtttctaatcgcttctctggctccaagtctggcaacacggcctccctgacaatctctgggctccaggctgaggacgaggctgattattactgctgctcatatgcaggtgacaacacttgggtgttcggcggagggaccagggtgaccgtcctaggtcagccca…
K77-2G07	CR-Y		IGLV2-23*02 F	95.49	IGLJ3*02 F	10	CCSYAGSDTWVF	cagtctgccctgactcagcctgcctccgtgtctgggtctcctggacagtcgatcaccatctcctgcactggatccagcaatgatgttgggcgttatgaccttgtctcctggtaccaacaacacccaggcaaagcccccaaactcatgatttatgaggtcagtgagcggccctcgggggtttctaatcgcttctctgcctccaagtctgacaacacggcctccctgagaatctctgggctccaggctgaggacgagtctgaatattactgctgctcatatgcaggtagcgacacttgggtgttcggcggagggaccaaactgactgccatag	tctgctacccggtcctgggcccagtctgccctgactcagcctgcctccgtgtctgggtctcctggacagtcgatcaccatctcctgcactggatccagcaatgatgttgggcgttatgaccttgtctcctggtaccaacaacacccaggcaaagcccccaaactcatgatttatgaggtcagtgagcggccctcgggggtttctaatcgcttctctgcctccaagtctgacaacacggcctccctgagaatctctgggctccaggctgaggacgagtctgaatattactgctgctcatatgcaggtagcgacacttgggtgttcggcggagggaccaaactgactgccataggtcagcccaagcatccctgtcttcct
K77-2B07	CR-Y	1	IGLV2-23*02 F	95.49	IGLJ3*02 F	9	CCSYAGSVSVF	cagtctgccctgactcagcctgcctccgtgtctggggctcctggacagtcgatcaccatctcctgcactggaaccgacaatgatgttgggagatatgaccttgtctcctggtaccaacaacacccaggcaaagcccccaaactcatgatttatgaagtcactgagcggccctccggagtttctaatcgcttctctggctccaagtctgccaacacggcctccctgacaatctctgggctccaggctgaggacgaggctgattattactgctgctcatatgcaggtagtgtctcggtgttcggcggcgggaccacgttgaccgtcctag	ttctgctacctgggtcctgggcccagtctgccctgactcagcctgcctccgtgtctggggctcctggacagtcgatcaccatctcctgcactggaaccgacaatgatgttgggagatatgaccttgtctcctggtaccaacaacacccaggcaaagcccccaaactcatgatttatgaagtcactgagcggccctccggagtttctaatcgcttctctggctccaagtctgccaacacggcctccctgacaatctctgggctccaggctgaggacgaggctgattattactgctgctcatatgcaggtagtgtctcggtgttcggcggcgggaccacgttgaccgtcctaggtcagcccaaggcgccccccttcgt
K77-2F10	CR-E	1
K77-1H05	CR-Y	2	IGLV2-23*02 F	93.06	IGLJ3*02 F	11	CCSYAPTRNSWVF	cagtctgccctgactcagcctgcctccgtgtctgggtctcctggacagtcgatcaccatctcctgttctggaacccatagtgatgttgggaattatcaccttgtctcctggtaccaacaacaccccggcaaagcccccaaactcattatttatgaagtcactgagcggccctcaggcgtttctaatcgcttctctggctccaagtctggcaacacggcctccctgacaatctctggcctccagactgaggacgaggctgattattactgctgctcctatgcacctactaggaactcctgggtgttcggcggagggaccgagttgaccgtcctag	ctccccccccaccctccccccctttttctgctacccgggtcctgggcccagtctgccctgactcagcctgcctccgtgtctgggtctcctggacagtcgatcaccatctcctgttctggaacccatagtgatgttgggaattatcaccttgtctcctggtaccaacaacaccccggcaaagcccccaaactcattatttatgaagtcactgagcggccctcaggcgtttctaatcgcttctctggctccaagtctggcaacacggcctccctgacaatctctggcctccagactgaggacgaggctgattattactgctgctcctatgcacctactaggaactcctgggtgttcggcggagggaccgagttgaccgtcctaggtcagcccaaggctgcc…
K77-1F08	BRIS		IGLV2-23*02 F	93.4	IGLJ3*02 F	11	CCSYAPGSTSWVF	cagtctgccctgactcagcctgcctccgtgtctgggtctcctggacagtcgatcaccatctcctgcactggagccagcagtgatattgggacttatgaccttgtctcctggtaccaataccacccaggcaaagcccccaaactcatcatttttgaggtcactgagcggccctcagggatttctaatcgcttctctggctccaagtctggcagtacggcgtccctgactatctctgggctccaggttgaggacgaggctgattattactgctgctcatatgcacctggtagcacttcctgggtgttcggcggagggaccaagctgaccgtcctac	ttctgctacccgggtcctgggcccagtctgccctgactcagcctgcctccgtgtctgggtctcctggacagtcgatcaccatctcctgcactggagccagcagtgatattgggacttatgaccttgtctcctggtaccaataccacccaggcaaagcccccaaactcatcatttttgaggtcactgagcggccctcagggatttctaatcgcttctctggctccaagtctggcagtacggcgtccctgactatctctgggctccaggttgaggacgaggctgattattactgctgctcatatgcacctggtagcacttcctgggtgttcggcggagggaccaagctgaccgtcctacgtcagcccaaggctgccccccttctctaaac
K77-2H10	CR-Y	1	IGLV2-23*02 F	93.75	IGLJ3*02 F	11	CCSYVPEPTSWVF	cagtctgccctgactcagcctgcctccgtgtctgggtctcctggacagtcgatcaccatctcctgcactggaaccagcagtaatgttgggaattataaccttgtctcctggtaccaacagctcccaggcaaggcccccaaactcgtgatttatgaggttactgagcggccctcagggatttctcatcgcttctctggctccaagtctggcaacacggcctccctgacaatctctgggctccaggctgaggacgaggctgcttattactgctgctcatatgttcctgaacccacttcctgggtcttcggcggagggaccaaattgaccgtcctaa	tctgctaaccggcctgggcccagtctgccctgactcagcctgcctccgtgtctgggtctcctggacagtcgatcaccatctcctgcactggaaccagcagtaatgttgggaattataaccttgtctcctggtaccaacagctcccaggcaaggcccccaaactcgtgatttatgaggttactgagcggccctcagggatttctcatcgcttctctggctccaagtctggcaacacggcctccctgacaatctctgggctccaggctgaggacgaggctgcttattactgctgctcatatgttcctgaacccacttcctgggtcttcggcggagggaccaaattgaccgtcctaagtcagcccaaggctccctctcgtcgt
K77-2A05	CR-Y	1	IGLV2-23*02 F	94.79	IGLJ1*01 F	10	CCSYATGGIFLF	cagtctgccctgactcagcctgcctccgtgtctgggtctcctggacagtcgatcaccatctcctgcactggagccaccagtgatgttgggaattataaccttgtctcctggtatcaacaccacccaggcaaagtccccaaactcatactttatgaagtcactgagcggccctcaggggtttctaatcgcttctctggctccaagtctggcaacacggcctccctgacaatctctgggctccaggctgaggacgaggctgattattactgctgctcatatgcgactggtggtattttcctcttcgggactgggaccaaggtcactgtcctag	tctgctacccggggtcctgggcccagtctgccctgactcagcctgcctccgtgtctgggtctcctggacagtcgatcaccatctcctgcactggagccaccagtgatgttgggaattataaccttgtctcctggtatcaacaccacccaggcaaagtccccaaactcatactttatgaagtcactgagcggccctcaggggtttctaatcgcttctctggctccaagtctggcaacacggcctccctgacaatctctgggctccaggctgaggacgaggctgattattactgctgctcatatgcgactggtggtattttcctcttcgggactgggaccaaggtcactgtcctaggtcagcctcaagccgacgtggcggct
K77-2C06	CR-Y	2
K77-1G05	CR-E		IGLV2-23*01 F, or IGLV2-23*03 F	97.57	IGLJ1*01 F	10	CCSYARGGTGVF	cagtctgccctgactcagcctgcctccgtgtctgggtctcctggacagtcgatcaccatctcctgcactggaaccagcggtgatgttgggaattatgaccttgtctcctggtaccaacatcacccaggcaaagcccccaaactcatgatttatgagggcagtgagcggccctcaggggtttctaatcgcttctctggctccaagtctggcaacacggcctccctgacaatctctgggctccaggctgaggacgaggctgattattactgctgctcatatgcacgtggtgggacgggggtcttcggaactgggaccaaggtcaccgtcctag	cttcccccgtttcccccctcgcgcgcgccgcgccttttctgctacccgggtcctgggcccagtctgccctgactcagcctgcctccgtgtctgggtctcctggacagtcgatcaccatctcctgcactggaaccagcggtgatgttgggaattatgaccttgtctcctggtaccaacatcacccaggcaaagcccccaaactcatgatttatgagggcagtgagcggccctcaggggtttctaatcgcttctctggctccaagtctggcaacacggcctccctgacaatctctgggctccaggctgaggacgaggctgattattactgctgctcatatgcacgtggtgggacgggggtcttcggaactgggaccaaggtcaccgtcctagtcagcccaa…
K77-2B06	CR-E	1
K77-1C02	CR-E	2	IGLV2-14*01 F	93.4	IGLJ1*01 F	11	CSSYSDSSTHYVF	cagtctgccctgactcagcctgcctccgtgtctgggtctcctggacagtcgatcgccatctcctgcactggaaccagcagtgacattggtgattataactttgtctcctggtaccaacaacacccaggcaaagcccccaaactcatcatttctggtgtcaatgatcggccctcaggggtttctcatcgcttctctggctccaaatctggctacacggcctccctgaccatctctgggctccaggctgacgacgaggctgactattactgcagctcatattcagacagcagcacccattatgtcttcggaactgggaccaaggtcaccgtcctag	ctttcttccgccccccccaccccccttcccttctctgctaccccggtcctgggcccagtctgccctgactcagcctgcctccgtgtctgggtctcctggacagtcgatcgccatctcctgcactggaaccagcagtgacattggtgattataactttgtctcctggtaccaacaacacccaggcaaagcccccaaactcatcatttctggtgtcaatgatcggccctcaggggtttctcatcgcttctctggctccaaatctggctacacggcctccctgaccatctctgggctccaggctgacgacgaggctgactattactgcagctcatattcagacagcagcacccattatgtcttcggaactgggaccaaggtcaccgtcctaggtcagcccaa…
K77-1G02	CR-E		IGLV2-14*01 F	88.19	IGLJ1*01 F	11	CSSYTASSAHYVF	cagtctgccctgactcagcctgcctccgtgtctgggtctcctggacagtcgatcgccatctcctgcactggaaccagcactgacacccggtatgataagattctgtccgcgtaccaacaacactctcgcaaaccccccaaacccatgacttacaatgtcactaataggcccacaggggtttctcatcgcttctctggctccaagtctggctacacggcctccctgaccatctctgggctccaggctgaggacgaggctgattattactgcagctcatatacagccagcagcgcccattatgtcttcggaactgggaccaaggtcaccgtcctag	cgctccccccctgccccgtcccccctgccatccccccctcccctccccgtccgccctcccccccggcccccccttctctgctaccggttcctgggcccagtctgccctgactcagcctgcctccgtgtctgggtctcctggacagtcgatcgccatctcctgcactggaaccagcactgacacccggtatgataagattctgtccgcgtaccaacaacactctcgcaaaccccccaaacccatgacttacaatgtcactaataggcccacaggggtttctcatcgcttctctggctccaagtctggctacacggcctccctgaccatctctgggctccaggctgaggacgaggctgattattactgcagctcatatacagccagcagcgcccattatgt…
K77-1A10	PHU	1
K77-2F08	CR-Y	1	IGLV2-23*02 F	96.53	IGLJ3*02 F	10	CCSYAGSNTWVF	cagtctgccctgactcagcctgcctccgtgtctgggtctcctggacagtcgatcaccatctcctgcactggaaccggtagtgatgttggtatttataaccttgtctcctggtaccaacaccacccaggcaaagcccccaaattcatgatttatgaggtcagtgagcggccctcaggggtttctagtcgcttctctggctccaagtctggcaacacggcctccctgacaatctctgggctccaggctgaggacgaggctaattattactgctgctcatatgcaggcagtaacacttgggtgtttggcggagggaccaagctgaccgtcctag	tctgctaccgggcctgggcccagtctgccctgactcagcctgcctccgtgtctgggtctcctggacagtcgatcaccatctcctgcactggaaccggtagtgatgttggtatttataaccttgtctcctggtaccaacaccacccaggcaaagcccccaaattcatgatttatgaggtcagtgagcggccctcaggggtttctagtcgcttctctggctccaagtctggcaacacggcctccctgacaatctctgggctccaggctgaggacgaggctaattattactgctgctcatatgcaggcagtaacacttgggtgtttggcggagggaccaagctgaccgtcctaggtcagcccaaggcgccccccctctt
K77-1B10	BRIS	2
K77-1E01	BRIS
K77-2G01	BRIS	1
K77-2C10	PHU	4
K77-1H02	PHU
K77-1H09	PHU
K77-2F04	PHU
K77-1B01	BRIS	1
K77-2F02	BRIS	1
K77-2A09	PHU	1
K77-1C03	BRIS	3
K77-2G02	BRIS
K77-2F12	BRIS
K77-2A07	PHU	2
K77-2B03	BRIS
K77-1A06	CR-Y	1	IGLV6-57*01 F	98.63	IGLJ2*01 F, or IGLJ3*01 F or IGLJ3*02 F	10	CQSFDSSNHRVF	aattttatgctgactcagccccactctgtgtcggagtctccggggaagacggtaaccatctcctgcacccgcagcagtggcagcattgccagcaactatgtgcagtggtaccagaagcgcccgggcagttcccccaccactgtgatctatgaggatgaccaaagaccctctggggtccctgatcggttctctggctccatcgacagctcctccaactctgcctccctcaccatctctggactgaagactgaggacggggctgactactactgtcagtcttttgatagcagcaatcatagggtattcggcggagggacctaagctgcctgtccta	gcgggggttccctgctctgctttccccgcccctttctgctacccgggtcttgggccaattttatgctgactcagccccactctgtgtcggagtctccggggaagacggtaaccatctcctgcacccgcagcagtggcagcattgccagcaactatgtgcagtggtaccagaagcgcccgggcagttcccccaccactgtgatctatgaggatgaccaaagaccctctggggtccctgatcggttctctggctccatcgacagctcctccaactctgcctccctcaccatctctggactgaagactgaggacggggctgactactactgtcagtcttttgatagcagcaatcatagggtattcggcggagggacctaagctgcctgtcctaatcagcagt…
K77-1F01	CR-Y	1	IGLV2-14*01 F	97.57	IGLJ2*01 F, or IGLJ3*01 F	10	CNSYTSISTGVF	cagtctgccctgactcagcctgcctccgtgtctgggtctcctggacagtcgatcaccatctcctgcactggaaccagcagtgacgttggtgcttataactatgtctcctggtaccaacaacacccaggcaaagcccccaaactcttgatttatgatgtcaataatcggccctcaggggtttctaatcgcttctctggctccaagtctggcaacacggcctccctgaccatctctgggctccaggctgaggacgaggctgattattactgcaactcatatacaagcatcagcactggggtattcggcggagggaccaatgtgaccggtttag	tctgctaccggttcctgggcccagtctgccctgactcagcctgcctccgtgtctgggtctcctggacagtcgatcaccatctcctgcactggaaccagcagtgacgttggtgcttataactatgtctcctggtaccaacaacacccaggcaaagcccccaaactcttgatttatgatgtcaataatcggccctcaggggtttctaatcgcttctctggctccaagtctggcaacacggcctccctgaccatctctgggctccaggctgaggacgaggctgattattactgcaactcatatacaagcatcagcactggggtattcggcggagggaccaatgtgaccggtttaggtcagcaacaatagcgacctcacccct
K77-2A10	CR-E	1
K77-1B06	BRIS	1
K77-1D01	CR-E	1
K77-1G03	CR-E	1
K77-1E02	PHU	1
K77-2H12	CR-E	1	IGLV2-11*01 F	97.57	IGLJ3*02 F	10	CCSYAGSYTWVF	cagtctgccctgactcagcctcgctcggtgtccgggtctcctggacagtcagtcaccgtctcctgcactggaaccagaagtgatgttggtggttataattatgtctcctggtaccaacaacacccaggcaaagcccccaaactcataatttatgatgtcagtgagcggccctcaggggtccctgatcgcttctctggctccaagtctggcaacacggcctccctgaccatctctgggctccaggctgaggatgaggctgattattactgctgctcatatgcaggcagctacacttgggtgttcggcggagggaccaagctgactgccatcg	tctgctacccgtggcctgggcccagtctgccctgactcagcctcgctcggtgtccgggtctcctggacagtcagtcaccgtctcctgcactggaaccagaagtgatgttggtggttataattatgtctcctggtaccaacaacacccaggcaaagcccccaaactcataatttatgatgtcagtgagcggccctcaggggtccctgatcgcttctctggctccaagtctggcaacacggcctccctgaccatctctgggctccaggctgaggatgaggctgattattactgctgctcatatgcaggcagctacacttgggtgttcggcggagggaccaagctgactgccatcgtcagctcaaggatccttgcgtcct
K77-1E06	BRIS	1
K77-2E01	PHU	3
K77-1E08	PHU
K77-1H08	PHU
K77-1A04	BRIS	4
K77-2G12	BRIS
K77-1B11	BRIS
K77-2H07	BRIS
K77-2A06	BRIS	1
K77-1A12	PHU	1
K77-2G11	CR-Y	1
K77-1C08	CR-E	1
K77-2G06	CR-E	1	IGLV2-14*01 F	95.83	IGLJ3*02 F	10	CSSYTSTTTWVF	cagtctgccctgactcagcctgcctccgtgtctgggtctcctggacagtcgatcaccatctcctgcactggaaccagcactgacgttggtacttttaactatgtctcctggtaccaacagcacccaggcaaagcccccaaactcatgatttacgatgtcagtgagcggccctcagggatttctattcgcttctctggctccaagtctggcaacacggcctccctgaccatctctgggctccaggctgaggacgaggccgattattactgcagctcatatacaagcaccaccacttgggtgttcggcggagggaccaaggtgaccgtcctag	ttctgctacccggtcctgggcccagtctgccctgactcagcctgcctccgtgtctgggtctcctggacagtcgatcaccatctcctgcactggaaccagcactgacgttggtacttttaactatgtctcctggtaccaacagcacccaggcaaagcccccaaactcatgatttacgatgtcagtgagcggccctcagggatttctattcgcttctctggctccaagtctggcaacacggcctccctgaccatctctgggctccaggctgaggacgaggccgattattactgcagctcatatacaagcaccaccacttgggtgttcggcggagggaccaaggtgaccgtcctaggtcagcccaaggcgcccccccttccct
K77-2H08	BRIS	1
K77-2F07	BRIS	1
K77-2A03	BRIS	1
K77-1D09	BRIS	1	IGLV2-14*01 F	95.49	IGLJ2*01 F, or IGLJ3*01 F	11	CSSYTSSNTPVVF	cagtctgccctgactcagcctgcctccgtgtctgggtctcctggacagtcgatcaccatctcctgcactggaaccagcagtgacgttgatgattataactatgtctcctggtaccaacaggacccaggcaaagcccccaaactcatcatttatcatgtcaataagaggccctcgggggtctctcatcgcttctctggctccaagtctggcaacacggcctccctgaccatctctgggctccaggctgaggacgaggctgattactactgcagctcatatacaagcagcaacactccggtggtattcggcggagggaccaagttgaccgtcctag	gtccccccctcccccccggccccccccttctgctaccgggtcctgggcccagtctgccctgactcagcctgcctccgtgtctgggtctcctggacagtcgatcaccatctcctgcactggaaccagcagtgacgttgatgattataacTCTGTCtatgtctcctggtaccaacaggacccaggcaaagcccccaaactcatcatttatcatgtcaataagaggccctcgggggtctctcatcgcttctctggctccaagtctggcaacacggcctccctgaccatctctgggctccaggctgaggacgaggctgattactactgcagctcatatacaagcagcaacactccggtggtattcggcggagggaccaagttgaccgtcctaggtcagcccaa…
K77-1C04	BRIS	3
K77-2B11	BRIS
K77-1C06	BRIS
K77-1G08	PHU	1	IGLV1-51*01 F	95.79	IGLJ2*01 F, or IGLJ3*01 F	12	CGTWDSSLSAHVIF	cagtctgccctgactcagccgccctcagtgtctgcggccccaggacagagggtcaccatctcctgctctggaagcagatccaacattgggaattattatgtatcgtggtaccagcagttcccaggaacagcccccaaacttctcatttatgacaacgataagcgaccctcagggattcctgaccgattctctggctccaagtctggcacgtcagccaccctgggcatcaccggactccagactggggacgaggccgattattactgcggaacatgggatagcagcctcagtgcgcatgtaatattcggcggagggaccaagctgaccgtcctag	tctgctaccggttcctgggcccagtctgccctgactcagccgccctcagtgtctgcggccccaggacagagggtcaccatctcctgctctggaagcagatccaacattgggaattattatgtatcgtggtaccagcagttcccaggaacagcccccaaacttctcatttatgacaacgataagcgaccctcagggattcctgaccgattctctggctccaagtctggcacgtcagccaccctgggcatcaccggactccagactggggacgaggccgattattactgcggaacatgggatagcagcctcagtgcgcatgtaatattcggcggagggaccaagctgaccgtcctaggtcagcccaaggcgcccccccttcct
K77-2F01	BRIS	1	IGLV2-14*01 F	96.18	IGLJ2*01 F, or IGLJ3*01 F	10	CSSYTTTFTLLF	cagtctgccctgactcagcctgcctccgtgtctgggtctcctggacagtcgatcaccatctcctgcactggaaccagcagtgacgttggtggttatgactatgtctcgtggtaccaacaacatccaggcaaagcccccaaagtcataatttatgatgtcagttatcggccctcaggggtttctaatcgcttctctggctccaagtctggcaacatggcctccctgaccatctctgggctccaggctgaggacgaggctgattattactgcagctcatatacaaccaccttcactctgttattcggcggagggaccaaggtgactgccatcg	tctgctacctcgggtcctgggcccagtctgccctgactcagcctgcctccgtgtctgggtctcctggacagtcgatcaccatctcctgcactggaaccagcagtgacgttggtggttatgactatgtctcgtggtaccaacaacatccaggcaaagcccccaaagtcataatttatgatgtcagttatcggccctcaggggtttctaatcgcttctctggctccaagtctggcaacatggcctccctgaccatctctgggctccaggctgaggacgaggctgattattactgcagctcatatacaaccaccttcactctgttattcggcggagggaccaaggtgactgccatcgtcagctcaaggatccctgcgtcct
K77-2D09	CR-Y	1
K77-2A04	CR-Y	1
K77-1D10	BRIS	1
K77-2B02	BRIS	2
K77-1H10	BRIS
K77-1B12	CR-Y	2
K77-2D10	PHU
K77-1C11	PHU	1	IGLV6-57*01 F	95.19	IGLJ3*02 F	9	CQSNDNNNRVF	aattttatgctgactcagccccactctgtgtcggagtctccggggaagacggtagtcatctcctgcacccgcagcagtggcagcattgacagcaactatgtgcagtggtaccagcagcgcccgggcagttctcccaccatcgtcatctatgtggataaccaaagaccctctggggtccctgatcgcttctctggctccatcgacagcgcctccaactctgcctccctcaccatctctggactgaagacagaggacgaggctgactactactgtcagtctaatgataacaacaatagagtgttcggcggagggaccaagctgaccgtcctat	tctgctaccccggtcttgggccaattttatgctgactcagccccactctgtgtcggagtctccggggaagacggtagtcatctcctgcacccgcagcagtggcagcattgacagcaactatgtgcagtggtaccagcagcgcccgggcagttctcccaccatcgtcatctatgtggataaccaaagaccctctggggtccctgatcgcttctctggctccatcgacagcgcctccaactctgcctccctcaccatctctggactgaagacagaggacgaggctgactactactgtcagtctaatgataacaacaatagagtgttcggcggagggaccaagctgaccgtcctatgtcagcagcaagctgacctcatgctcgaaat
K77-1E03	PHU	1
K77-1G11	PHU	1
K77-2E02	BRIS	3	IGLV3-25*03 F	96.42	IGLJ2*01 F, or IGLJ3*01 F or IGLJ3*02 F	11	CQSADNSTTYLVF	tcctatgagctgactcagccaccctcggtgtcagtgtccccaggacagacggccaggatcacctgctctggagaatcattgccaaaacaatatggttattggtaccagcagaagccaggccaggcccctgtgctggtgatatataaagacattgagaggccctcagggatccctgagcgattctctggctccagctcagggccaacagtcacgttgaccatcagtagagtccaggcggaagacgaggctgactattactgtcaatcagcagacaacagtactacttacctggtgttcggcggagggaccaagctgactgctacaa	tctgctaccggggtctgtgacctcctatgagctgactcagccaccctcggtgtcagtgtccccaggacagacggccaggatcacctgctctggagaatcattgccaaaacaatatggttattggtaccagcagaagccaggccaggcccctgtgctggtgatatataaagacattgagaggccctcagggatccctgagcgattctctggctccagctcagggccaacagtcacgttgaccatcagtagagtccaggcggaagacgaggctgactattactgtcaatcagcagacaacagtactacttacctggtgttcggcggagggaccaagctgactgctacaagttatctcaagcagcctgcgtctctt
K77-1H06	BRIS
K77-1H07	BRIS		IGLV3-25*03 F	97.49	IGLJ2*01 F, or IGLJ3*01 F	11	CQSADSNTTYLIF	tcctatgagctgactcagccaccctcggtgtcagtgtccccaggacagacggccaggatcacctgctctggagaatcattgccaaagcaatatggttattggtaccagcagaagccaggccaggcccctgtgctggtgatatataaagacattgagaggccctcagggatccctgagcgattctctggctccagctcagggacaacagtcacgttgaccatcagtagagtccaggcagaagacgaggctgactattactgtcaatcagcagacagcaatactacttacctgatattcggcggagggaccaagctgaccgtcacta	gggggagagagaagggaaggagggggaagggaaaagaaggagcagaggcaaaaaccaccccctttttttctgctaccggttctgtgacctcctatgagctgactcagccaccctcggtgtcagtgtccccaggacagacggccaggatcacctgctctggagaatcattgccaaagcaatatggttattggtaccagcagaagccaggccaggcccctgtgctggtgatatataaagacattgagaggccctcagggatccctgagcgattctctggctccagctcagggacaacagtcacgttgaccatcagtagagtccaggcagaagacgaggctgactattactgtcaatcagcagacagcaatactacttacctgatattcggcggagggacca…
K77-2G05	PHU	1
K77-1H03	CR-Y	1	IGLV1-40*01 F	97.22	IGLJ1*01 F	11	CQSYDSSLSGYVF	cagtctgtgctgactcagccgccctcagtgtctggggccccagggcagagggtcaccatctcctgcactgggagcagctccaacatcggggcaggttatgatgtacactggtatcagcaacttccaggaacagcccccaaactcctcatctatgataacaacaatcggccctcaggggtccctgcccgattgtctggctccaagtctggcacctcagcctccctggccatcactgggctccaggctgaggatgaggctgattatttctgccagtcctatgacagcagcctgagtggttatgtcttcggaactgggaccaaggtcaccgtcctag	cgccggaggccccccccccccgcccgcccccgcgcggtcgcgcccgccccccctccccgccgccccccttctctgctaccggttcctgggcccagtctgtgctgactcagccgccctcagtgtctggggccccagggcagagggtcaccatctcctgcactgggagcagctccaacatcggggcaggttatgatgtacactggtatcagcaacttccaggaacagcccccaaactcctcatctatgataacaacaatcggccctcaggggtccctgcccgattgtctggctccaagtctggcacctcagcctccctggccatcactgggctccaggctgaggatgaggctgattatttctgccagtcctatgacagcagcctgagtggttatgtcttcg…
K77-1B08	PHU	1	IGLV1-44*01 F	94.74	IGLJ1*01 F	11	CATWDDSLNAYVF	cagtctgccctgactcagccaccctcagcgtctgggacccccgggcaggggattaccatctcttgttctggaaggagctccaacatcgggagtaatactgtaaactggtaccagcaactcccaggaacggcccccaaactcctcatctatactaatgatcagcggccctcaggggtccctgaccgattctctggctccaggtctggcacctcagcctccctggccatcagcgggctccagtctggggatgagtctgattattactgtgcaacatgggatgacagcctgaatgcttatgtcttcggaactgggaccaaggtcaccgtcctag	tctgctacccggtcctgggcccagtctgccctgactcagccaccctcagcgtctgggacccccgggcaggggattaccatctcttgttctggaaggagctccaacatcgggagtaatactgtaaactggtaccagcaactcccaggaacggcccccaaactcctcatctatactaatgatcagcggccctcaggggtccctgaccgattctctggctccaggtctggcacctcagcctccctggccatcagcgggctccagtctggggatgagtctgattattactgtgcaacatgggatgacagcctgaatgcttatgtcttcggaactgggaccaaggtcaccgtcctaggtcagcccaaggccaccccctactg
K77-2H01	BRIS	1
W85-1A02	CR-Y	1
W85-1E05	CR-Y	1	IGLV6-57*02 F	97.59	IGLJ2*01 F, or IGLJ3*01 F or IGLJ5*01 ORF or IGLJ5*02 ORF	11	CQSYDTVNFYVLF	aattttatgctgactcagccccactctgtgtcggagtctccggggaagacggtaaccatctcctgcaccggcagcagtggcagcattgccagcagctatgtgcagtggtaccagcagcgcccgggcagtgcccccaccactgtgatctttgaggataaccaaagaccctctggggtccctgatcggttctctggctccatcgacaactcctccaactctgcctccctcaccatctctggactgaggactgaggacgaggctgactactactgtcagtcttatgataccgtcaatttctatgtgctattcggcggagggacctcagctgactgtccta	tctgctacccggttcttgggccaattttatgctgactcagccccactctgtgtcggagtctccggggaagacggtaaccatctcctgcaccggcagcagtggcagcattgccagcagctatgtgcagtggtaccagcagcgcccgggcagtgcccccaccactgtgatctttgaggataaccaaagaccctctggggtccctgatcggttctctggctccatcgacaactcctccaactctgcctccctcaccatctctggactgaggactgaggacgaggctgactactactgtcagtcttatgataccgtcaatttctatgtgctattcggcggagggacctcagctgactgtcctatgtcagcagcaagctgccttatgctgcgat
W85-1C06	CR-Y	1
W85-1A10	CR-Y	1
W85-1F08	PHU	1
W85-2E08	BRIS	1
W85-2D10	BRIS	1
W85-2D07	BRIS	3
W85-3B10	BRIS
W85-2D06	BRIS		IGLV3-25*03 F	94.27	IGLJ3*02 F	10	CQSADSSATWVF	tcctatgagctgactcagccaccctcggtgtcagtgtccccaggacagacggccaggatcacctgctctgcagatgcattggcaaaccaatatgcttattggtaccaacggagggcaggccaggcccctgtattgctgatatatgaagacagtcagaggccctcagggatccctgagcgattctctggctccagctcagggacaacagtcacattgaccatcagtggagtccaggcagaagacgaggctcactattactgtcagtcagcagacagcagtgctacttgggtgttcggcggagggaccatactgtgactgtctt	ttttcgctacccgggtctgtgacctcctatgagctgactcagccaccctcggtgtcagtgtccccaggacagacggccaggatcacctgctctgcagatgcattggcaaaccaatatgcttattggtaccaacggagggcaggccaggcccctgtattgctgatatatgaagacagtcagaggccctcagggatccctgagcgattctctggctccagctcagggacaacagtcacattgaccatcagtggagtccaggcagaagacgaggctcactattactgtcagtcagcagacagcagtgctacttgggtgttcggcggagggaccatactgtgactgtcttaggtcagcgactaagcatcgattatcgacct
W85-1G06	BRIS	1
W85-2E06	BRIS	1
W85-3F03	BRIS	1
W85-3D08	CR-Y	1
W85-1E06	PHU	1
W85-3B11	CR-Y	1
W85-1G05	PHU	1
W85-2C01	CR-E	1
W85-1D10	BRIS	2	IGLV3-21*02 F	99.28	IGLJ3*02 F	11	CQVWYSSSDHWVF	tcctatgagctgactcagccaccctcggtgtcagtggccccaggacagacggccaggattacctgtgggggaaacaacattggaagtaaaagtgtgcactggtaccagcagaagccaggccaggcccctgtgctggtcgtctatgatgatagcgaccggccctcagggatccctgagcgattctctggctccaactctgggaacacggccaccctgaccatcagcagggtcgaagccggggatgaggccgactattactgtcaggtgtggtatagtagtagtgatcattgggtgttcggcggagggaccaagctgaccgtcctag	gggaccgcccccggccccgcacccccaccccccccggccccccgggcccagcccccgtggggccttcgaggggggcggggcgaggggggggcccggagccgggtcttttttttggggccggccccccccttttctgctacccggttctgtgacctcctatgagctgactcagccaccctcggtgtcagtggccccaggacagacggccaggattacctgtgggggaaacaacattggaagtaaaagtgtgcactggtaccagcagaagccaggccaggcccctgtgctggtcgtctatgatgatagcgaccggccctcagggatccctgagcgattctctggctccaactctgggaacacggccaccctgaccatcagcagggtcgaagccggggatga…
W85-2D09	BRIS		IGLV3-21*03 F	98.57	IGLJ3*02 F	11	CQVWDSSSDQGVF	tcctatgagctgactcagccaccctcggtgtcagtggccccaggaaagacggccagggttacctgtgggggaaataatattggaagtaaaagtgtgcactggtaccagcagaagccaggccaggcccctgtgctggtcgtctatgatgatagcgaccggccctcagggatccctgagcgattctctggctccaactctgggaacacggccaccctgaccatcagcagggtcgaagccggggatgaggccgactattactgtcaggtgtgggatagtagtagtgatcagggggtgttcggcggagggaccaagctgaccgtcatag	ttctgctacccggtttgtgacctcctatgagctgactcagccaccctcggtgtcagtggccccaggaaagacggccagggttacctgtgggggaaataatattggaagtaaaagtgtgcactggtaccagcagaagccaggccaggcccctgtgctggtcgtctatgatgatagcgaccggccctcagggatccctgagcgattctctggctccaactctgggaacacggccaccctgaccatcagcagggtcgaagccggggatgaggccgactattactgtcaggtgtgggatagtagtagtgatcagggggtgttcggcggagggaccaagctgaccgtcataggtcagcccaagccgcctggcgacct
W85-1A09	CR-Y	1
W85-1F07	PHU	2	IGLV2-14*01 F	94.44	IGLJ3*02 F	10	CSSYTITNTWVF	cagtctgccctgactcagcctgcctccgtgtctgggtctcctggacagtcgatcaccatctcctgcactggaaccagcagtgacgttggtggttatgattttgtctcctggtatcaacaatgcccagacaatgcccccaaactcatgatttatgaggtcagtcatcggccctcaggggtttctaatcgcttctctggctccaagtctggcaacacggcctccctgaccatctctgggctccggtctgaggacgaggctgattattactgtagctcatacacaatcaccaacacttgggtgttcggcggagggacgaagttgaccgtcctag	gctcttctcccttttccccccttcttcgcccgtacgccccccctcttctgctacccggtcctgggcccagtctgccctgactcagcctgcctccgtgtctgggtctcctggacagtcgatcaccatctcctgcactggaaccagcagtgacgttggtggttatgattttgtctcctggtatcaacaatgcccagacaatgcccccaaactcatgatttatgaggtcagtcatcggccctcaggggtttctaatcgcttctctggctccaagtctggcaacacggcctccctgaccatctctgggctccggtctgaggacgaggctgattattactgtagctcatacacaatcaccaacacttgggtgttcggcggagggacgaagttgaccgtcctagg…
W85-2D11	CR-Y
W85-1D03	BRIS	1
W85-3H03	CR-Y	1
W85-1G12	BRIS	4
W85-1D11	BRIS
W85-3A09	BRIS
W85-1C10	BRIS
W85-3H05	PHU	1
W85-2D08	BRIS	2
W85-1F04	BRIS
W85-2H02	PHU	1
W85-1F10	BRIS	12
W85-3E05	BRIS
W85-1B03	BRIS
W85-1B02	PHU
W85-2F10	BRIS
W85-1E10	PHU
W85-1B09	BRIS
W85-1D08	BRIS
W85-2C03	BRIS		IGLV3-21*02 F	90.68	IGLJ1*01 F	12	CQVWDTFSDPSLVF	tcttatgagctgattcagccgccttcggtgtcagtggccccgggacagacggccaggattacctgtgggggaaacacccttggaagtgacgatgtgcactggtaccagcagaagccaggccaggccccggtagtgttggtttatgcagataacgcccggccctcagggatccctgagcgattctctggctcccactctgggaacacggccaccctgaccatcagcagggtcgaagccggggatgaggccgactattactgtcaggtgtgggatacttttagtgatccttccttggtcttcggaactgggaccaaggtcactgtcctaa	tttctgttacccggttttgtgacttcttatgagctgattcagccgccttcggtgtcagtggccccgggacagacggccaggattacctgtgggggaaacacccttggaagtgacgatgtgcactggtaccagcagaagccaggccaggccccggtagtgttggtttatgcagataacgcccggccctcagggatccctgagcgattctctggctcccactctgggaacacggccaccctgaccatcagcagggtcgaagccggggatgaggccgactattactgtcaggtgtgggatacttttagtgatccttccttggtcttcggaactgggaccaaggtcactgtcctaagtcagcctcaagccgactgtgcagct
W85-1H06	BRIS		IGLV3-21*02 F	97.49	IGLJ1*01 F	12	CQVWEGSSDHPLLF	tcctatgagctgactcagccaccctcggtgtcagtggccccaggacagacggccaggattacctgtgggggaaacaatattggaagtgaaagtgtgcactggtatcagcagaagccaggccaggcccctgtgttggtcgtctatgatgatagcgaccggccctcagggatccctgagcgattctctggctccaactctgggaacacggccaccctgaccatcagcagggtcgaagccggggatgaggccgactattactgtcaggtgtgggagggtagtagtgatcatcccttgctcttcggaagtgggaccaaggtcactgtcatac	atggggggttccggggggcccgggggcctgcttctttctgctaactggttctgtgacctcctatgagctgactcagccaccctcggtgtcagtggccccaggacagacggccaggattacctgtgggggaaacaatattggaagtgaaagtgtgcactggtatcagcagaagccaggccaggcccctgtgttggtcgtctatgatgatagcgaccggccctcagggatccctgagcgattctctggctccaactctgggaacacggccaccctgaccatcagcagggtcgaagccggggatgaggccgactattactgtcaggtgtgggagggtagtagtgatcatcccttgctcttcggaagtgggaccaaggtcactgtcatacgtcagctcaagcc…
W85-3A05	BRIS
W85-3G07	BRIS
W85-3H08	PHU	5
W85-2G01	PHU		IGLV2-14*01 F	97.57	IGLJ3*02 F	10	CSSYTTSNTLVF	cagtctgccctgactcagcctgcctccgtgtctgggtctcctggacagtcgatcaccatctcctgcactggaaccagcagtgacattggttattataactatgtctcctggtaccaacagcacccaggcaatgcccccaaactcatgatttatgaggtcaataatcggccctcaggggtttcttatcgcttctctggctccaagtctggcaacacggcctccctgaccatctctgggctccaggctgaggacgaggctgattattactgcagctcatatacaaccagcaacactctcgtgttcggcggagggaccaagctgaccgccatag	ctctgctacccggtcctgggcccagtctgccctgactcagcctgcctccgtgtctgggtctcctggacagtcgatcaccatctcctgcactggaaccagcagtgacattggttattataactatgtctcctggtaccaacagcacccaggcaatgcccccaaactcatgatttatgaggtcaataatcggccctcaggggtttcttatcgcttctctggctccaagtctggcaacacggcctccctgaccatctctgggctccaggctgaggacgaggctgattattactgcagctcatatacaaccagcaacactctcgtgttcggcggagggaccaagctgaccgccataggtcagcccaaggagcccggtcgacct
W85-1C08	PHU		IGLV2-14*01 F	95.14	IGLJ1*01 F	10	CSSYTTSGTLVF	cagtctgccctgactcagcctgcctccgtgtctgggtctcctggacagtcgatcaccatctcctgcactggaaccagaagtgacattggtgaatataattatgtctcctggtatcagcagcacccaggcaaagtccccaaactcgtgatttatgaggtcaataatcggccctcagggatttctaatcgcttctctggctccaagtctggcaacacggcctccctgaccgtctctggcctccaggctgaggacgaggctgattattactgcagctcatatacaaccagcggcactctcgtcttcggagctgggaccaaggtcaccgtcctac	ctcctccccaaaaaaaccccccaccacccccaaaaaaaaaaatctctgctacccggtcctgggcccagtctgccctgactcagcctgcctccgtgtctgggtctcctggacagtcgatcaccatctcctgcactggaaccagaagtgacattggtgaatataattatgtctcctggtatcagcagcacccaggcaaagtccccaaactcgtgatttatgaggtcaataatcggccctcagggatttctaatcgcttctctggctccaagtctggcaacacggcctccctgaccgtctctggcctccaggctgaggacgaggctgattattactgcagctcatatacaaccagcggcactctcgtcttcggagctgggaccaaggtcaccgtcctacgtc…
W85-2C08	PHU		IGLV2-14*01 F	95.49	IGLJ1*01 F	10	CSSYTTSGTLVF	cagtctgccctgactcagcctgcctccgtgtctgggtctcctggacagtcgatcaccatctcctgcactggaaccagaagtgacattggtgaatataattatgtctcctggtatcagcagcacccaggcaaagcccccaaactcgtgatttatgaggtcaataatcggccctcagggatttctaatcgcttctctggctccaagtctggcaacacggcctccctgaccgtctctggcctccaggctgaggacgaggctgattattactgcagctcatatacaaccagcggcactctcgtcttcggagctgggaccaaggtcaccgtcctac	ctctgctactgggtcctgggcccagtctgccctgactcagcctgcctccgtgtctgggtctcctggacagtcgatcaccatctcctgcactggaaccagaagtgacattggtgaatataattatgtctcctggtatcagcagcacccaggcaaagcccccaaactcgtgatttatgaggtcaataatcggccctcagggatttctaatcgcttctctggctccaagtctggcaacacggcctccctgaccgtctctggcctccaggctgaggacgaggctgattattactgcagctcatatacaaccagcggcactctcgtcttcggagctgggaccaaggtcaccgtcctacgtcagcccaagccaccccctcg
W85-3E08	PHU
W85-3C03	PHU	2
W85-1H07	PHU
W85-3G06	PHU	1
W85-2A08	CR-Y	5	IGLV2-14*01 F	89.58	IGLJ1*01 F	11	CSSYSSTTSLYVF	cagtctgccctgactcagcctgcctccgtgtctgggtctcctggtgaggcgatcactatctcctgcactggaagcaccagtgacattgagaattataattctgtctcctggtaccaacaacacccgggccaagcccccaaactcataatttatgatgtcactaatcggccctctggagttcctcttcgcttctctggctccaagtctggcaacacggcctccctgaccatctctggactccaggctgaggacgaggctgattattcctgcagctcatatagtagtaccaccagtctttatgtcttcggaagtgggaccaaggtcacctgtccta	ctctgctacccggtcctgggcccagtctgccctgactcagcctgcctccgtgtctgggtctcctggtgaggcgatcactatctcctgcactggaagcaccagtgacattgagaattataattctgtctcctggtaccaacaacacccgggccaagcccccaaactcataatttatgatgtcactaatcggccctctggagttcctcttcgcttctctggctccaagtctggcaacacggcctccctgaccatctctggactccaggctgaggacgaggctgattattcctgcagctcatatagtagtaccaccagtctttatgtcttcggaagtgggaccaaggtcacctgtcctaggtcagcctcaagccgactgcgcagtt
W85-2B06	CR-Y		IGLV2-14*01 F	93.4	IGLJ1*01 F	10	CCSYTRISLYVF	cagtctgccctgactcagcctgcctccgtgtctgggtctcctggacagtcgatcaccctctcctgcactggaaccagcagtgacattggtgattttgactctgtctcctggtaccaacaacacccaggcaaagccccccaactcatcatttatgatgtcagtaatcggccctcaggaatttctaatcgcttctctggctccaagtctggcaacacggcctccctgaccatctctgggctccagactgaggacgaggccgattattattgctgttcatatacaagaatcagtctttatgtcttcggagcggggaccaaggtcaccgtcctag	tctgctaccgggcctgggcccagtctgccctgactcagcctgcctccgtgtctgggtctcctggacagtcgatcaccctctcctgcactggaaccagcagtgacattggtgattttgactctgtctcctggtaccaacaacacccaggcaaagccccccaactcatcatttatgatgtcagtaatcggccctcaggaatttctaatcgcttctctggctccaagtctggcaacacggcctccctgaccatctctgggctccagactgaggacgaggccgattattattgctgttcatatacaagaatcagtctttatgtcttcggagcggggaccaaggtcaccgtcctaggtcagcccaagccaacccgctcg
W85-1H11	PHU
W85-1H03	PHU
W85-2H10	PHU		IGLV2-14*01 F	94.1	IGLJ1*01 F	11	CSSYSSGSSLFVF	cagtctgccctgactcagcctgcctccgtgtctgggtctcctggacagtcgatcaccatcccctgcaccggaaccagcagtgacgttggtgattacacttctgtctcctggtaccaacaacacccaggcaaagcccccaaactcatggtttatgatgtcagtcatcggccctcaggggtttctaatcgcttctctggctcgaagtctggcaacacggcctccctgaccgtctctgggctccaggctgaggacgagggtgattattactgcagctcatatagtagcggcagctctctttttgtcttcggaactgggaccaaggtcaccgtcctac	tctctgctacccggtcctgggcccagtctgccctgactcagcctgcctccgtgtctgggtctcctggacagtcgatcaccatcccctgcaccggaaccagcagtgacgttggtgattacacttctgtctcctggtaccaacaacacccaggcaaagcccccaaactcatggtttatgatgtcagtcatcggccctcaggggtttctaatcgcttctctggctcgaagtctggcaacacggcctccctgaccgtctctgggctccaggctgaggacgagggtgattattactgcagctcatatagtagcggcagctctctttttgtcttcggaactgggaccaaggtcaccgtcctacgtcagcccaagccgacggcggccgg
W85-1E03	BRIS	3	IGLV1-44*01 F	95.79	IGLJ3*02 F	10	CATWDDSLKGVF	cagtctgccctgactcagccaccctcagcgtctgggacccccgggcagagggtcaccatctcttgttctggaagcacctccaacatcggaagtaatactgtaaattggtaccagcagctcccagggacggcccccaaactcctcatctataataataatcagcggccctccggggtccctgtccgattctctggctccaagtctggcacctcagcctccctggccatcagtgggctccagtctgacgatgaggctacttattactgtgcaacatgggatgacagcctgaagggggtgttcggcggagggaccaaactgaccgtcctag	cctatccccccccccccgcccccccccccccccccccccccccccgcgcccgccggggccggtgccccccgttaccgcccccaaaagcctttttttcctttctgctaccggttcctgggcccagtctgccctgactcagccaccctcagcgtctgggacccccgggcagagggtcaccatctcttgttctggaagcacctccaacatcggaagtaatactgtaaattggtaccagcagctcccagggacggcccccaaactcctcatctataataataatcagcggccctccggggtccctgtccgattctctggctccaagtctggcacctcagcctccctggccatcagtgggctccagtctgacgatgaggctacttattactgtgcaacatggga…
W85-3A11	BRIS
W85-1F02	BRIS
W85-3B03	PHU	1	IGLV2-14*01 F	96.18	IGLJ3*02 F	10	CSSYTTSNTLVF	cagtctgncctgactcagcctgcctccgtgtctgggtctcctggacagtcgatcaccatctcctgcactggaaccagaagtgacattggcgaatataactatgtctcctggtaccaacaacacccaggcaaagtccccaaactcatgatttatgaggtcaataatcgcccctcaggggtttctaatcgcttctctggctccaagtctggcaacacggcctccctgaccatctctgggctccaggctgaggacgaggctgattattactgcagctcatatacaaccagcaatactttggtgttcggcggngggaccaagcngaccgtcntac	tctgctaccggttcctgggcccagtctgncctgactcagcctgcctccgtgtctgggtctcctggacagtcgatcaccatctcctgcactggaaccagaagtgacattggcgaatataactatgtctcctggtaccaacaacacccaggcaaagtccccaaactcatgatttatgaggtcaataatcgcccctcaggggtttctaatcgcttctctggctccaagtctggcaacacggcctccctgaccatctctgggctccaggctgaggacgaggctgattattactgcagctcatatacaaccagcaatactttggtgttcggcggngggaccaagcngaccgtcntacntcagcccannnnnnnnnnnnnnnnnnnnn
W85-1A11	CR-E	1	IGLV6-57*02 F	98.63	IGLJ2*01 F, or IGLJ3*01 F	10	CQSYDSRNYVVF	aattttatgctgactcagccccactctgtgtcggagtctccggggaagacggtaaccatctcctgcaccggcagcagtggcagcattaccagcaactatgtgcagtggtaccagcagcgcccgggcagtgcccccaccactgtcatctatgaggataaccaaagaccctctggggtccctgatcgattctctggctccatcgacagctcctccaactctgcctccctcaccatctctggactgaagactgaggacgaggctgactactactgtcagtcttatgatagcaggaattatgtggtattcggcggagggacctacatgctaacggtcc	taggggtttaaaaaaggggaaggaggatctaacaaaatgaaaaagatctaacgagttggccggggaggtctgggccgggggggggggccggccgggggggggggggggggggggccttctgctaccggttcttgggccaattttatgctgactcagccccactctgtgtcggagtctccggggaagacggtaaccatctcctgcaccggcagcagtggcagcattaccagcaactatgtgcagtggtaccagcagcgcccgggcagtgcccccaccactgtcatctatgaggataaccaaagaccctctggggtccctgatcgattctctggctccatcgacagctcctccaactctgcctccctcaccatctctggactgaagactgaggacgaggct…
W85-1B10	CR-Y	8
W85-2F02	CR-Y
W85-3D07	CR-Y
W85-3B08	CR-Y
W85-1C03	CR-Y
W85-2E11	CR-Y
W85-3B09	CR-Y
W85-3H07	CR-Y
W85-2F05	CR-E	1	IGLV2-14*01 F	95.14	IGLJ1*01 F	11	CSSYADGSTPYVF	cagtctgccctgactcagcctgcctccgtgtctgggtctcctggacagtcgatcaccatctcctgcactggaaccagcactgacattggtgattataactatgtctcctggtaccaacagcacccaggaagagcccccaaactcattatttatgaggtcactaatcggccctcaggggtttctaatcgcttctctggctccaagtctggctacacggcctccctgagcatctctgggctccaggctgaggacgaggctgattattattgcagctcatatgcagacggcagcaccccttatgtcttcggatctgcgaccaaggtcacctgtccta	ctctgcctacccggggcctgggcccagtctgccctgactcagcctgcctccgtgtctgggtctcctggacagtcgatcaccatctcctgcactggaaccagcactgacattggtgattataactatgtctcctggtaccaacagcacccaggaagagcccccaaactcattatttatgaggtcactaatcggccctcaggggtttctaatcgcttctctggctccaagtctggctacacggcctccctgagcatctctgggctccaggctgaggacgaggctgattattattgcagctcatatgcagacggcagcaccccttatgtcttcggatctgcgaccaaggtcacctgtcctaggtcagcctcaagccgactgttcagtt
W85-3F08	PHU	1
W85-3E02	PHU	1
W85-2F11	PHU	2	IGLV2-14*01 F	96.53	IGLJ2*01 F, or IGLJ3*01 F	10	CSSYTSSSIVVF	cagtctgccctgactcagcctgcctccgtgtctgggtctcctggacagtcgatcaccatctcctgcagtggatccagcagtgacattggtggttataactatgtctcctggtaccaacaccacccaggcaaagcccccaaactcgtgatttttgaggtcaataatcggccctcaggaatttctaatcgcttctctggctcgaagtctggcaacacggcctccctgaccatctctgggctccaggctgaggacgaggctgattattactgcagctcatatacaagcagcagtattgtggtattcggcggagggaccaaggtgaccgtccgac	ctctgctaccccgggtcctgggcccagtctgccctgactcagcctgcctccgtgtctgggtctcctggacagtcgatcaccatctcctgcagtggatccagcagtgacattggtggttataactatgtctcctggtaccaacaccacccaggcaaagcccccaaactcgtgatttttgaggtcaataatcggccctcaggaatttctaatcgcttctctggctcgaagtctggcaacacggcctccctgaccatctctgggctccaggctgaggacgaggctgattattactgcagctcatatacaagcagcagtattgtggtattcggcggagggaccaaggtgaccgtccgacgtcagcccaaggcgcccgcccccc
W85-3H06	PHU
W85-3A06	PHU	1
W85-3F02	PHU	2
W85-2B01	PHU
W85-1E02	PHU	3
W85-2B04	PHU		IGLV6-57*02 F	98.28	IGLJ3*02 F	9	CQSYDNSLWVF	aattttatgctgactcagccccactctgtgtcggagtctccggggaagacggtaaccatctcctgcaccggcagcagtggcagcattgtcagcaactatgtgcagtggtaccagcagcgcccgggccgtgcccccatcactgtgatctatgagtataaccaaagaccctctggggtccctgatcggttctctggctccatcgacagctcctccaactctgcctccctcaccatctctggactgaagactgaggacgaggctgactactactgtcagtcttatgataacagcctttgggtgttcggcggagggaccaagctgaccgtcctag	tctgctacccgggtcttgggccaattttatgctgactcagccccactctgtgtcggagtctccggggaagacggtaaccatctcctgcaccggcagcagtggcagcattgtcagcaactatgtgcagtggtaccagcagcgcccgggccgtgcccccatcactgtgatctatgagtataaccaaagaccctctggggtccctgatcggttctctggctccatcgacagctcctccaactctgcctccctcaccatctctggactgaagactgaggacgaggctgactactactgtcagtcttatgataacagcctttgggtgttcggcggagggaccaagctgaccgtcctaggtcagcagcaagcagacttcagtcct
W85-2C07	CR-Y		IGLV6-57*02 F	95.88	IGLJ3*02 F, or IGLJ5*01 ORF or IGLJ5*02 ORF	9	CQSYHSGLWVF	aattttatgctgactcagccccactctgtgtcggagtctccggggaagacggtaaccatctcctgcaccggcagcagtgacagcattgtctacaattatgtgcagtggtaccagcagcgtccgggcagtgcccccaccactgtcatctatgagaataacctaagaccctctggggtccctgatcggttctctggctccatcgacagctcctccaactctgcctccctcaccatctctggactgaagactgaagacgaggctgactactactgtcagtcttatcatagcggcctttgggtgttcggcggagggaccacagctgaccgtccta	ctctgctaccggttcttgggccaattttatgctgactcagccccactctgtgtcggagtctccggggaagacggtaaccatctcctgcaccggcagcagtgacagcattgtctacaattatgtgcagtggtaccagcagcgtccgggcagtgcccccaccactgtcatctatgagaataacctaagaccctctggggtccctgatcggttctctggctccatcgacagctcctccaactctgcctccctcaccatctctggactgaagactgaagacgaggctgactactactgtcagtcttatcatagcggcctttgggtgttcggcggagggaccacagctgaccgtcctaggtcagcagcaagcctgaccttcacttttt
W85-1H08	PHU	1	IGLV1-36*01 F	96.49	IGLJ2*01 F, or IGLJ3*01 F	11	CATWDDILNGPVF	cagtctgccctgactcagccaccctcggtgtctgaagcccccaggcagagggtcaccatctcctgttctggaagcaggtccaacatcggaaataatgctgtaaactggtaccagcagctcccaggaaaggctcccaaactcctcatcttttatgatgatctgttgtcctccggggtctcggaccgattctctggctccaagtctggcacctcagcctccctggccatcagtgggctccagtctgaggatgaggctgattattactgtgcaacatgggatgacatcctgaatggtccggtattcggcggagggaccaagctgaccgtcactc	gacaattaaatgtggactgcgttagaggccgggagcacgggggggatggggggggggggcgccccaacgggcccctttttctgctacccggttcctgggcccagtctgccctgactcagccaccctcggtgtctgaagcccccaggcagagggtcaccatctcctgttctggaagcaggtccaacatcggaaataatgctgtaaactggtaccagcagctcccaggaaaggctcccaaactcctcatcttttatgatgatctgttgtcctccggggtctcggaccgattctctggctccaagtctggcacctcagcctccctggccatcagtgggctccagtctgaggatgaggctgattattactgtgcaacatgggatgacatcctgaatggtccgg…
W85-3D05	PHU	1
W85-3E01	CR-Y	1
W85-3A04	PHU	1
W85-3A10	PHU	12
W85-3G11	PHU
W85-1F05	PHU		IGLV2-14*01 F	97.57	IGLJ2*01 F, or IGLJ3*01 F	10	CSSYTSRSTLEF	cagtctgccctgactcagcctgcctccgtgtctgggtctcctggacagtcgatcaccctctcctgcactggaaccagcagtgacattggtggttataactctgtctcctggtaccaacagcacccaggcaaagcccccaaactcatgatttctgaggtcaataatcggccctcaggggtttctaatcgcttctctggctccaagtctggcaacacggcctccctgaccatctctgggctccaggctgaggacgaggctgactattactgcagctcatatacaagcagaagcactctcgaattcggcggagggaccaagctgaccgtcctaa	cgccggctcctcccgcctatcccccccgctccccccccgccgcccccccctttctgctaccgggtcctgggcccagtctgccctgactcagcctgcctccgtgtctgggtctcctggacagtcgatcaccctctcctgcactggaaccagcagtgacattggtggttataactctgtctcctggtaccaacagcacccaggcaaagcccccaaactcatgatttctgaggtcaataatcggccctcaggggtttctaatcgcttctctggctccaagtctggcaacacggcctccctgaccatctctgggctccaggctgaggacgaggctgactattactgcagctcatatacaagcagaagcactctcgaattcggcggagggaccaagctgaccgt…
W85-3C04	PHU
W85-1F06	PHU
W85-2H04	PHU		IGLV2-14*01 F	97.22	IGLJ3*02 F	10	CISFTTSSTLVF	cagtctgccctgactcagcctgcctccgtgtctgggtctcctggacagtcgatcaccatctcctgcactggaaccagcagtgacgttggtggttttaactatgtctcctggtaccaacaacacccaggcaaagcccccaaactcatgatttatgaggtcaataatcggccctcaggggtttctaatcgcttctctggctccaagtctggcaacacggcctccctgaccatctctgggctccagcctgaggacgagggtgattattactgcatctcatttacaaccagcagcactctcgtgttcggcggagggaccaaggtgaccgccatac	tctgctacccgggtcctgggcccagtctgccctgactcagcctgcctccgtgtctgggtctcctggacagtcgatcaccatctcctgcactggaaccagcagtgacgttggtggttttaactatgtctcctggtaccaacaacacccaggcaaagcccccaaactcatgatttatgaggtcaataatcggccctcaggggtttctaatcgcttctctggctccaagtctggcaacacggcctccctgaccatctctgggctccagcctgaggacgagggtgattattactgcatctcatttacaaccagcagcactctcgtgttcggcggagggaccaaggtgaccgccatacgtcagcccaagcatccctcgcccactct
W85-2A07	PHU		IGLV2-14*01 F	96.53	IGLJ3*02 F	10	CTSYTSSSPLVF	cagtctgccctgactcagcctgcctccgtgtctgggtctcctggacagtcgatcaccatgtcctgcactggaaccagcagtgacgttggtggttataactatgtctcctggtaccaacagcacccagaccaagcccccaaactcttgatttttgaggtcaataatcggccctcagggatttctaatcgcttctctggctccaagtctggcaacacggcctccctgaccatctctggcctccaggctgaggacgaggctgattattactgcacctcatacacaagcagcagccctctggtgttcggcggagggaccaagctgaccgtcctac	tctctgctaccggtcctgggcccagtctgccctgactcagcctgcctccgtgtctgggtctcctggacagtcgatcaccatgtcctgcactggaaccagcagtgacgttggtggttataactatgtctcctggtaccaacagcacccagaccaagcccccaaactcttgatttttgaggtcaataatcggccctcagggatttctaatcgcttctctggctccaagtctggcaacacggcctccctgaccatctctggcctccaggctgaggacgaggctgattattactgcacctcatacacaagcagcagccctctggtgttcggcggagggaccaagctgaccgtcctacgtcagcccaaggctccccccctccgg
W85-1C09	PHU		IGLV2-14*01 F	98.61	IGLJ1*01 F	10	CSSFTSKSTYVF	cagtctgccctgactcagcctgcctccgtgtctgggtctcctggacagtcgatcaccatctcctgcactggaaccagcagtgacgttggtggttataactatgtctcctggtaccaacagcacccaggcaaagcccccaaactcatgatttatgaggtcaataatcggccctcaggggtttctaatcgcttctctggctccaagtctggcaacacggcctccctgaccatctctgggctccaggctgaggacgaggctgattattactgcagctcatttacaagcaagagcacttatgtcttcgcaactgggaccaaggtcaccgtcctag	tctgctacccgggtcctgggcccagtctgccctgactcagcctgcctccgtgtctgggtctcctggacagtcgatcaccatctcctgcactggaaccagcagtgacgttggtggttataactatgtctcctggtaccaacagcacccaggcaaagcccccaaactcatgatttatgaggtcaataatcggccctcaggggtttctaatcgcttctctggctccaagtctggcaacacggcctccctgaccatctctgggctccaggctgaggacgaggctgattattactgcagctcatttacaagcaagagcacttatgtcttcgcaactgggaccaaggtcaccgtcctaggtcagcccaaggccaaccccttattt
W85-1H01	PHU		IGLV2-14*01 F	95.49	IGLJ2*01 F, or IGLJ3*01 F	10	CSSFSSVTPVVF	cagtctgccctgactcagcctgcctccgtgtctgggtctcctggacagtcgatcaccatctcctgcactggaaccagcagtgacgttggtggttataactatgtctcctggtaccaacaccacccaggcaaagcccccaaactcatcatttatgaggtcaataatcggccctcagggctttctaatcgcttctctggctccaagtctggcaacacggcctccctgaccatctgtgggctccaggatgaggacgaggatgattattactgcagctcatttagcagcgtgacccctgtggtattcggcggagggaccaagctgaccgtcatag	gggggttcttcttgcgtatgcccccccactcccccccccccccgcccttttctgctacccgggtcctgggcccagtctgccctgactcagcctgcctccgtgtctgggtctcctggacagtcgatcaccatctcctgcactggaaccagcagtgacgttggtggttataactatgtctcctggtaccaacaccacccaggcaaagcccccaaactcatcatttatgaggtcaataatcggccctcagggctttctaatcgcttctctggctccaagtctggcaacacggcctccctgaccatctgtgggctccaggatgaggacgaggatgattattactgcagctcatttagcagcgtgacccctgtggtattcggcggagggaccaagctgaccgtc…
W85-2B03	PHU		IGLV2-14*01 F	96.18	IGLJ3*02 F	10	CSSYTRRSTWVF	cagtctgccctgactcagcctgcctccgtgtctgggtctcctggacagtcgatcaccatctcctgcactggaaccagcactgacgttggtggttataactatgtctcctggtatcaacaacacccaggcaaagcccccaaactcatgatttatgaggtcaataatcggccctcaggaatttctgatcgcttctctgcctccaagtctggcaacacggcctccctgaccatctctgggctccaggctgaggacgaggctgattattactgcagctcctatacaaggcgcagcacttgggtgttcggcggagggaccaaggtggccgtcctgc	tctgctaccccgggcctgggcccagtctgccctgactcagcctgcctccgtgtctgggtctcctggacagtcgatcaccatctcctgcactggaaccagcactgacgttggtggttataactatgtctcctggtatcaacaacacccaggcaaagcccccaaactcatgatttatgaggtcaataatcggccctcaggaatttctgatcgcttctctgcctccaagtctggcaacacggcctccctgaccatctctgggctccaggctgaggacgaggctgattattactgcagctcctatacaaggcgcagcacttgggtgttcggcggagggaccaaggtggccgtcctgcgtcagcccaaggctccccgccctt
W85-3F05	PHU
W85-1F09	PHU
W85-3C02	PHU	1
W85-2C10	PHU	1
W85-1B01	PHU	4
W85-3E03	PHU
W85-3H04	PHU
W85-1G01	PHU
W85-1H12	PHU	2
W85-2A01	PHU
W85-1C12	CR-Y	5
W85-1G04	CR-Y
W85-2F04	CR-Y
W85-3B06	PHU
W85-2G08	CR-Y
W85-3H10	PHU	1
W85-2G06	PHU	1
W85-1H09	PHU	1
W85-2G09	CR-Y	1
W85-3B05	PHU	11
W85-3B02	PHU		IGLV2-14*01 F	97.92	IGLJ2*01 F, or IGLJ3*01 F	10	CSSFTSTSTVMF	cagtctgccctgactcagcctgcctccgtgtctgggtctcctggacagtcgatcaccatctcctgcactggaaccagcaatgacgttggtggttataactatgtctcctggtaccaacaacacccaggcaaagcccccaaactcatgatttatgaggtcaataatcggccctcaggggtttctaatcgcttctctggctccaagtctggcaacacggcctccctgaccatctctgggctccaggctgaggacgaggctgattattactgcagctcatttacaagtaccagcactgtgatgttcggcggagggaccaagctgaccgtcctaa	ctctctgctacctggtcctgggcccagtctgccctgactcagcctgcctccgtgtctgggtctcctggacagtcgatcaccatctcctgcactggaaccagcaatgacgttggtggttataactatgtctcctggtaccaacaacacccaggcaaagcccccaaactcatgatttatgaggtcaataatcggccctcaggggtttctaatcgcttctctggctccaagtctggcaacacggcctccctgaccatctctgggctccaggctgaggacgaggctgattattactgcagctcatttacaagtaccagcactgtgatgttcggcggagggaccaagctgaccgtcctaagtcaacccaaggcgccccactccga
W85-3D11	PHU
W85-3C11	PHU
W85-2D02	PHU
W85-3G10	PHU		IGLV6-57*02 F	97.94	IGLJ2*01 F, or IGLJ3*01 F	10	CQSYDSSNHVVF	aattttatgctgactcagccccactctgtgtcggagtctccggggaagacggtaaccatctcctgcaccggcagcagtggcagcattgcctacaactatgtgcagtggtaccagcagcgcccgggcagtgcccccaccactgtgatctatgaggataaccacagaccctctggggtccctgatcgcttctctggctccgtcgacagctcctccaactctgcctccctcaccatctctggcctgaagactgaggacgaggctgactactactgtcagtcttatgatagcagcaatcatgtggtattcggcggagggaccactgctgaccgtccta	ttctgctacccggtcttgggccaattttatgctgactcagccccactctgtgtcggagtctccggggaagacggtaaccatctcctgcaccggcagcagtggcagcattgcctacaactatgtgcagtggtaccagcagcgcccgggcagtgcccccaccactgtgatctatgaggataaccacagaccctctggggtccctgatcgcttctctggctccgtcgacagctcctccaactctgcctccctcaccatctctggcctgaagactgaggacgaggctgactactactgtcagtcttatgatagcagcaatcatgtggtattcggcggagggaccactgctgaccgtcctaagtcagcagcaaggctactcacgctct
W85-3C07	PHU
W85-2C06	PHU		IGLV2-14*01 F	97.22	IGLJ2*01 F, or IGLJ3*01 F	10	CSSYTSRSTVIF	cagtctgccctgactcagcctgcctccgtgtctgggtctcctggacagtcgatcaccatctcctgcactggaaccagtagtgacgttggtggttataactatgtctcctggtaccaacaacacccaggcaaagcccccaaactcatgattcatgaggtcaataatcggccctcaggggtttctcatcgcttctctggctccaagtctggcaacacggcctccctgaccatctctggcctccaggctgaggacgaggctgattattactgcagttcatatacaagccgcagcactgtgatattcggcggagggaccaagctgaccgtcctaa	ctctgctaccccgggtcctgggcccagtctgccctgactcagcctgcctccgtgtctgggtctcctggacagtcgatcaccatctcctgcactggaaccagtagtgacgttggtggttataactatgtctcctggtaccaacaacacccaggcaaagcccccaaactcatgattcatgaggtcaataatcggccctcaggggtttctcatcgcttctctggctccaagtctggcaacacggcctccctgaccatctctggcctccaggctgaggacgaggctgattattactgcagttcatatacaagccgcagcactgtgatattcggcggagggaccaagctgaccgtcctaagtcaacccaaggcgcccccctctt
W85-2H08	PHU		IGLV2-14*01 F	98.61	IGLJ2*01 F, or IGLJ3*01 F	9	CSSYTSRSVVF	cagtctgccctgactcagcctgcctccgtgtctgggtctcctggacagtcgatcaccatctcctgcactggaaccagtagtgacgttggtggttataactatgtctcctggtaccaacagcacccaggcaaagcccccaaactcatgatttatgaggtcaataatcggccctcagggatttctaatcgcttctctggctccaagtctggcaacacggcctccctgaccatctctgggctccaggctgaggacgaggctgattattactgcagctcatatacaagcagaagcgtggtattcggcggagggaccaagctgaccgtcctag	tctgctacccggggtcctgggcccagtctgccctgactcagcctgcctccgtgtctgggtctcctggacagtcgatcaccatctcctgcactggaaccagtagtgacgttggtggttataactatgtctcctggtaccaacagcacccaggcaaagcccccaaactcatgatttatgaggtcaataatcggccctcagggatttctaatcgcttctctggctccaagtctggcaacacggcctccctgaccatctctgggctccaggctgaggacgaggctgattattactgcagctcatatacaagcagaagcgtggtattcggcggagggaccaagctgaccgtcctaggtcagcccaaggcgccggccaccct
W85-2A10	PHU
W85-2A09	CR-Y
W85-2B12	CR-Y	2	IGLV2-14*01 F	97.57	IGLJ3*02 F	10	CSSYTSTSPLVF	cagtctgccctgactcagcctgcctccgtgtctgggtctcctggacagtcgatcaccatctcctgcactggaaccagcagtgacgttggtggttacaactacgtctcctggtaccaacaacacccaggcaaagcccccaaactcatgatttatgaggtcaataatcggccctcaggggtttctaatcgcttctctggctccaagtctggcaacacggcctccctaaccatctctgggctccgggctgaggacgaggctgattattactgcagctcatatacaagcaccagccctctggtgttcggcggagggaccaaactgaccgtcctgc	ctgctaccggttcctgggcccagtctgccctgactcagcctgcctccgtgtctgggtctcctggacagtcgatcaccatctcctgcactggaaccagcagtgacgttggtggttacaactacgtctcctggtaccaacaacacccaggcaaagcccccaaactcatgatttatgaggtcaataatcggccctcaggggtttctaatcgcttctctggctccaagtctggcaacacggcctccctaaccatctctgggctccgggctgaggacgaggctgattattactgcagctcatatacaagcaccagccctctggtgttcggcggagggaccaaactgaccgtcctgcgtcagcccaaggctcccccctccccct
W85-3F09	CR-Y		IGLV1-47*01 F	94.74	IGLJ3*02 F	11	CASWDNSLSGPVF	cagtctgccctgactcagccaccctcagcgtctgggacccccgggcagagggtcaccatctcttgttctggaagcagctccaacatcggaagttattatgtctactggtaccaacaactcccaggaacggcccccaaagttctcatctataggaatgatcggcggccctcagggctccctgaccgattctctggctccaagtctggcacctcagcctccctggccatcagtgggctccggtccgaggatgagggtgattattactgtgcttcatgggataacagcctgagtggtccggtgttcggcggagggaccaagctgaccgtcactc	tctgctaccccgggcctgggcccagtctgccctgactcagccaccctcagcgtctgggacccccgggcagagggtcaccatctcttgttctggaagcagctccaacatcggaagttattatgtctactggtaccaacaactcccaggaacggcccccaaagttctcatctataggaatgatcggcggccctcagggctccctgaccgattctctggctccaagtctggcacctcagcctccctggccatcagtgggctccggtccgaggatgagggtgattattactgtgcttcatgggataacagcctgagtggtccggtgttcggcggagggaccaagctgaccgtcactcggtcagcccaagcctccctggcgcctt
W85-3A08	CR-Y	1
W85-1E04	PHU	1	IGLV2-14*01 F	97.22	IGLJ1*01 F	10	CSSYTVSSTLVF	cagtctgccctgactcagcctgcctccgtgtctgggtctcctggacagtcgatcaccatctcctgcactggaaccagcagtgacgttggttgttataactatgtctcctggtaccaacaacacccaggcaaagcccccaaactcatgatttatgatgtcaataatcggccctcaggggtttctgatcgcttctctggctccaagtctggcaacacggcctccctgaccatctctgggctccaggctgaggacgaggctgatttttactgcagctcatatacagtcagcagcactttggtcttcggcagtgggaccaaggtcaccgtcctac	taattaatctttaaacataaacgccttccttggaaaacgggtaacgcgggatgggtctctccatccccgcccccccacgcccccctttttctgctaccgggtcctgggcccagtctgccctgactcagcctgcctccgtgtctgggtctcctggacagtcgatcaccatctcctgcactggaaccagcagtgacgttggttgttataactatgtctcctggtaccaacaacacccaggcaaagcccccaaactcatgatttatgatgtcaataatcggccctcaggggtttctgatcgcttctctggctccaagtctggcaacacggcctccctgaccatctctgggctccaggctgaggacgaggctgatttttactgcagctcatatacagtcagca…
W85-1D05	CR-Y	6
W85-2H06	PHU
W85-3F07	CR-Y
W85-3G04	CR-Y
W85-1A06	PHU		IGLV3-21*02 F	96.77	IGLJ2*01 F, or IGLJ3*01 F	10	CQVWESFSNVEF	tcctatgagctgactcagccaccctcggtgtcagtggccccaggacagacggcctggattacctgtgggggaaagaacattggaattaaaagtgtgcactggtaccaacagaagccaggccaggcccctgtgctggtcgtctatgatgatagcgaccggccctcagggatccctgagcgattctctggctccaactctgggaacacggccaccctgaccatcagcagggtcgaagccggcgatgaggccgactattactgtcaggtgtgggaaagttttagtaatgtggaattcggcggagggaccaagctgtctgtcactc	gggggaaggccccgggagaccgggccccggacccggcggcccggggcgtcggggggggtagggggtcggaggtgggggggggggttcctctgctaccttctgctaccggttctgtgacctcctatgagctgactcagccaccctcggtgtcagtggccccaggacagacggcctggattacctgtgggggaaagaacattggaattaaaagtgtgcactggtaccaacagaagccaggccaggcccctgtgctggtcgtctatgatgatagcgaccggccctcagggatccctgagcgattctctggctccaactctgggaacacggccaccctgaccatcagcagggtcgaagccggcgatgaggccgactattactgtcaggtgtgggaaagtttta…
W85-2A04	PHU		IGLV3-21*02 F	96.42	IGLJ2*01 F, or IGLJ3*01 F	10	CQVWESFSNVEF	tcctatgagctgactcagccaccctcggtgtcagtggccccaggacagacggcctggattacctgtgggggaaagaacattggaattaaaagtgtacactggtaccagcagaagccaggccaggcccctgtgttggtcgtctatgatgatagcgaccggccctcagggatccctgagcgattctctggctccaactctgggaacacggccaccctgaccatcagcagggtcgaagccggcgatgaggccgactattactgtcaggtgtgggaaagttttagtaatgtggaattcggcggagggaccaagctgactgtcacag	tctgctaccggggtctgtgacctcctatgagctgactcagccaccctcggtgtcagtggccccaggacagacggcctggattacctgtgggggaaagaacattggaattaaaagtgtacactggtaccagcagaagccaggccaggcccctgtgttggtcgtctatgatgatagcgaccggccctcagggatccctgagcgattctctggctccaactctgggaacacggccaccctgaccatcagcagggtcgaagccggcgatgaggccgactattactgtcaggtgtgggaaagttttagtaatgtggaattcggcggagggaccaagctgactgtcacaggtcagcgacaaggatactgcaccgcct
W85-2H09	CR-Y	6
W85-3E12	CR-Y
W85-1E11	CR-Y
W85-2C11	CR-Y
W85-2E12	PHU
W85-3D02	CR-Y
W85-2E07	CR-Y	5
W85-2E03	CR-Y
W85-2D04	CR-Y
W85-3E10	CR-Y
W85-3G09	CR-Y
W85-1A07	CR-Y	5	IGLV2-14*01 F	95.83	IGLJ3*02 F	10	CSSYTTYMTLLF	cagtctgccctgactcagcctgcctccgtgtctgggtctcctggacagtcgatcaccatttcctgcactggaaccaccagtgacgttggtggttataactatgtctcctggtaccaacaacacccaggcaaagcccccaaactcatcatttatgaggtcactaatcggccctcaggggcttctaatcgcttctctggctccaagtctggcaacacggcctccctgaccatctccgggctccaggctgaggacgaggctgaatattactgcagctcatatacgacctacatgactctcctgttcggcggagggaccaagctgaccgtcatag	tctgctaccggttcctgggcccagtctgccctgactcagcctgcctccgtgtctgggtctcctggacagtcgatcaccatttcctgcactggaaccaccagtgacgttggtggttataactatgtctcctggtaccaacaacacccaggcaaagcccccaaactcatcatttatgaggtcactaatcggccctcaggggcttctaatcgcttctctggctccaagtctggcaacacggcctccctgaccatctccgggctccaggctgaggacgaggctgaatattactgcagctcatatacgacctacatgactctcctgttcggcggagggaccaagctgaccgtcataggtcagcccaagccgctccgtattctt
W85-1G10	CR-Y
W85-2E04	PHU		IGLV3-25*03 F	91.76	IGLJ3*02 F	10	CQSSDIHDTWVF	tcctatgagctgactcagccaccctcggtgtcagtgtccccaggacagacggccaggatcagctgctctgcagatgaattgacaaaccaatatacttattggtaccagcagaagccaggccaggccccccttctggtgatatatagagacagaaagaggccctcaggcatccctgagcgattctctggctccacgtcagggacaacagccacgttgaccatcggtggtgtccaggcagaagacgaggctgactattactgtcaatcatcagacatccatgatacttgggtgttcggcggagggaccgatagttgactgttac	tctctgctaccccggtctgtgacctcctatgagctgactcagccaccctcggtgtcagtgtccccaggacagacggccaggatcagctgctctgcagatgaattgacaaaccaatatacttattggtaccagcagaagccaggccaggccccccttctggtgatatatagagacagaaagaggccctcaggcatccctgagcgattctctggctccacgtcagggacaacagccacgttgaccatcggtggtgtccaggcagaagacgaggctgactattactgtcaatcatcagacatccatgatacttgggtgttcggcggagggaccgatagttgactgttacacgtcagcgactaaggatcctctgactact
W85-2H05	CR-Y		IGLV2-14*01 F	94.79	IGLJ3*02 F	10	CSSYTSGYTLLF	cagtctgccctgactcagcctgcctccgtgtctgggtctcctggacagtcgatcaccatctcctgcactggaaccagcagtgacattggtcattataactatgtctcctggtaccaacagtacccaggcaaagcccccaggctcatcatttatgaggtcagtcatcggccctcaggggcttcttatcgcttctctggctctaagtctggcaacacggcctccctgaccatctccgggctccaggctgaggacgaggctgattattactgcagttcatatacaagcgggtacactcttctgttcggcggagggaccaaactgaccgccatag	tctgctacccggtcctgggcccagtctgccctgactcagcctgcctccgtgtctgggtctcctggacagtcgatcaccatctcctgcactggaaccagcagtgacattggtcattataactatgtctcctggtaccaacagtacccaggcaaagcccccaggctcatcatttatgaggtcagtcatcggccctcaggggcttcttatcgcttctctggctctaagtctggcaacacggcctccctgaccatctccgggctccaggctgaggacgaggctgattattactgcagttcatatacaagcgggtacactcttctgttcggcggagggaccaaactgaccgccataggtcagcccaagcctccctgtgcacccgcc
W85-1G07	CR-Y		IGLV2-14*02 F	92.36	IGLJ3*02 F	10	CSSFTTYFTLLF	cagtctgccctgactcagcctgcctccgtgtctgggtctcctggacagtcgatcaccatttcctgcactggaaccagcagtgatgttggaagttataaccttgtctcctggtaccaacagcacccaggcaaaccccccaaactcataatttatgaagtcagtaatcggccctcagggtcttcttatcgcttttctggctccaagtctggcaacacggcctccctgaccatctccgggctccaggctgaggacgaggctacatattactgtagctcatttacgacctatttcactctactgttcggcggggggaccacgctaaccgtcctgg	cccaaccccccccccccgaccccccggtccccccccctgcccccacccccccgcgcatgagcctatccccccggccccccccccatttcccccgctcccccaccttctctgctaccggttcctgggcccagtctgccctgactcagcctgcctccgtgtctgggtctcctggacagtcgatcaccatttcctgcactggaaccagcagtgatgttggaagttataaccttgtctcctggtaccaacagcacccaggcaaaccccccaaactcataatttatgaagtcagtaatcggccctcagggtcttcttatcgcttttctggctccaagtctggcaacacggcctccctgaccatctccgggctccaggctgaggacgaggctacatattactgta…
W85-3F01	PHU	1
W85-2D05	PHU	1	IGLV2-14*01 F	95.83	IGLJ3*02 F	10	CCSYTSSSTWVF	cagtctgccctgactcagcctgcctccgtctctgggtctcctggacagtcgatcaccatctcctgcactggaaccagcagtgacattggtacttataactatatctcctggtaccaacaacacccaggcaaagtccccaaactcatgattgatgatgtcagtaatcggccctcaggggtttctaatcgcttctctggctccaagtctggcaatacggcctccctgaccatctctgggctccaggctgacgacgaggctgattattactgctgctcatatacaagcagcagcacctgggtgttcggcggagggaccaagctgaccgtcctac	tctctgctacttggttcctgggcccagtctgccctgactcagcctgcctccgtctctgggtctcctggacagtcgatcaccatctcctgcactggaaccagcagtgacattggtacttataactatatctcctggtaccaacaacacccaggcaaagtccccaaactcatgattgatgatgtcagtaatcggccctcaggggtttctaatcgcttctctggctccaagtctggcaatacggcctccctgaccatctctgggctccaggctgacgacgaggctgattattactgctgctcatatacaagcagcagcacctgggtgttcggcggagggaccaagctgaccgtcctacgtcagcccaaggcgccccccccttctt
W85-3A02	PHU	1
W85-1B08	PHU	18
W85-2G07	PHU		IGLV2-14*01 F	95.83	IGLJ1*01 F	10	CSSYTSTSTYVF	cagtctgccctgactcagcctgcctccgtgtctggatatcctggacagtcgatcaccatctcctgcactggaaccagcagtgacgttggtggttttaactatgtctcctggtaccaacagcacgcaggcaaagcccccaaagtcctgatttatgaggtcaataatcggccttcagcggtttctaatcgcttctctggctccaagtctggcaacacggcctccctgaccatctctgggctccaggctgaggacgaagctgaatattactgcagctcatatacaagcaccagcacttatgtcttcggaactgggaccaaggtcaccgtcctac	tctgctaccccgggtcctgggcccagtctgccctgactcagcctgcctccgtgtctggatatcctggacagtcgatcaccatctcctgcactggaaccagcagtgacgttggtggttttaactatgtctcctggtaccaacagcacgcaggcaaagcccccaaagtcctgatttatgaggtcaataatcggccttcagcggtttctaatcgcttctctggctccaagtctggcaacacggcctccctgaccatctctgggctccaggctgaggacgaagctgaatattactgcagctcatatacaagcaccagcacttatgtcttcggaactgggaccaaggtcaccgtcctacgtcagcctcaagccgaccccgtcagcg
W85-3C12	PHU
W85-3G01	PHU
W85-3G05	PHU
W85-3H09	PHU
W85-2B08	PHU		IGLV2-14*01 F	95.83	IGLJ1*01 F	10	CSSYTSSSTFVF	cagtctgccctgactcagcctgcctccgtgtctgggtctcctggacagtcgatcaccatctcctgcactggaaccagcagtgacattggtgggtttaagtatgtctcctggtaccaacagcaccctggcaaagcccccaaagtcatgatctacgaggtcagcgatcggccctcaggggtttctaataggttctctggctccaagtctggcaacacggcctccctgaccatctctgggctccaggctgaggacgaggctgattattactgcagctcatatacaagcagcagcacttttgtcttcggaactgggaccaaggtcaccgtcctac	tctgctaccccgggtcctgggcccagtctgccctgactcagcctgcctccgtgtctgggtctcctggacagtcgatcaccatctcctgcactggaaccagcagtgacattggtgggtttaagtatgtctcctggtaccaacagcaccctggcaaagcccccaaagtcatgatctacgaggtcagcgatcggccctcaggggtttctaataggttctctggctccaagtctggcaacacggcctccctgaccatctctgggctccaggctgaggacgaggctgattattactgcagctcatatacaagcagcagcacttttgtcttcggaactgggaccaaggtcaccgtcctacgtcagcccaagccaaccccatcg
W85-1E01	PHU		IGLV2-14*01 F	97.22	IGLJ1*01 F	10	CSSYTGSSTYVF	cagtctgccctgactcagcctgcctccgtgtctgggtctcctggacagtcgatcaccattttctgcactggaaccagcagtgacgttggtggttataactatgtctcctggtaccaacagcacccaggcaaagcccccaaagtcatgatttatgaggtcaataatcggccctcaggggtttctaatcgcttctctggctccaagtctggcaacacggcctccctgaccatttctgggctccagtctgaggacgaggctgattattactgcagctcatatacgggcagcagcacttatgtcttcggaagtgggaccaaggtcaccgtcacga	tggggtattttttcgaaaaaaaaccaaaaaaaaaaaaaaaaaaaattttctgctacccggtcctgggcccagtctgccctgactcagcctgcctccgtgtctgggtctcctggacagtcgatcaccattttctgcactggaaccagcagtgacgttggtggttataactatgtctcctggtaccaacagcacccaggcaaagcccccaaagtcatgatttatgaggtcaataatcggccctcaggggtttctaatcgcttctctggctccaagtctggcaacacggcctccctgaccatttctgggctccagtctgaggacgaggctgattattactgcagctcatatacgggcagcagcacttatgtcttcggaagtgggaccaaggtcaccgtcacg…
W85-1E08	PHU
W85-1C07	PHU
W85-1D09	PHU
W85-2C12	PHU		IGLV2-14*01 F	96.88	IGLJ1*01 F	10	CSSYTGSSTYVF	cagtctgccctgactcagcctgcctccgtgtctgggtctcctggacagtcgatcaccatctcctgcactggatccagcagtgacgttggtggttataactatgtctcctggtaccaacaacacccaggcaaagcccccaaactcatgatttatgaggtcaataatcggccctcaggggtttctaatcgcttctctgcctccaagtctggcaacacggcctccctgaccatctctgggctccaggctgaggacgaggctgattactactgctcgtcatatacaggcagcagcacttatgtcttcggaactgggaccaaggtcaccgtcctac	ctctgctacccccggcctgggcccagtctgccctgactcagcctgcctccgtgtctgggtctcctggacagtcgatcaccatctcctgcactggatccagcagtgacgttggtggttataactatgtctcctggtaccaacaacacccaggcaaagcccccaaactcatgatttatgaggtcaataatcggccctcaggggtttctaatcgcttctctgcctccaagtctggcaacacggcctccctgaccatctctgggctccaggctgaggacgaggctgattactactgctcgtcatatacaggcagcagcacttatgtcttcggaactgggaccaaggtcaccgtcctacgtcagcctcaagccgaccggcagcct
W85-2C04	PHU		IGLV2-14*01 F	98.61	IGLJ1*01 F	10	CSSYTSSSTYVF	cagtctgccctgactcagcctgcctccgtgtctgggtctcctggacagtcgatcaccatctcctgcactggaaccagcagtgacgttggtggttataactatgtctcctggtaccaacagcacccaggcaaagcccccaaactcatgatttatgaggtcaataatcggccctcaggggtttctaatcgcttctctggcgccaagtctggcaacacggcctccctgaccatctctggactccaggctgaggacgaggctgattactactgcagctcatatacaagcagcagcacttatgtcttcggaactgggaccaaggtcaccgtcctac	tctgctaaccgcgtccctgggcccagtctgccctgactcagcctgcctccgtgtctgggtctcctggacagtcgatcaccatctcctgcactggaaccagcagtgacgttggtggttataactatgtctcctggtaccaacagcacccaggcaaagcccccaaactcatgatttatgaggtcaataatcggccctcaggggtttctaatcgcttctctggcgccaagtctggcaacacggcctccctgaccatctctggactccaggctgaggacgaggctgattactactgcagctcatatacaagcagcagcacttatgtcttcggaactgggaccaaggtcaccgtcctacgtcagcccaagccaccctcttt
W85-1B07	PHU
W85-1G08	PHU
W85-3B01	PHU
W85-3E07	PHU
W85-3H12	PHU
W85-2F03	PHU	1	IGLV2-14*01 F	95.49	IGLJ3*02 F	10	CFSFTSTSTWVF	cagtctgccctgactcagcctgcctccgtgtctgggtctcctggacagtcgatcaccatctcctgcactggaaccagcggtgacattggtggttataactatgtctcctggtaccaacaacacccaggcaaggcccccaaactcatgatttatgatgtcagtaatcggccctcaggggtttctaatcgcttttctgcctcccagtctggcaagacggcctccctgaccatctctgggctccaggctgaggacgaggctgattattactgcttctcatttacaagcaccagcacttgggtgttcggcggagggaccaagctgaccgtcctac	ctctgctaccccgggtcctgggcccagtctgccctgactcagcctgcctccgtgtctgggtctcctggacagtcgatcaccatctcctgcactggaaccagcggtgacattggtggttataactatgtctcctggtaccaacaacacccaggcaaggcccccaaactcatgatttatgatgtcagtaatcggccctcaggggtttctaatcgcttttctgcctcccagtctggcaagacggcctccctgaccatctctgggctccaggctgaggacgaggctgattattactgcttctcatttacaagcaccagcacttgggtgttcggcggagggaccaagctgaccgtcctacgtcagcccaaggcgccccccccccgt
W85-2E09	CR-E	1
W85-1D04	PHU	1
W85-3C05	PHU	1
W85-3H01	PHU	1
W85-1C02	PHU	3
W85-1B06	PHU
W85-3D10	PHU
W85-2A03	PHU	2
W85-3G08	PHU
W85-3A07	PHU	1
W85-3C08	CR-Y	1
W85-1E07	PHU	1
W85-3E06	PHU	1
W85-3D03	PHU	1
W85-3D12	CR-E	1
W85-1C11	PHU	2	IGLV3-10*01 F	98.92	IGLJ2*01 F, or IGLJ3*01 F or IGLJ3*02 F	11	CYSTDSSGNHRVF	tcctatgagctgactcagccaccctcggtgtcagtgtccccaggacaaacggccaggatcacctgctctggagatgcattgccaaaaaaatatgcttattggtaccagcagaagtcaggccaggcccctgtgctggtcatctatgaggacaccaaacgaccctccgggatccctcagagattctctggctccagctcagggacaatggccaccttgactatcagtggggcccaggtggaggatgaagctgactactactgttactcaacagacagcagtggtaatcatcgggtattcgtcggagggaccatcctggctgtcagta	ttctgctaccggtctgtgacctcctatgagctgactcagccaccctcggtgtcagtgtccccaggacaaacggccaggatcacctgctctggagatgcattgccaaaaaaatatgcttattggtaccagcagaagtcaggccaggcccctgtgctggtcatctatgaggacaccaaacgaccctccgggatccctcagagattctctggctccagctcagggacaatggccaccttgactatcagtggggcccaggtggaggatgaagctgactactactgttactcaacagacagcagtggtaatcatcgggtattcgtcggagggaccatcctggctgtcagtagttaggactcagcgctctcactcc
W85-1B05	PHU
W85-1F12	PHU	1
W85-2A02	BRIS	10
W85-2G10	BRIS
W85-2E02	BRIS		IGLV2-14*01 F	97.57	IGLJ3*02 F	10	CSSYTSTYTLVF	cagtctgccctgactcagcctgcctccgtgtctgggtctcctggacagtcgatcaccatctcctgcactggaaccagcagtgacgttggtcattataactatgtctcctggtatcaacagcacccaggcaaagctcccaaactcatgatttatgaggtcactattcggccctcaggggtttctaatcgcttctctggctccaagtctggcaacacggcctccctgaccatctctgggctccaggctgaggacgaggctgattattactgcagctcatatacaagcacctacactctagtgttcggcggagggaccaagctgaccatcctag	ctctgctacccgggtcctgggcccagtctgccctgactcagcctgcctccgtgtctgggtctcctggacagtcgatcaccatctcctgcactggaaccagcagtgacgttggtcattataactatgtctcctggtatcaacagcacccaggcaaagctcccaaactcatgatttatgaggtcactattcggccctcaggggtttctaatcgcttctctggctccaagtctggcaacacggcctccctgaccatctctgggctccaggctgaggacgaggctgattattactgcagctcatatacaagcacctacactctagtgttcggcggagggaccaagctgaccatcctaggtcagcccaaggcgccccccccccggc
W85-3D09	BRIS
W85-1B04	BRIS		IGLV3-1*01 F	97.85	IGLJ2*01 F, or IGLJ3*01 F or IGLJ3*02 F	9	CQAWDTSTAIF	tcctatgagctgactcagccaccctcagtgtccctgtccccaggacagacagccagcatcacctgctctggagataaattgggggataaatatgtttgctggtatcaacagaagccaggccagtcccctgtgctggtcatctatgcagatagcaagcggccctcagggatccctgagcgattctctggctccaactctgggaacacagccactctgaccatcagcgggacccaggctatggatgaggctgactattactgtcaggcgtgggacaccagcactgcgattttcggcggagggaccaggctgaccgtcacta	gctataccgctcttctttctgctaccggttctgtgacctcctatgagctgactcagccaccctcagtgtccctgtccccaggacagacagccagcatcacctgctctggagataaattgggggataaatatgtttgctggtatcaacagaagccaggccagtcccctgtgctggtcatctatgcagatagcaagcggccctcagggatccctgagcgattctctggctccaactctgggaacacagccactctgaccatcagcgggacccaggctatggatgaggctgactattactgtcaggcgtgggacaccagcactgcgattttcggcggagggaccaggctgaccgtcactaggtcagccataaggctgcgacaaaactggaac
W85-2A06	BRIS
W85-2B11	BRIS
W85-2C02	BRIS
W85-3E09	BRIS
W85-3G12	BRIS
W85-2H03	CR-Y	4
W85-3B04	CR-Y
W85-3C09	PHU
W85-2H07	PHU
W85-2F07	CR-Y	1
W85-1C05	BRIS	1
W85-2F12	BRIS	1
W85-1H10	CR-Y	15
W85-2G03	CR-Y
W85-3C10	PHU
W85-1D02	PHU
W85-2E05	PHU
W85-2A05	PHU
W85-1A08	CR-Y
W85-2H01	CR-Y
W85-3A12	PHU
W85-1F03	PHU
W85-2D12	CR-Y
W85-2E10	PHU
W85-3G02	PHU
W85-3G03	CR-Y
W85-1G11	CR-Y
W85-1C01	PHU	1
W85-2H11	CR-Y	1
W85-3F06	PHU	2
W85-2G02	PHU
W85-3F04	PHU	1
W85-1D12	PHU	1
W85-2F08	CR-Y	3	IGLV6-57*02 F	96.91	IGLJ3*02 F, or IGLJ5*01 ORF or IGLJ5*02 ORF	10	CQSYDSSNHWIF	aattttatgctgactcagccccactctgtgtcggagtctccggggaagacggtaaccatctcctgcaccggcagcagtggcaacgttgccagcaattatgtgcagtggtaccaacagcgcccgggcagtgcccccaccactgtcatctatgaggataaccaaagaccctctggagtccctgatcggttctctggctccatcgacagctcctccaactctgcctccctcaccatctctggactgaggactgaggacgaggctgactactactgtcagtcatatgatagtagcaatcattggatattcggcggagggaccactgctgaccgtccta	tctgctaccccggtcttgggccaattttatgctgactcagccccactctgtgtcggagtctccggggaagacggtaaccatctcctgcaccggcagcagtggcaacgttgccagcaattatgtgcagtggtaccaacagcgcccgggcagtgcccccaccactgtcatctatgaggataaccaaagaccctctggagtccctgatcggttctctggctccatcgacagctcctccaactctgcctccctcaccatctctggactgaggactgaggacgaggctgactactactgtcagtcatatgatagtagcaatcattggatattcggcggagggaccactgctgaccgtcctagtcagcagcaagcccgactctagcttct
W85-1G03	PHU
W85-2G05	PHU		IGLV1-47*01 F	92.98	IGLJ3*02 F	12	CATWDDSLSGSWVF	cagtctgccctgactcagccaccctcagcgtctgggacccccgggcagagggtcacaatctcttgttctggaagcagctccaacatcggagaaaattatgtctattggtatcagttattcccaggaacggcccccaaactcgtcatctataggagtgatcagcggccctcaggggtccctgaccggttctctggctccaagtctggcacctcagcctccctggtcatcagtgggctccggtccgaggatgaggctgatttttactgtgcaacatgggatgacagcctgagtggttcttgggtgttcggcggagggaccaagctgaccgtcacta	ttctgctacccggtcctgggcccagtctgccctgactcagccaccctcagcgtctgggacccccgggcagagggtcacaatctcttgttctggaagcagctccaacatcggagaaaattatgtctattggtatcagttattcccaggaacggcccccaaactcgtcatctataggagtgatcagcggccctcaggggtccctgaccggttctctggctccaagtctggcacctcagcctccctggtcatcagtgggctccggtccgaggatgaggctgatttttactgtgcaacatgggatgacagcctgagtggttcttgggtgttcggcggagggaccaagctgaccgtcactaggtcagcccaaggcgcccggcaccgt
W85-3B07	PHU	1
W85-2G04	PHU	3
W85-1D01	PHU
W85-3C01	PHU
W85-1E09	BRIS	1
R95-1D01	CR-Y	1
R95-1H02	CR-Y	1	IGLV3-1*01 F	96.06	IGLJ1*01 F	9	CQAWDSSTAVF	tcctatgagctgactcagccaccctcagtgtccgtgtccccaggacggacagccagcatcacctgctccggagataaattgggggataaatatgtttgctggtatcaacagaagccaggccagtctcctgtggtggtcatctttggagataacaagcggccctcagggatccctgagcggttctctggctccaactctgggaacacagccactctgaccatcagcgggacccaggctatggatgaggctgactattactgtcaggcgtgggacagcagcactgccgtcttcggaactgggaccaaggtcaccgtcctag	tttctgctaccgggttctgtgacctcctatgagctgactcagccaccctcagtgtccgtgtccccaggacggacagccagcatcacctgctccggagataaattgggggataaatatgtttgctggtatcaacagaagccaggccagtctcctgtggtggtcatctttggagataacaagcggccctcagggatccctgagcggttctctggctccaactctgggaacacagccactctgaccatcagcgggacccaggctatggatgaggctgactattactgtcaggcgtgggacagcagcactgccgtcttcggaactgggaccaaggtcaccgtcctaggtcagcccaagccaccccctcctcct
R95-2A04	CR-Y	1	IGLV3-1*01 F	92.47	IGLJ1*01 F	9	CQTWDSRTAVF	tcctatgagctgactcagccaccctcagtgtccgtgtccccaggacagacagccagcatcacctgctccggagatgaattggggaaaaagtatgcttgttggtatcaacagaagccaggccagtcccctgcaatggtcatctatggagataacaagcggccctcagggatccctgagcgcttctcgggctccaactctggggacacagccactctgaccatcagcgggacccaggctgtggatgaggctggctactactgtcagacgtgggacagcaggactgccgtcttcggaactgggaccaaggtctcttcatccg	ggaaggaggaaagaaaggggaagggaaagggggaagagggggattttttttttttttttttttttttttcttttttttgccccccgccttttctgctacccggttctgtgacctcctatgagctgactcagccaccctcagtgtccgtgtccccaggacagacagccagcatcacctgctccggagatgaattggggaaaaagtatgcttgttggtatcaacagaagccaggccagtcccctgcaatggtcatctatggagataacaagcggccctcagggatccctgagcgcttctcgggctccaactctggggacacagccactctgaccatcagcgggacccaggctgtggatgaggctggctactactgtcagacgtgggacagcaggactgccg…
R95-1E03	CR-E	1	IGLV2-11*01 F	98.26	IGLJ3*02 F	9	CSSYAGSPWVF	cagtctgccctgactcagcctcgctcagtgtccgggtctcctggacagtcagtcaccatctcctgcactgggaccagcagtgatgttggcagttataactatgtctcctggtaccaacagcacccaggcaaagcccccaaactcatgatttatgatgtcagtaagcggccctcaggggtccctgatcgcttctctggctccaagtctggcaacacggcctccctgaccatctctgggctccaggctgaggatgaggctgattattattgctcctcatatgcaggcagcccttgggtgttcggcggagggaccaagctgaccgtcctag	tctctgctaccccggtcctgggcccagtctgccctgactcagcctcgctcagtgtccgggtctcctggacagtcagtcaccatctcctgcactgggaccagcagtgatgttggcagttataactatgtctcctggtaccaacagcacccaggcaaagcccccaaactcatgatttatgatgtcagtaagcggccctcaggggtccctgatcgcttctctggctccaagtctggcaacacggcctccctgaccatctctgggctccaggctgaggatgaggctgattattattgctcctcatatgcaggcagcccttgggtgttcggcggagggaccaagctgaccgtcctaggtcagcccaaggcgcccccccctct
R95-2B02	CR-E	1	IGLV2-23*02 F	96.88	IGLJ3*02 F	10	CYSYAGSRAWVF	cagtctgccctgactcagcctgcctccgtgtctgggtctcctggacagtcgatcaccatctcctgcagtggaaccagcagtgatgttgggagttataaccttgtctcctggtaccaacaacacccaggcaaaacccccaaactcatgatttatgacgtcagtaagcggccctcaggggtttctaatcgcttctctgggtccaagtctggcagcacggcctccctgacagtctctgggctccaggctgaggacgaggctgactattactgctactcatatgcaggtagtcgtgcttgggtgttcggcggagggaccaagctgaccgtcactg	gccataccgccagggccccgggcgaccggtggctacaccggggcccaccgacgcccgaggggggctcgtcgggggtggtgggggccctgcgggccgtccggcgccccccttctctgctaccgggtcctgggcccagtctgccctgactcagcctgcctccgtgtctgggtctcctggacagtcgatcaccatctcctgcagtggaaccagcagtgatgttgggagttataaccttgtctcctggtaccaacaacacccaggcaaaacccccaaactcatgatttatgacgtcagtaagcggccctcaggggtttctaatcgcttctctgggtccaagtctggcagcacggcctccctgacagtctctgggctccaggctgaggacgaggctgactatta…
R95-1D11	BRIS	1	IGLV3-1*01 F	96.42	IGLJ2*01 F, or IGLJ3*01 F	9	CQVWDSSTVVF	tcctatgagctgactcagccaccctcagtgtccgtgtccccaggacagacagccagcatcacctgctctggaaataaattgggggataaatttgtttgctggtttcagcagaagccaggccagtcccctgtggtggtcatctatcaagataccatgcggccctccgggatccctgagcgattctctggctccaactctgggaacacagccactctgaccatcagcgggacccaggctatggatgagggtgactattactgtcaggtgtgggacagcagcactgtggtattcggcggagggaccaagctgtctgtcaccg	aaaaaaaaaaaaaaaaaaaaaaaaaaaggaaggggagacagaaagggaaggaggggataaaaaaaaaaattaaaattttttttttttcctcctctctgcttctgctaccggttctgtgacctcctatgagctgactcagccaccctcagtgtccgtgtccccaggacagacagccagcatcacctgctctggaaataaattgggggataaatttgtttgctggtttcagcagaagccaggccagtcccctgtggtggtcatctatcaagataccatgcggccctccgggatccctgagcgattctctggctccaactctgggaacacagccactctgaccatcagcgggacccaggctatggatgagggtgactattactgtcaggtgtgggacagcag…
R95-2A05	BRIS	1
R95-1G05	CR-Y	1
R95-2A07	CR-Y	1	IGLV1-40*01 F, or IGLV1-40*02 F	93.75	IGLJ2*01 F, or IGLJ3*01 F	11	CQSYDSTLSGVLF	cagtctgccctgactcagccgccctcagtctctggggccccaggacagagggtcaccatctcctgcactgggagcagctccaatatcggggcaggttttgaagtacactggtaccagcagcttccaggatcagcccccaaactcctcatctctggtagcggcgctcggccctcaggggtccctgaccgattctctgcctccaagtctgccacctcagcctccctggccatcactggcctccaggctgaggatgaggctgattattactgccagtcctatgacagcaccttaagtggagtccttttcggcggagggaccaagctgaccgtcctag	cagggcccctgccgccccccggggccccgccgccccccgcccccgggccccgcgcgccccccccccggccccccccccccgccccgccccccccccctttctgctaccggttcctgggcccagtctgccctgactcagccgccctcagtctctggggccccaggacagagggtcaccatctcctgcactgggagcagctccaatatcggggcaggttttgaagtacactggtaccagcagcttccaggatcagcccccaaactcctcatctctggtagcggcgctcggccctcaggggtccctgaccgattctctgcctccaagtctgccacctcagcctccctggccatcactggcctccaggctgaggatgaggctgattattactgccagtcctat…
R95-1F06	BRIS	1	IGLV2-14*01 F	92.36	IGLJ2*01 F, or IGLJ3*01 F	11	CSSHTNSGTMESF	cagtctgtcctgactcagccagcctccgtgtctgggtctcccggacagtcgatcaccatctcttgcagtgtaaccatcagggacgttggtggttacatatatgtctcctggtaccaacaccgcccaggcaaagcccccaaaatcatgatttatgaggtcattaatcggccctcaggagtttgtaatcgcttctctggctccaagtgtggcaacacggcctccccgaccatctctgggctccaggctgaggaggaggctgattattactgcagctcacatacaaacagcggcactatggagagtttcggcggagggaccaagctgaccgttccta	atgggcgacgggccggggttccgccccggggccccccccccttgggttctgctacccggttctgggcccagtctgtcctgactcagccagcctccgtgtctgggtctcccggacagtcgatcaccatctcttgTcagtgtaaccatcagggacgttggtggttacatatatgtctAcctggtaccaacaccgcccaggcaaagcccccaaaatcatgatttatgaggtcattaatcggccctcaggagtttgtaatcgcttctctggctccaagtgtggcaacacggcctccccgaccatctctgggctccaggctgaggaggaggctgattattactgcagctcacatacaaacaCgcggcactatggagagtttcggcggagggaccaagctgaccg…
R95-2B06	BRIS	1
R95-1A08	BRIS	1
R95-1D10	BRIS	1	IGLV3-21*02 F	96.77	IGLJ3*02 F	11	CQLWDGGSDLWLF	tcctatgagctgactcagccaccctcggtgtcagtggccccaggacagacggccaggattacctgtgggggaatcaacattggaagtaaaagtgtgcactggtaccagcagaagccaggccaggcccctgtgctggtcgtctatgatgatagcgaccggccctcagggatccctgagcgattctctggctccaactctgggaacacggccaccctgaccatcagcagggtcgaagccggggatgaggccgacttttactgtcaactatgggatggtggcagtgatctttggttgttcggcggagggaccaagctgaacgtcctac	acgaggggcccgacggggttgggccaaaaaaatacaaacaaatatatttctgctacccgggtctgtgacctcctatgagctgactcagccaccctcggtgtcagtggccccaggacagacggccaggattacctgtgggggaatcaacattggaagtaaaagtgtgcactggtaccagcagaagccaggccaggcccctgtgctggtcgtctatgatgatagcgaccggccctcagggatccctgagcgattctctggctccaactctgggaacacggccaccctgaccatcagcagggtcgaagccggggatgaggccgacttttactgtcaactatgggatggtggcagtgatctttggttgttcggcggagggaccaagctgaacgtcctacgtca…
R95-1B05	BRIS	1
R95-1C01	CR-E	1
R95-2B07	CR-Y	1
R95-1E02	PHU	1
R95-1E05	CR-E	1
R95-1D04	PHU	7	IGLV1-44*01 F	91.23	IGLJ7*01 F	11	CAAWDDSLKGAVF	tcctatgagctgactcagccacccgcagtgtctgggacccccgggcagagggtcaccatctcgtgttctggaagtgattccaacatcgggagaagaagtgtaaactggtaccagcagttcccaggaacggcccccaaactcctcatctatagtaacgatcagcggccctcagtggtccctgaccgattctctggctccaagtccggcacctcagcctccctggccatcagtgggctccagtctgaagatgaggccgaatattactgtgcagcatgggatgacagcctgaagggggctgtgttcggaggaggcacccagctgaccgtcctcg	ctctgctaccggttctgtgacctcctatgagctgactcagccacccgcagtgtctgggacccccgggcagagggtcaccatctcgtgttctggaagtgattccaacatcgggagaagaagtgtaaactggtaccagcagttcccaggaacggcccccaaactcctcatctatagtaacgatcagcggccctcagtggtccctgaccgattctctggctccaagtccggcacctcagcctccctggccatcagtgggctccagtctgaagatgaggccgaatattactgtgcagcatgggatgacagcctgaagggggctgtgttcggaggaggcacccagctgaccgtcctcggtcagcccaagccaccctcacccgaac
R95-2D07	PHU		IGLV3-10*01 F	88.89	IGLJ3*02 F	11	CYSTDRRGDLWVF	tcctatgagctgactcagccgccctcggtgtcagtgtctccaggacaagtggccaggatcacctgctctggagatgcgttgccaagaagatatgcttattggtatcagcagaagtcaggccaggcccctgtgctggtcatgtatggagacgacaaacgaccccccgggatccctgacagattctctggctccaccttagacacagtggccaccttgacaatccatggggcccaggtagacgatgaagctgactactactgttattctacagaccgtcgtggtgacctttgggtgttcggcggagggaccaagctgactgtcactc	gcgcccttccaggtattggccctgcaaaaaaaaaaaaaaaaaaaaaaaaaaaaaaaataaatttctgctacccgggtctgtgacctcctatgagctgactcagccgccctcggtgtcagtgtctccaggacaagtggccaggatcacctgctctggagatgcgttgccaagaagatatgcttattggtatcagcagaagtcaggccaggcccctgtgctggtcatgtatggagacgacaaacgaccccccgggatccctgacagattctctggctccaccttagacacagtggccaccttgacaatccatggggcccaggtagacgatgaagctgactactactgttattctacagaccgtcgtggtgacctttgggtgttcggcggagggaccaagct…
R95-1G02	PHU
R95-2F09	PHU
R95-1B12	PHU		IGLV3-10*01 F	89.96	IGLJ3*02 F	11	CYSTDSSGDIWVF	tcctatgagctgactcagccgccctcggtgtcagtgtccccaggacaaacggccaggatcacctgctctggagatgcgttgccaagaaaatatgcttattggtaccagcagaagtcaggccaggcccctgtgttggtcatgcacggggacgacaaacgaccctccgcgatccctgacagattctctggctccagcttagggacagtggccaccttaataatccgtggggcccaagtagacgatgaagctgactactattgttattctacagacagttctggtgacatttgggtgttcggcggagggaccaagctgaccgtcctag	tctgctaccggttctgtgacctcctatgagctgactcagccgccctcggtgtcagtgtccccaggacaaacggccaggatcacctgctctggagatgcgttgccaagaaaatatgcttattggtaccagcagaagtcaggccaggcccctgtgttggtcatgcacggggacgacaaacgaccctccgcgatccctgacagattctctggctccagcttagggacagtggccaccttaataatccgtggggcccaagtagacgatgaagctgactactattgttattctacagacagttctggtgacatttgggtgttcggcggagggaccaagctgaccgtcctaggtcggcccaaggagctcttcgtttt
R95-2G04	PHU
R95-1F10	PHU
R95-2C03	CR-Y	7
R95-2B10	BRIS		IGLV2-11*01 F	98.96	IGLJ2*01 F, or IGLJ3*01 F	10	CCSYAGRYRVVF	cagtctgccctgactcagcctcgctcagtgtccgggtctcctggacagtcagtcaccatctcctgcactggaaccagcagtgatgttggtggttataactatgtctcctggtaccaacagcacccaggcaaggcccccaaactcatgatttatgatgtcagtaagcggccctcaggggtccctgatcgcttctctggctccaagtctggcaacacggcctccctgaccatctctgggctccaggttgaggatgaggctgattattactgctgctcatatgcaggcaggtacagggtggtattcggcggagggaccaagctgaccgtcacta	cttgggctccgggggggaaaagagaggaggtagaaaagaaggggggcatttctgctaccgggtcctgggcccagtctgccctgactcagcctcgctcagtgtccgggtctcctggacagtcagtcaccatctcctgcactggaaccagcagtgatgttggtggttataactatgtctcctggtaccaacagcacccaggcaaggcccccaaactcatgatttatgatgtcagtaagcggccctcaggggtccctgatcgcttctctggctccaagtctggcaacacggcctccctgaccatctctgggctccaggttgaggatgaggctgattattactgctgctcatatgcaggcaggtacagggtggtattcggcggagggaccaagctgaccgtca…
R95-2B11	CR-E		IGLV3-21*02 F	96.42	IGLJ2*01 F, or IGLJ3*01 F	11	CQVWDSSSDHVVF	tcctatgagctgactcagccaccctcggtgtcagtggccccaggacagacggccaggattacctgtgggggacacaacataggaagtaaaagtgtgcactggtaccagcagaggccaggccaggcccctgtgctggtcgtctatgaagatagcgaccgaccctcagggatccctgaacgattctctggctccaactctggggacacggccaccctgacaatcagcagggtcgaagccggggatgaggccgactattactgtcaggtgtgggatagcagtagtgatcatgtcgtattcggcggagggaccaagctgactgctacaa	tctgctaccgggttctgtgacctcctatgagctgactcagccaccctcggtgtcagtggccccaggacagacggccaggattacctgtgggggacacaacataggaagtaaaagtgtgcactggtaccagcagaggccaggccaggcccctgtgctggtcgtctatgaagatagcgaccgaccctcagggatccctgaacgattctctggctccaactctggggacacggccaccctgacaatcagcagggtcgaagccggggatgaggccgactattactgtcaggtgtgggatagcagtagtgatcatgtcgtattcggcggagggaccaagctgactgctacaagtcagctcaaggagccgggctact
R95-2D06	PHU		IGLV2-23*01 F, or IGLV2-23*02 F or IGLV2-23*03 F	93.06	IGLJ1*01 F	10	CCSYATSGTLVF	cagtctgccctgactcagcctgcctccgagtctggctctcctggacagtcgatcaccatctcctgcacaggaaccagcagtgatgttgggcattataaccgtgtctcctggtaccaacaacacccaggcaaagccccccgactcatgatttatgaggacactgagcggccctcaaggctttctaatcgcttctctgcctccaagtctggcagcacggcctccctgacaatctctgggctccaggctgaagacgaggctgattattactgttgctcatatgcaactagtggcactcttgtcttcggcactgggaccagggtcaccgtcctag	ccccgccccccccgcccctgggcccccggccacgcgcgcctgcggttctcccccccccccccccccgcccccggcccgcttccccccttctctgctaccgggtcctgggcccagtctgccctgactcagcctgcctccgagtctggctctcctggacagtcgatcaccatctcctgcacaggaaccagcagtgatgttgggcattataaccgtgtctcctggtaccaacaacacccaggcaaagccccccgactcatgatttatgaggacactgagcggccctcaaggctttctaatcgcttctctgcctccaagtctggcagcacggcctccctgacaatctctgggctccaggctgaagacgaggctgattattactgttgctcatatgcaactagt…
R95-2E05	CR-Y
R95-2F05	BRIS		IGLV7-43*01 F	96.53	IGLJ2*01 F, or IGLJ3*01 F	12	CLLYYGGAQVNVVF	caggctgtgttgacccaggagccctcaccgactgtgtccccaggagggacactcactctcacctgtgcttccagcacaggagcagtcaccagtggttactatccaaactggttccagcagaaacctggacaagcacccagggcaatgatttatagtacaagcaataaacactcctggacccctgcccgattctcaggctccctcattgggggcaaagctgccctgacactgtcaggtgtgcagcctgaggacgaggctgagtattactgcctgctctactatggtggtgctcaggtgaatgtggtattcggcggagggaccaagctgactgtcatcg	ggggggggggggggggggggggtgggggggtttctgctacccggtccaattctcaggctgtgttgacccaggagccctcaccgactgtgtccccaggagggacactcactctcacctgtgcttccagcacaggagcagtcaccagtggttactatccaaactggttccagcagaaacctggacaagcacccagggcaatgatttatagtacaagcaataaacactcctggacccctgcccgattctcaggctccctcattgggggcaaagctgccctgacactgtcaggtgtgcagcctgaggacgaggctgagtattactgcctgctctactatggtggtgctcaggtgaatgtggtattcggcggagggaccaagctgactgtcatcgtcatctcaa…
R95-2F10	CR-Y		IGLV2-23*02 F	93.75	IGLJ2*01 F, or IGLJ3*01 F or IGLJ3*02 F	10	CSSYAHMNTVVF	cagtctgcgctgactcagcctgcctccgtgtctgggtctcctggacagtcgatcaccatctcctgcactggagccaccactgatattgggaattatgaccttgtctcctggtaccaacagcacccaggcagagcccccaaactcatcatttatgaggtcattgagcggccctcaggggtttctgatcgcttctctggctccaagtctggcaacacggcctccctgacaatctctgggctccagcctgaggacgaggctgattattactgctcctcatatgcacatatgaacactgtcgtcttcggcggacggaccaagctgaccgtcctag	cctgctacccggttcctgggcccagtctgcgctgactcagcctgcctccgtgtctgggtctcctggacagtcgatcaccatctcctgcactggagccaccactgatattgggaattatgaccttgtctcctggtaccaacagcacccaggcagagcccccaaactcatcatttatgaggtcattgagcggccctcaggggtttctgatcgcttctctggctccaagtctggcaacacggcctccctgacaatctctgggctccagcctgaggacgaggctgattattactgctcctcatatgcacatatgaacactgtcgtcttcggcggacggaccaagctgaccgtcctaggtcagcccaaggctgaacctaaaagtggat
R95-2D01	CR-Y	1
R95-2G05	CR-E	1
R95-1F12	CR-Y	1
R95-2G01	CR-Y	1
R95-1A02	CR-Y	6
R95-2C02	CR-Y		IGLV3-21*02 F	98.21	IGLJ2*01 F, or IGLJ3*01 F	11	CQVWDSSSDHVVF	tcctatgagctgactcagccaccctcggtgtcagtggccccaggacagacggccagcattacctgtgggggaaacaacattggaagtaaaagtgtgcactggtaccagcagaagccaggccaggcccctgtgctggtcgtctatgatgatagcgaccggccctcagggatccctgagcgattctctggctccaactctgggaacacggccaccctgaccatcacttgggtcgaagccggggatgaggccgactattactgtcaggtgtgggatagtagtagtgatcatgtggtattcggcggagggaccaagctgaccgctacag	ggggggggaaggaggggaccggaaaagggggggccggccagggggccgggccctccctgtttctgctacccgggtctgtgacctcctatgagctgactcagccaccctcggtgtcagtggccccaggacagacggccagcattacctgtgggggaaacaacattggaagtaaaagtgtgcactggtaccagcagaagccaggccaggcccctgtgctggtcgtctatgatgatagcgaccggccctcagggatccctgagcgattctctggctccaactctgggaacacggccaccctgaccatcacttgggtcgaagccggggatgaggccgactattactgtcaggtgtgggatagtagtagtgatcatgtggtattcggcggagggaccaagctga…
R95-1H12	CR-Y
R95-2B05	CR-Y		IGLV3-21*02 F	98.92	IGLJ2*01 F, or IGLJ3*01 F	11	CQVWDSSSDHVVF	tcctatgagctgactcagccaccctcggtgtcagtggccccaggacagacggccaggattacctgtgggggaaacaacattggaagtaaaagtgtgcactggtaccagcagaagccaggccaggcccctatactggtcgtctatgatgatagcgaccggccctcagggatccctgagcgattctctggctccaactctgggaacacggccaccctgaccatcagcagggtcgaagccggggatgaggccgactattactgtcaggtgtgggatagtagtagtgatcatgtggtattcggcggagggaccaagctgaccgtcatag	tctgctacccggttctgtgacctcctatgagctgactcagccaccctcggtgtcagtggccccaggacagacggccaggattacctgtgggggaaacaacattggaagtaaaagtgtgcactggtaccagcagaagccaggccaggcccctatactggtcgtctatgatgatagcgaccggccctcagggatccctgagcgattctctggctccaactctgggaacacggccaccctgaccatcagcagggtcgaagccggggatgaggccgactattactgtcaggtgtgggatagtagtagtgatcatgtggtattcggcggagggaccaagctgaccgtcataggtcagcccaaggagcccttgccgttt
R95-1G09	CR-Y		IGLV3-21*02 F	98.92	IGLJ2*01 F, or IGLJ3*01 F or IGLJ3*02 F	11	CQVWDSSSDHSVL	tcctatgagctgactcagccaccctcggtgtcagtggccccaggacagacggccaggattacctgtgggggaaagaacattggaagtaaaagtgtgcactggtaccagcagaagccaggccaggcccctgtgctggtcgtctatgatgatagcgaccggccctcagggatccctgagcgattctctggctccaactctgggaacacggccaccctgaccatcagcagggtcgaagccggggatgaggccgactattactgtcaggtgtgggacagtagtagtgatcattcggtattaggcggagggaccaagctgaccgtcctag	ttctgctaagaggtctgtgacctcctatgagctgactcagccaccctcggtgtcagtggccccaggacagacggccaggattacctgtgggggaaagaacattggaagtaaaagtgtgcactggtaccagcagaagccaggccaggcccctgtgctggtcgtctatgatgatagcgaccggccctcagggatccctgagcgattctctggctccaactctgggaacacggccaccctgaccatcagcagggtcgaagccggggatgaggccgactattactgtcaggtgtgggacagtagtagtgatcattcggtattaggcggagggaccaagctgaccgtcctaggtcagcccaaggctgcccctctcctt
R95-1G06	CR-Y		IGLV3-21*02 F	97.85	IGLJ2*01 F, or IGLJ3*01 F	11	CQVWDSRSDHVVF	tcctatgagctgactcagccaccctcggtgtcagtggccccaggacagacggccaggattacctgtgggggaaacagcattggaagtaaaagtgtgcactggtaccagcagaagccaggccaggcccctgtgctggtcgtctatgatgatagcgaccggccctcagggatccctgagcgattctctggctccaattctggggacacggccaccctaaccatcagcagggtcgaagccggggatgaggccgactattactgtcaggtgtgggatagtagaagtgaccatgtggttttcggcggagggaccaagctgaccgtcctag	tctctgctacccggttctgtgacctcctatgagctgactcagccaccctcggtgtcagtggccccaggacagacggccaggattacctgtgggggaaacagcattggaagtaaaagtgtgcactggtaccagcagaagccaggccaggcccctgtgctggtcgtctatgatgatagcgaccggccctcagggatccctgagcgattctctggctccaattctggggacacggccaccctaaccatcagcagggtcgaagccggggatgaggccgactattactgtcaggtgtgggatagtagaagtgaccatgtggttttcggcggagggaccaagctgaccgtcctaggtcagcccaaggcgcccccctccg
[truncated: 97 more rows]
